# Supplementary material for: Attractive and repulsive forces in a crystal of [Rb(18-crown-6)][SbCl6] under high pressure
Source: Acta Crystallogr B Struct Sci Cryst Eng Mater. 2024 Mar 20;80(Pt 2):135–45. doi: 10.1107/S2052520624001586 (PMC10994168; doi:10.1107/S2052520624001586)
Supplement: Supplementary file 1 [file b-80-00135-sup1.cif]

data_rbcrsbcl6_0k_100k
#==============================================================================

# PROCESSING SUMMARY (IUCr Office Use Only)

_journal_date_recd_electronic      2023-12-01
_journal_date_to_coeditor         ?
_journal_date_from_coeditor       ?
_journal_date_accepted     ?
_journal_date_printers_first      ?
_journal_date_printers_final      ?
_journal_date_proofs_out          ?
_journal_date_proofs_in           ?
_journal_coeditor_name            ?
_journal_coeditor_code      PX5059
_journal_coeditor_notes
; ?
;
_journal_paper_category      FA
_journal_techeditor_code      ?
_iucr_compatibility_tag          ACTA95
_journal_techeditor_notes  
;
;
_journal_coden_ASTM               ?
_journal_name_full                ?
_journal_year                     ?
_journal_volume                   ?
_journal_issue                    ?
_journal_page_first               ?
_journal_page_last                ?
_journal_suppl_publ_number        ?
_journal_suppl_publ_pages         ?

#==============================================================================

_audit_creation_date               2024-01-10
_audit_creation_method
;
Olex2 1.5
(compiled 2023.03.06 svn.rbb2c1857 for OlexSys, GUI svn.r6748)
;
_shelx_SHELXL_version_number       '2018/3'
_audit_contact_author_address      ?
_audit_contact_author_email        ?
_audit_contact_author_name         ''
_audit_contact_author_phone        ?
_publ_contact_author_id_orcid      ?
_publ_section_references
;
Dolomanov, O.V., Bourhis, L.J., Gildea, R.J, Howard, J.A.K. & Puschmann, H.
 (2009), J. Appl. Cryst. 42, 339-341.

Sheldrick, G.M. (2015). Acta Cryst. C71, 3-8.
;
_chemical_name_common              ?
_chemical_name_systematic          ?
_chemical_formula_moiety           'C12 H24 O6 Rb, Cl6 Sb'
_chemical_formula_sum              'C12 H24 Cl6 O6 Rb Sb'
_chemical_formula_weight           684.23
_chemical_melting_point            ?
_chemical_oxdiff_formula           C12H24O6RbSbCl6
_chemical_oxdiff_usercomment       'RbCrSbCl6 at 100k'
loop_
  _atom_type_symbol
  _atom_type_description
  _atom_type_scat_dispersion_real
  _atom_type_scat_dispersion_imag
  _atom_type_scat_source
 'C' 'C' 0.0033 0.0016 'International Tables Vol C Tables 4.2.6.8 and 6.1.1.4'
 'H' 'H' 0.0000 0.0000 'International Tables Vol C Tables 4.2.6.8 and 6.1.1.4'
 'O' 'O' 0.0106 0.0060 'International Tables Vol C Tables 4.2.6.8 and 6.1.1.4'
 'Cl' 'Cl' 0.1484 0.1585 'International Tables Vol C Tables 4.2.6.8 and 6.1.1.4'
 'Rb' 'Rb' -0.9393 2.9676
 'International Tables Vol C Tables 4.2.6.8 and 6.1.1.4'
 'Sb' 'Sb' -0.5866 1.5461
 'International Tables Vol C Tables 4.2.6.8 and 6.1.1.4'

_shelx_space_group_comment
;
The symmetry employed for this shelxl refinement is uniquely defined
by the following loop, which should always be used as a source of
symmetry information in preference to the above space-group names.
They are only intended as comments.
;
_space_group_crystal_system        'trigonal'
_space_group_IT_number             148
_space_group_name_H-M_alt          'R -3'
_space_group_name_Hall             '-R 3'
loop_
  _space_group_symop_operation_xyz
 'x, y, z'
 '-y, x-y, z'
 '-x+y, -x, z'
 'x+2/3, y+1/3, z+1/3'
 '-y+2/3, x-y+1/3, z+1/3'
 '-x+y+2/3, -x+1/3, z+1/3'
 'x+1/3, y+2/3, z+2/3'
 '-y+1/3, x-y+2/3, z+2/3'
 '-x+y+1/3, -x+2/3, z+2/3'
 '-x, -y, -z'
 'y, -x+y, -z'
 'x-y, x, -z'
 '-x+2/3, -y+1/3, -z+1/3'
 'y+2/3, -x+y+1/3, -z+1/3'
 'x-y+2/3, x+1/3, -z+1/3'
 '-x+1/3, -y+2/3, -z+2/3'
 'y+1/3, -x+y+2/3, -z+2/3'
 'x-y+1/3, x+2/3, -z+2/3'

_cell_length_a                     14.0325(7)
_cell_length_b                     14.0325(7)
_cell_length_c                     9.9333(6)
_cell_angle_alpha                  90
_cell_angle_beta                   90
_cell_angle_gamma                  120
_cell_volume                       1693.9(2)
_cell_formula_units_Z              3
_cell_measurement_reflns_used      2224
_cell_measurement_temperature      100.00(10)
_cell_measurement_theta_max        32.5760
_cell_measurement_theta_min        2.6440
_shelx_estimated_absorpt_T_max     0.661
_shelx_estimated_absorpt_T_min     0.578
_exptl_absorpt_coefficient_mu      4.097
_exptl_absorpt_correction_T_max    1.00000
_exptl_absorpt_correction_T_min    0.91698
_exptl_absorpt_correction_type     multi-scan
_exptl_absorpt_process_details
;
CrysAlisPro 1.171.41.110a (Rigaku Oxford Diffraction, 2021)
Empirical absorption correction using spherical harmonics,
implemented in SCALE3 ABSPACK scaling algorithm.
;
_exptl_absorpt_special_details     ?
_exptl_crystal_colour              yellow
_exptl_crystal_colour_primary      yellow
_exptl_crystal_density_diffrn      2.012
_exptl_crystal_density_meas        ?
_exptl_crystal_density_method      ?
_exptl_crystal_description         prizm
_exptl_crystal_F_000               1002
_exptl_crystal_size_max            0.15
_exptl_crystal_size_mid            0.12
_exptl_crystal_size_min            0.11
_exptl_transmission_factor_max     ?
_exptl_transmission_factor_min     ?
_diffrn_reflns_av_R_equivalents    0.0282
_diffrn_reflns_av_unetI/netI       0.0296
_diffrn_reflns_Laue_measured_fraction_full  1.000
_diffrn_reflns_Laue_measured_fraction_max  1.000
_diffrn_reflns_limit_h_max         18
_diffrn_reflns_limit_h_min         -14
_diffrn_reflns_limit_k_max         18
_diffrn_reflns_limit_k_min         -18
_diffrn_reflns_limit_l_max         11
_diffrn_reflns_limit_l_min         -12
_diffrn_reflns_number              2774
_diffrn_reflns_point_group_measured_fraction_full  1.000
_diffrn_reflns_point_group_measured_fraction_max  1.000
_diffrn_reflns_theta_full          25.242
_diffrn_reflns_theta_max           27.450
_diffrn_reflns_theta_min           2.648
_diffrn_ambient_environment        N~2~
_diffrn_ambient_temperature        100.00(10)
_diffrn_detector                   'Hybrid Pixel Array Detector'
_diffrn_detector_area_resol_mean   10.0000
_diffrn_detector_type              HyPix
_diffrn_measured_fraction_theta_full  1.000
_diffrn_measured_fraction_theta_max  1.000
_diffrn_measurement_details
;
List of Runs (angles in degrees, time in seconds):

  # Type    Start    End  Width  t~exp~   \w     \q     \k     \f   Frames
--------------------------------------------------------------------------
  1  \w    -66.00  -8.00   1.00    3.00    --    6.26 -51.00-127.00   58
  2  \w    -15.00  37.00   1.00    3.00    --    6.26 -99.00-120.00   52
  3  \w    -15.00  20.00   1.00    3.00    --   -7.35 -99.00  90.00   35
;
_diffrn_measurement_device         'four-circle diffractometer'
_diffrn_measurement_device_type    'XtaLAB Synergy, Dualflex, HyPix'
_diffrn_measurement_method         '\w scans'
_diffrn_orient_matrix_type        
 'CrysAlisPro convention (1999,Acta A55,543-557)'
_diffrn_orient_matrix_UB_11        -0.0364591000
_diffrn_orient_matrix_UB_12        -0.0571852000
_diffrn_orient_matrix_UB_13        0.0087226000
_diffrn_orient_matrix_UB_21        -0.0192865000
_diffrn_orient_matrix_UB_22        0.0106905000
_diffrn_orient_matrix_UB_23        0.0609832000
_diffrn_orient_matrix_UB_31        -0.0413491000
_diffrn_orient_matrix_UB_32        0.0042657000
_diffrn_orient_matrix_UB_33        -0.0360743000
_diffrn_radiation_monochromator    mirror
_diffrn_radiation_probe            x-ray
_diffrn_radiation_type             'Mo K\a'
_diffrn_radiation_wavelength       0.71073
_diffrn_source                     'micro-focus sealed X-ray tube'
_diffrn_source_type                'PhotonJet (Mo) X-ray Source'
_reflns_Friedel_coverage           0.000
_reflns_Friedel_fraction_full      .
_reflns_Friedel_fraction_max       .
_reflns_number_gt                  795
_reflns_number_total               869
_reflns_special_details
;
 Reflections were merged by SHELXL according to the crystal
 class for the calculation of statistics and refinement.
 
 _reflns_Friedel_fraction is defined as the number of unique
 Friedel pairs measured divided by the number that would be
 possible theoretically, ignoring centric projections and
 systematic absences.
;
_reflns_threshold_expression       'I > 2\s(I)'
_computing_cell_refinement         'CrysAlisPro 1.171.41.110a (Rigaku OD, 2021)'
_computing_data_collection         'CrysAlisPro 1.171.41.110a (Rigaku OD, 2021)'
_computing_data_reduction          'CrysAlisPro 1.171.41.110a (Rigaku OD, 2021)'
_computing_molecular_graphics      'Olex2 1.5 (Dolomanov et al., 2009)'
_computing_publication_material    'Olex2 1.5 (Dolomanov et al., 2009)'
_computing_structure_refinement    'SHELXL 2018/3 (Sheldrick, 2015)'
_computing_structure_solution      'SHELXT 2018/2 (Sheldrick, 2018)'
_refine_diff_density_max           0.543
_refine_diff_density_min           -0.613
_refine_diff_density_rms           0.091
_refine_ls_extinction_coef         .
_refine_ls_extinction_method       none
_refine_ls_goodness_of_fit_ref     1.054
_refine_ls_hydrogen_treatment      constr
_refine_ls_matrix_type             full
_refine_ls_number_parameters       42
_refine_ls_number_reflns           869
_refine_ls_number_restraints       0
_refine_ls_R_factor_all            0.0239
_refine_ls_R_factor_gt             0.0205
_refine_ls_restrained_S_all        1.054
_refine_ls_shift/su_max            0.001
_refine_ls_shift/su_mean           0.000
_refine_ls_structure_factor_coef   Fsqd
_refine_ls_weighting_details      
 'w=1/[\s^2^(Fo^2^)+(0.0223P)^2^] where P=(Fo^2^+2Fc^2^)/3'
_refine_ls_weighting_scheme        calc
_refine_ls_wR_factor_gt            0.0451
_refine_ls_wR_factor_ref           0.0460
_refine_special_details            ?
_olex2_refinement_description
;
1. Fixed Uiso
 At 1.2 times of:
  All C(H,H) groups
2. Others
 Fixed Sof: Rb1(0.166667)
3.a Secondary CH2 refined with riding coordinates:
 C1(H1A,H1B), C2(H2A,H2B)
;
_atom_sites_solution_hydrogens     geom
_atom_sites_solution_primary       ?
_atom_sites_solution_secondary     ?
loop_
  _atom_site_label
  _atom_site_type_symbol
  _atom_site_fract_x
  _atom_site_fract_y
  _atom_site_fract_z
  _atom_site_U_iso_or_equiv
  _atom_site_adp_type
  _atom_site_occupancy
  _atom_site_site_symmetry_order
  _atom_site_calc_flag
  _atom_site_refinement_flags_posn
  _atom_site_refinement_flags_adp
  _atom_site_refinement_flags_occupancy
  _atom_site_disorder_assembly
  _atom_site_disorder_group
 Sb1 Sb 0.000000 0.000000 1.000000 0.01075(10) Uani 1 6 d S T P . .
 Rb1 Rb 0.000000 0.000000 0.54569(7) 0.02227(18) Uani 0.5 3 d S T P . .
 Cl1 Cl 0.07935(4) 0.15912(4) 0.86130(5) 0.01833(13) Uani 1 1 d . . . . .
 O1 O 0.22619(11) 0.16361(11) 0.52413(13) 0.0147(3) Uani 1 1 d . . . . .
 C1 C 0.30051(16) 0.12826(16) 0.47940(19) 0.0150(4) Uani 1 1 d . . . . .
 H1A H 0.376199 0.181287 0.509380 0.018 Uiso 1 1 calc R U . . .
 H1B H 0.300196 0.124901 0.379837 0.018 Uiso 1 1 calc R U . . .
 C2 C 0.26518(16) 0.01649(16) 0.5371(2) 0.0151(4) Uani 1 1 d . . . . .
 H2A H 0.322374 -0.003617 0.519644 0.018 Uiso 1 1 calc R U . . .
 H2B H 0.255432 0.017396 0.635684 0.018 Uiso 1 1 calc R U . . .

loop_
  _atom_site_aniso_label
  _atom_site_aniso_U_11
  _atom_site_aniso_U_22
  _atom_site_aniso_U_33
  _atom_site_aniso_U_23
  _atom_site_aniso_U_13
  _atom_site_aniso_U_12
 Sb1 0.00958(12) 0.00958(12) 0.01310(17) 0.000 0.000 0.00479(6)
 Rb1 0.0113(2) 0.0113(2) 0.0443(5) 0.000 0.000 0.00564(10)
 Cl1 0.0174(3) 0.0150(2) 0.0219(3) 0.00563(17) 0.00278(18) 0.0076(2)
 O1 0.0131(7) 0.0131(7) 0.0198(7) 0.0018(5) 0.0034(5) 0.0080(6)
 C1 0.0097(9) 0.0158(10) 0.0189(10) -0.0026(7) 0.0010(7) 0.0058(8)
 C2 0.0115(9) 0.0161(10) 0.0188(9) -0.0034(8) -0.0026(7) 0.0078(8)

_geom_special_details
;
 All esds (except the esd in the dihedral angle between two l.s. planes)
 are estimated using the full covariance matrix.  The cell esds are taken
 into account individually in the estimation of esds in distances, angles
 and torsion angles; correlations between esds in cell parameters are only
 used when they are defined by crystal symmetry.  An approximate (isotropic)
 treatment of cell esds is used for estimating esds involving l.s. planes.
;
loop_
  _geom_bond_atom_site_label_1
  _geom_bond_atom_site_label_2
  _geom_bond_distance
  _geom_bond_site_symmetry_2
  _geom_bond_publ_flag
 Sb1 Cl1 2.3743(5) 11_557 ?
 Sb1 Cl1 2.3744(5) 12_557 ?
 Sb1 Cl1 2.3743(5) . ?
 Sb1 Cl1 2.3743(5) 2 ?
 Sb1 Cl1 2.3744(5) 3 ?
 Sb1 Cl1 2.3743(5) 10_557 ?
 Rb1 Rb1 0.9078(14) 10_556 ?
 Rb1 Cl1 3.6834(8) . ?
 Rb1 O1 2.8467(13) 3 ?
 Rb1 O1 2.9222(14) 12_556 ?
 Rb1 O1 2.9222(14) 11_556 ?
 Rb1 O1 2.8467(13) 2 ?
 Rb1 O1 2.8468(13) . ?
 Rb1 O1 2.9222(14) 10_556 ?
 O1 C1 1.431(2) . ?
 O1 C2 1.432(2) 12_556 ?
 C1 H1A 0.9900 . ?
 C1 H1B 0.9900 . ?
 C1 C2 1.502(3) . ?
 C2 H2A 0.9900 . ?
 C2 H2B 0.9900 . ?

loop_
  _geom_angle_atom_site_label_1
  _geom_angle_atom_site_label_2
  _geom_angle_atom_site_label_3
  _geom_angle
  _geom_angle_site_symmetry_1
  _geom_angle_site_symmetry_3
  _geom_angle_publ_flag
 Cl1 Sb1 Cl1 180.00(2) 11_557 2 ?
 Cl1 Sb1 Cl1 89.710(17) 10_557 12_557 ?
 Cl1 Sb1 Cl1 89.711(17) . 3 ?
 Cl1 Sb1 Cl1 89.712(18) 11_557 10_557 ?
 Cl1 Sb1 Cl1 89.710(17) 2 3 ?
 Cl1 Sb1 Cl1 90.288(18) 2 10_557 ?
 Cl1 Sb1 Cl1 90.290(18) 2 12_557 ?
 Cl1 Sb1 Cl1 90.289(18) 11_557 . ?
 Cl1 Sb1 Cl1 90.289(17) . 12_557 ?
 Cl1 Sb1 Cl1 89.711(17) 2 . ?
 Cl1 Sb1 Cl1 90.290(17) 10_557 3 ?
 Cl1 Sb1 Cl1 180.0 10_557 . ?
 Cl1 Sb1 Cl1 180.0 12_557 3 ?
 Cl1 Sb1 Cl1 89.710(17) 11_557 12_557 ?
 Cl1 Sb1 Cl1 90.290(18) 11_557 3 ?
 O1 Rb1 Cl1 85.59(3) 2 . ?
 O1 Rb1 Cl1 109.84(3) 11_556 . ?
 O1 Rb1 Cl1 73.02(3) 12_556 . ?
 O1 Rb1 Cl1 72.42(3) . . ?
 O1 Rb1 Cl1 123.96(3) 10_556 . ?
 O1 Rb1 Cl1 124.83(3) 3 . ?
 O1 Rb1 O1 59.855(8) . 12_556 ?
 O1 Rb1 O1 59.855(8) 3 10_556 ?
 O1 Rb1 O1 161.95(3) 3 12_556 ?
 O1 Rb1 O1 114.55(2) 10_556 12_556 ?
 O1 Rb1 O1 59.855(8) 2 12_556 ?
 O1 Rb1 O1 59.855(8) 3 11_556 ?
 O1 Rb1 O1 119.440(8) 2 . ?
 O1 Rb1 O1 161.95(3) 2 11_556 ?
 O1 Rb1 O1 59.855(8) 2 10_556 ?
 O1 Rb1 O1 59.854(8) . 11_556 ?
 O1 Rb1 O1 119.439(8) 3 . ?
 O1 Rb1 O1 114.55(2) 10_556 11_556 ?
 O1 Rb1 O1 119.440(8) 3 2 ?
 O1 Rb1 O1 114.55(2) 12_556 11_556 ?
 O1 Rb1 O1 161.95(3) . 10_556 ?
 Sb1 Cl1 Rb1 93.802(17) . . ?
 C1 O1 Rb1 110.33(10) . 10_556 ?
 C1 O1 Rb1 117.11(11) . . ?
 C1 O1 C2 112.14(14) . 12_556 ?
 C2 O1 Rb1 115.89(10) 12_556 . ?
 C2 O1 Rb1 107.07(10) 12_556 10_556 ?
 O1 C1 H1A 109.9 . . ?
 O1 C1 H1B 109.9 . . ?
 O1 C1 C2 109.04(15) . . ?
 H1A C1 H1B 108.3 . . ?
 C2 C1 H1A 109.9 . . ?
 C2 C1 H1B 109.9 . . ?
 O1 C2 C1 109.15(15) 11_556 . ?
 O1 C2 H2A 109.8 11_556 . ?
 O1 C2 H2B 109.8 11_556 . ?
 C1 C2 H2A 109.8 . . ?
 C1 C2 H2B 109.8 . . ?
 H2A C2 H2B 108.3 . . ?

loop_
  _geom_torsion_atom_site_label_1
  _geom_torsion_atom_site_label_2
  _geom_torsion_atom_site_label_3
  _geom_torsion_atom_site_label_4
  _geom_torsion
  _geom_torsion_site_symmetry_1
  _geom_torsion_site_symmetry_2
  _geom_torsion_site_symmetry_3
  _geom_torsion_site_symmetry_4
  _geom_torsion_publ_flag
 Rb1 O1 C1 C2 -55.28(16) 10_556 . . . ?
 Rb1 O1 C1 C2 -36.98(17) . . . . ?
 O1 C1 C2 O1 68.9(2) . . . 11_556 ?
 C2 O1 C1 C2 -174.54(13) 12_556 . . . ?

_shelx_res_file
;
TITL RbCrownSbCl6_0k at 100K in R-3
    rbcrsbcl6_0k_100k.res
    created by SHELXL-2018/3 at 10:28:29 on 10-Jan-2024
CELL 0.71073 14.0325 14.0325 9.9333 90 90 120
ZERR 3 0.0007 0.0007 0.0006 0 0 0
LATT 3
SYMM -Y,+X-Y,+Z
SYMM +Y-X,-X,+Z
SFAC C H O Cl Rb Sb
UNIT 36 72 18 18 3 3

L.S. 4
PLAN  1
SIZE 0.11 0.12 0.15
TEMP -173
CONF
CONN 9 2 Rb1
BIND Rb1 Cl1
BOND
MORE -1
BOND $H
fmap 2
acta
OMIT 0 55
REM <olex2.extras>
REM <HklSrc "%.\\RbCrSbCl6_0k_100k.hkl">
REM </olex2.extras>

WGHT    0.022300
FVAR       0.26176
SB1   6    0.000000    0.000000    1.000000    10.16667    0.00958    0.00958 =
         0.01310    0.00000    0.00000    0.00479
RB1   5    0.000000    0.000000    0.545694    10.16667    0.01127    0.01127 =
         0.04427    0.00000    0.00000    0.00564
CL1   4    0.079349    0.159121    0.861304    11.00000    0.01742    0.01500 =
         0.02191    0.00563    0.00278    0.00761
O1    3    0.226189    0.163608    0.524127    11.00000    0.01311    0.01314 =
         0.01983    0.00185    0.00337    0.00801
C1    1    0.300511    0.128262    0.479398    11.00000    0.00967    0.01580 =
         0.01891   -0.00263    0.00097    0.00581
AFIX  23
H1A   2    0.376199    0.181287    0.509380    11.00000   -1.20000
H1B   2    0.300196    0.124901    0.379837    11.00000   -1.20000
AFIX   0
C2    1    0.265183    0.016492    0.537074    11.00000    0.01154    0.01613 =
         0.01884   -0.00340   -0.00265    0.00785
AFIX  23
H2A   2    0.322374   -0.003617    0.519644    11.00000   -1.20000
H2B   2    0.255432    0.017396    0.635684    11.00000   -1.20000
AFIX   0
HKLF 4


REM  RbCrownSbCl6_0k at 100K in R-3
REM wR2 = 0.0460, GooF = S = 1.054, Restrained GooF = 1.054 for all data
REM R1 = 0.0205 for 795 Fo > 4sig(Fo) and 0.0239 for all 869 data
REM 42 parameters refined using 0 restraints

END

WGHT      0.0223      0.0000

REM Highest difference peak  0.543,  deepest hole -0.613,  1-sigma level  0.091
Q1    1   0.2783  0.0708  0.5033  11.00000  0.05    0.54
;
_shelx_res_checksum                13959
_shelx_hkl_file
;
   0   0  -3 9146.20  191.00
   0   0  -3 9270.61  192.63
   0   0  -6 4259.49  102.31
   0   0   9  514.14   28.81
   0   0  -9  460.10   26.44
   0   0 -12   25.70   12.77
  -1   1 -11   12.49   11.05
   1   0 -11   14.96   10.73
   0   1   8 1129.13   42.99
  -1   0   8 1135.78   43.11
   1   0  -8 1096.12   40.77
  -1   1  -8 1067.65   41.68
   0  -1  -8 1067.61   39.86
   1  -1   8 1092.39   42.78
   0   1   8 1037.82   37.64
   1  -1   8 1077.17   39.73
  -1   1  -5   14.24    5.30
   0   1   5   15.95    4.38
   1   0  -5   10.37    4.23
   1   0  -5   19.86    5.83
   0  -1  -5   11.28    4.08
   0  -1  -2 5460.76  114.61
  -1   1  -2 5658.69  116.99
   1   0  -2 5490.78  117.04
   0   1  -1  292.79    9.62
   1  -1  -1  302.45    8.95
   0   1  -4  273.47   13.91
  -1   0  -4  247.50   13.15
   1  -1  -4  260.97   12.36
  -1   1   4  276.59   12.30
   0   1  -4  270.70   14.57
   1  -1  -4  256.02   13.90
   0   1  -7 2058.71   63.25
   1   0   7 2058.30   59.22
   1   0   7 2112.55   62.58
   1  -1  -7 2085.79   59.07
  -1   0  -7 2097.85   61.19
   0  -1   7 2050.31   62.30
   0   1  -7 1992.20   60.65
  -1   0 -10    1.58    8.65
   0  -1  10   10.19   10.96
   1   0  10    3.38    8.72
   1  -1 -10   14.29    8.55
   1   0  10    1.35    8.44
   0   1 -10    8.07    9.55
   0   1 -13  316.12   27.56
   2  -1 -12   75.52   14.99
  -1   2 -12   62.19   15.05
  -1   2  -9  598.64   31.49
   1   1   9  600.48   31.52
   1   1   9  567.64   28.03
   2  -1  -9  558.13   28.19
   1  -2   9  588.54   31.24
   1  -2   6  551.68   25.34
   2  -1  -6  567.88   23.21
   2  -1  -6  542.00   25.74
   1  -2   6  547.60   24.48
  -1   2  -6  542.59   25.58
   2  -1  -3  263.01   10.93
  -1   2  -3  268.12   13.19
   1  -2   3  300.94   13.40
   2  -1  -3  258.17   12.58
  -2   1   0 4644.48   97.07
   2  -1   3   44.35    5.07
  -1   2   3   50.45    4.12
   1   1  -3   61.03    6.39
  -2   1  -3   59.80    6.20
   1  -2  -3   59.47    4.56
  -1   2   6  740.54   26.10
   2  -1   6  705.43   28.90
  -2   1  -6  695.55   29.51
   1  -2  -6  754.11   27.22
   1   1  -6  703.88   30.74
   1   1  -6  825.96   30.64
   2  -1   6  734.66   29.79
  -1  -1   9  563.05   30.60
   1   1  -9  565.23   31.81
   1  -2  -9  520.90   26.64
   2  -1   9  537.72   27.95
  -2   1  -9  534.02   29.43
   1   1  -9  533.08   29.17
   2  -1   9  510.62   29.17
   1   1 -12   37.92   13.20
   2   0 -13  218.04   23.10
   0   2  10   -3.68    7.43
   2   0 -10   15.06    9.42
  -2   2 -10    3.46    8.93
   2  -2  10    3.37   10.44
   2   0  -7 1695.07   57.44
   2  -2   7 1840.56   56.77
   2  -2   7 1804.04   54.96
   2   0  -7 1859.80   54.74
  -2   2  -7 1784.38   56.72
  -2   2  -4  263.48   14.30
   2   0  -4  256.07   13.03
   2   0  -4  251.32   14.59
   2  -2   4  287.89   14.71
   0   2   4  259.81   12.25
   2  -2   1 1557.95   34.25
   2  -2  -2 1836.22   39.25
   2  -2  -2 1823.10   43.01
   2  -2  -5  335.21   14.99
  -2   0  -5  331.71   17.63
   0   2  -5  358.93   18.48
   2   0   8  431.62   25.24
   2  -2  -8  440.32   22.45
   0  -2   8  420.48   24.86
   0   2  -8  433.60   24.97
   2   0   8  437.68   23.74
   2  -2 -11  193.76   18.24
   2   0  11  153.45   17.20
   0   2 -11  166.34   19.52
   0   2 -14   96.50   19.52
  -1   3 -13   20.02   15.20
  -1   3 -10  348.83   25.94
   2   1  10  339.07   22.94
   1  -3  10  378.93   26.28
   3  -2 -10  338.68   21.87
  -3   2  10  309.76   24.20
   2   1   7  411.13   21.57
   2   1   7  417.28   23.01
   1  -3   7  416.87   23.60
  -3   2   7  404.62   22.91
  -1   3  -7  375.07   22.68
   3  -2  -7  413.31   23.71
   3  -2  -7  407.38   19.90
   3  -2  -4 1004.29   28.03
   3  -2  -4 1059.91   32.63
  -1   3  -4 1022.89   33.42
   1  -3   4 1023.50   32.58
   2   1   1 1746.19   39.58
  -3   2   1 1755.20   43.65
   3  -2  -1 1758.10   39.14
  -3   2  -2  523.17   18.48
  -1   3   2  529.36   14.65
   2   1  -2  544.23   19.52
   3  -2   5 2176.65   59.38
  -3   2  -5 2176.33   61.29
   2   1  -5 2215.56   59.41
   2   1  -5 2231.67   62.62
  -1   3   5 2233.91   54.68
  -1   3   8   -1.83    6.03
  -3   2  -8    4.32    6.30
   3  -2   8    9.52    7.45
  -2  -1   8    1.43    6.63
   3  -2   8    8.89    7.33
   2   1  -8   16.91    8.53
   2   1  -8    2.60    6.81
   2   1 -11  503.27   31.09
   2   1 -14   67.27   17.74
   3  -1 -11  305.57   23.28
  -2   3 -11  334.67   26.47
   1   2  11  328.50   22.54
   1   2   8   15.15    7.06
   3  -1  -8    3.36    6.23
   3  -1  -8   14.82    8.87
   2  -3   8   15.04    7.17
  -2   3  -8   20.58    8.80
   1   2   8   21.78    8.88
   3  -1  -5 2062.56   57.55
   1   2   5 2081.56   53.88
  -2   3  -5 1981.84   57.69
   3  -1  -5 1972.34   52.58
   2  -3   5 2006.13   56.01
   3  -1  -2  300.13   11.98
   2  -3   2  270.91   10.75
  -2   3   1 1764.84   40.74
  -2   3   4  917.33   24.59
   1   2  -4  836.56   30.74
   3  -1   4  960.31   30.02
   1   2  -4  880.78   30.06
   2  -3  -4  880.32   24.64
   1   2  -7  552.79   27.29
  -1  -2   7  586.36   28.40
   3  -1   7  526.76   26.46
   2  -3  -7  605.34   23.78
  -3   1  -7  536.12   27.43
  -2   3   7  557.34   27.10
   3  -1   7  581.08   27.01
   1   2  -7  516.05   28.16
   1   2 -10  181.33   20.59
  -2   3  10  212.80   20.35
   1   2 -10  208.75   19.79
   3  -1  10  227.59   19.39
   3  -1  10  229.43   21.45
   1   2 -13   84.87   18.03
   3   0 -12  277.02   24.06
  -3   3 -12  305.70   27.25
  -3   3  -9  167.94   18.14
   3   0  -9  178.11   16.69
   3   0  -9  162.90   18.49
   3  -3   9  174.71   17.25
   3  -3   9  178.57   17.15
   0   3   9  163.08   14.45
   3   0  -6  732.05   31.89
   3  -3   6  761.35   30.46
   0   3   6  705.56   26.28
  -3   3  -6  711.21   31.18
   3   0  -6  772.51   29.27
   3   0  -3  629.75   23.31
   3  -3   3  663.78   21.67
  -3   3  -3  646.44   23.55
  -3   3  -3  659.25   21.47
   3  -3   0 1094.85   26.28
   3  -3  -3 2469.79   59.63
   3  -3  -3 2523.45   54.05
   0  -3   3 2574.23   62.69
  -3   3   3 2497.95   60.23
   3   0   6    0.99    5.10
   0  -3   6    5.52    5.70
   0   3  -6   13.74    6.61
  -3   3   6    4.13    5.49
   3  -3  -6    1.28    3.61
   3   0   6    2.06    4.97
   3   0   9 1409.51   51.98
   3   0   9 1406.97   49.75
   0   3  -9 1417.49   53.21
   3  -3  -9 1417.58   45.83
  -3   3   9 1309.23   50.52
   0  -3   9 1335.46   51.52
   0   3 -12   14.59   12.33
   4  -3 -11  490.22   26.51
  -1   4 -11  446.58   31.62
   1  -4   8  498.33   27.41
  -1   4  -8  458.80   27.57
  -1   4  -8  410.93   26.00
  -4   3   8  435.48   25.59
   3   1   8  450.86   25.77
   3   1   8  449.37   24.45
   4  -3  -8  446.34   21.55
   4  -3  -5    4.46    5.02
   4  -3  -5   10.67    3.63
  -1   4  -5    8.11    4.44
  -1   4  -5    9.49    6.31
   1  -4   5   10.39    5.66
   4  -3  -2 9662.86  202.79
  -4   3   2 9862.06  202.70
  -4   3   2 9999.00  209.24
   3   1   2 9985.71  201.99
   4  -3   1 1769.75   43.41
   4  -3   4 3087.51   74.12
  -4   3  -4 3114.30   78.03
  -1   4   4 3086.05   69.82
   3   1  -4 2983.28   78.21
  -4   3  -7  482.64   27.05
   3   1  -7  527.59   26.01
   4  -3   7  516.43   25.93
   3   1  -7  514.33   28.14
  -1   4   7  511.81   26.02
   4  -3  10    3.17    9.26
  -4   3 -10    3.75    9.53
   3   1 -10    7.80   10.53
   4  -3  10   10.05   10.25
  -1   4  10    5.49    6.79
   3   1 -10    3.24    9.59
   3   1 -13  440.70   31.80
   4  -2 -12  230.75   20.65
  -2   4 -12  256.38   25.66
   2   2   9  270.93   19.48
  -2   4  -9  228.68   21.31
   2   2   9  224.26   19.59
  -4   2   9  224.56   19.92
   4  -2  -9  264.10   18.42
   2  -4   9  249.13   20.66
   2  -4   6  721.11   29.90
  -4   2   6  756.09   30.49
   2   2   6  746.71   28.92
  -2   4  -6  687.90   29.83
   4  -2  -6  718.37   30.75
   4  -2  -6  707.58   26.26
  -2   4  -6  749.95   32.29
  -4   2   3  401.77   16.73
   4  -2  -3  418.87   17.05
  -2   4  -3  388.08   17.76
  -2   4  -3  394.04   16.66
   2  -4   3  398.37   16.53
  -4   2   0 2077.53   51.24
  -2   4   3 1237.64   28.77
   2   2  -3 1221.52   37.83
  -2   4   3 1207.73   32.39
   2   2  -6  169.74   15.14
  -2   4   6  146.10   12.85
  -2   4   6  147.56    9.69
  -4   2  -6  173.54   15.14
  -2  -2   6  141.88   13.12
   4  -2   6  148.77   12.94
   2   2  -6  135.77   12.61
   2   2  -9  622.79   32.32
   4  -2   9  600.86   30.98
  -2  -2   9  620.70   33.00
  -2   4   9  637.67   32.91
   4  -2   9  601.76   32.17
   2   2  -9  658.42   35.24
   2   2 -12   71.84   15.73
   4  -1 -13  425.85   29.35
  -3   4 -13  401.97   33.25
   4  -1 -10   16.97    8.95
   1   3  10   32.99    9.84
   3  -4  10   36.93   12.17
   4  -1 -10   20.96   11.01
  -3   4 -10   28.45   11.62
  -3   4  -7  288.28   20.77
   4  -1  -7  295.40   20.88
   1   3   7  271.14   16.88
  -4   1   7  294.45   19.73
   3  -4   7  290.01   19.32
   4  -1  -7  297.71   17.99
   4  -1  -4 4173.24   99.16
  -3   4  -4 4147.46   96.48
   3  -4   4 4224.89   96.82
  -3   4  -4 4111.78   99.83
  -4   1   1 1525.88   43.38
  -3   4  -1 1573.70   35.43
   3  -4   1 1631.96   39.55
   3  -4  -2 8770.07  184.03
  -3   4   2 8564.80  182.33
  -3   4   2 8822.63  179.71
   1   3  -5   14.01    5.86
   4  -1   5   26.31    6.71
   1   3  -8  280.22   20.76
   4  -1   8  225.32   17.96
   4  -1   8  243.50   18.46
  -3   4   8  229.81   18.69
  -1  -3   8  260.97   20.34
   1   3 -11  535.25   33.48
   4   0 -14   -1.97   12.82
  -4   4 -11 1482.22   59.95
   0   4  11 1351.21   48.65
   4   0 -11 1410.09   59.69
   4   0 -11 1489.20   54.77
   0   4   8  444.22   21.84
   4  -4   8  443.04   25.31
   4   0  -8  393.05   23.15
   4   0  -8  429.03   26.69
  -4   4  -8  382.82   25.46
   4   0  -5 4297.57  105.65
  -4   4  -5 4141.79  105.25
   0   4   5 4228.72   96.96
   4  -4   5 4298.69  101.23
   4  -4   2  109.29    8.27
   4  -4   2  116.15    6.50
   4   0  -2  120.76    8.96
  -4   4   1  204.24   11.03
   4   0   1  191.58   10.47
   4  -4  -1  197.88    6.66
  -4   0  -1  178.24    9.66
  -4   4   1  201.69    6.74
  -4   4   4 2677.73   65.79
   0   4  -4 2807.75   69.98
   4  -4  -4 2537.77   56.93
  -4   4   4 2668.55   68.58
   0  -4   7    3.93    7.27
   0   4  -7    5.58    6.24
   4  -4  -7    1.37    4.00
   4   0   7    3.65    6.84
   4   0   7    5.93    5.83
  -4   4   7   -1.20    6.08
   4   0  10  909.75   39.95
  -4   4  10  942.79   41.77
   0   4 -10  884.90   42.84
   0   4 -13   -2.32   13.37
  -1   5 -12   -9.05   12.73
   4   1   9 1945.83   64.09
  -1   5  -9 1820.37   65.46
   4   1   9 1834.89   60.95
   5  -4  -9 1874.79   54.28
   1  -5   9 1978.40   65.23
  -1   5  -9 1934.05   66.96
  -5   4   9 1854.69   62.64
   5  -4  -6  186.44   10.87
   1  -5   6  181.97   14.81
  -5   4   6  183.43   14.20
  -1   5  -6  190.63   16.12
   5  -4  -6  180.65   14.35
  -1   5  -6  174.45   15.35
   4   1   6  165.16   14.18
  -1   5  -3 3336.62   80.95
  -5   4   3 3370.61   76.90
   4   1   3 3378.87   75.58
  -5   4   3 3211.35   82.55
   5  -4  -3 3301.89   76.39
  -4  -1   0  851.14   27.59
   5  -4   0  857.79   24.03
   5  -4   3  246.76   11.68
   5  -4   3  242.68   14.15
   4   1  -3  220.77   14.34
   4   1  -6 1354.02   48.12
   5  -4   6 1304.59   45.47
  -1   5   6 1298.71   37.89
  -5   4  -6 1243.54   46.00
   5  -4   6 1400.15   44.22
  -1   5   6 1284.15   43.79
   4   1  -9   27.12    9.63
   4   1  -9   29.49   11.04
  -5   4  -9   34.10   10.50
  -1   5   9   22.41    7.40
   5  -4   9   18.09   10.21
   5  -4   9   16.97    9.56
  -1   5   9   21.75   10.13
   4   1 -12  508.28   32.71
   4   1 -12  531.21   36.94
  -2   5 -13   38.63   17.37
   3   2  10  505.52   28.12
  -2   5 -10  531.28   33.17
   5  -3 -10  445.68   24.27
   3   2   7  111.80   12.18
  -5   3   7   79.70   11.57
  -2   5  -7  110.75   13.37
   5  -3  -7   75.90   11.30
   5  -3  -7   89.77    9.13
   2  -5   7  109.08   12.98
   3   2   7   97.53   12.38
  -2   5  -7  117.17   13.06
   2  -5   4 2267.13   59.04
  -2   5  -4 2218.66   59.47
   5  -3  -4 2231.37   58.56
  -5   3   4 2222.24   58.29
  -2   5  -4 2099.42   60.80
   5  -3  -1   33.68    3.39
  -5   3   1   25.61    4.72
  -3  -2  -1   32.20    3.89
   5  -3   2 1191.80   34.86
   2  -5  -2 1168.19   30.51
  -2   5   5 1384.67   35.92
  -2   5   5 1391.84   38.62
   3   2  -5 1287.40   46.18
   5  -3   5 1360.13   41.88
   5  -3   8    1.36    8.26
  -2   5   8    1.37    8.12
   3   2  -8    6.73    7.98
   5  -3   8   15.50    8.91
   3   2  -8   12.82    7.91
  -3  -2   8   -4.57    7.36
   3   2 -11  477.87   33.22
   3   2 -11  478.20   30.80
   2   3  11  374.34   24.83
   5  -2 -11  389.91   24.85
  -3   5 -11  368.82   29.42
   2   3   8  143.66   14.19
   5  -2  -8  136.67   12.93
  -3   5  -8  148.09   15.60
  -3   5  -8  161.42   16.96
   2   3   8  143.83   15.30
   5  -2  -8  161.57   16.84
   3  -5   8  169.27   16.16
  -5   2   8  154.14   15.91
   3  -5   5  471.53   21.75
   5  -2  -5  495.53   23.57
  -3   5  -5  478.34   22.26
  -3   5  -5  428.02   23.14
  -3   5  -2 3097.46   70.29
   5  -2  -2 3167.31   72.70
  -5   2   2 3062.00   78.24
   3  -5  -1   48.56    5.17
  -3   5   1   50.34    3.37
   5  -2   1   52.69    6.29
  -3   5   4 1648.07   46.11
  -3   5   4 1698.73   37.98
  -3   5   4 1647.25   45.03
   2   3  -4 1665.98   51.10
  -3   5   7  316.92   20.05
   2   3  -7  306.58   22.50
  -2  -3   7  313.16   21.32
   5  -2   7  303.28   19.79
   2   3  -7  327.12   21.17
   2   3 -10  242.96   22.35
   2   3 -13   26.64   14.34
  -4   5 -12  312.55   28.06
   5  -1 -12  294.66   23.70
  -5   1   9   74.87   13.63
   5  -1  -9   83.38   12.41
   5  -1  -9   74.01   13.93
   1   4   9  106.17   12.89
  -4   5  -9   98.10   16.25
   4  -5   9   75.88   12.88
   4  -5   6 1285.16   44.07
   5  -1  -6 1192.15   39.58
   4  -5   6 1278.70   42.17
  -4   5  -6 1222.07   45.70
   5  -1  -6 1196.77   44.62
  -5   1   6 1337.57   44.66
   4  -5   3   76.15    7.94
  -4   5  -3   75.53    6.65
   5  -1  -3   80.86    8.21
   4  -5   3   81.96    6.75
   5  -1   0 2095.46   55.42
   4  -5   0 2065.09   47.77
  -4   5   0 2085.63   48.15
  -4   5   3 1097.14   33.14
  -4   5   3 1052.23   30.72
   5  -1   6    3.20    6.01
   1   4  -6    2.50    5.35
  -1  -4   6    2.45    6.42
  -4   5   6    5.16    5.58
  -4   5   9 1361.62   50.07
   5  -1   9 1299.15   49.80
   5  -1   9 1243.10   48.63
  -1  -4   9 1319.91   51.33
   1   4  -9 1258.67   51.31
   1   4 -12    4.39   12.66
   5   0 -13  399.63   29.74
   5  -5  10   13.30   10.73
  -5   5 -10   12.05    9.87
   5   0 -10   17.11   10.44
   5   0 -10   20.07   11.87
   0   5  10   11.54    8.50
  -5   0   7  302.11   20.91
   5   0  -7  268.74   20.78
   5   0  -7  239.88   17.03
   5  -5   7  270.12   18.48
  -5   5  -7  283.27   20.90
   0   5   7  262.17   18.88
   5  -5   7  226.94   18.07
   5  -5   4 3570.37   84.88
   5   0  -4 3610.24   91.00
   5  -5   4 3666.89   90.16
   5  -5   1 1330.85   28.96
  -5   5  -1 1338.62   36.46
   5  -5   1 1310.24   35.93
   5   0   2 8244.43  173.49
  -5   5   2 8141.38  166.69
   5  -5  -2 7909.85  177.06
  -5   5   2 7921.54  174.38
   0   5  -5    3.50    6.21
   5  -5  -5    3.16    2.33
  -5   5   5    4.27    5.42
   0   5  -5   -1.16    4.75
   0   5  -8  269.68   22.19
   0  -5   8  320.04   22.50
  -5   5   8  329.56   21.82
   5   0   8  332.58   22.44
   0   5  -8  334.33   24.26
   5   0   8  325.10   22.00
   5  -5  -8  312.74   15.59
   0   5 -11  457.54   32.36
   0   5 -11  504.79   34.35
  -1   6 -10   55.45   15.51
   6  -5 -10   61.12    9.40
   6  -5  -7 1187.33   33.78
   5   1   7 1183.03   43.80
   1  -6   7 1191.75   44.72
  -1   6  -7 1101.01   46.05
  -6   5   7 1188.62   42.85
  -1   6  -7 1203.91   46.59
   6  -5  -4   50.23    3.75
  -6   5   4   56.03    7.02
  -1   6  -4   53.93    8.42
  -6   5   4   41.12    7.91
   6  -5  -4   65.31    7.22
   5   1   4   52.13    6.27
   6  -5  -1 2354.19   53.46
   6  -5  -1 2330.44   50.09
  -5  -1  -1 2463.70   59.54
   6  -5   2  451.09   14.65
   1  -6  -2  460.65   13.57
   6  -5   2  446.82   19.38
   6  -5   5  973.49   33.61
  -1   6   5  990.17   29.98
  -1   6   5  986.69   24.70
   5   1  -5  897.37   37.63
   6  -5   5 1032.84   37.43
   5   1  -8  126.11   14.62
   6  -5   8  124.25   14.53
   5   1  -8  110.36   15.61
  -1   6   8  135.92   15.21
  -1   6   8  125.38   12.04
  -6   5  -8  128.74   16.09
  -1   6  11  177.29   15.87
   5   1 -11  168.88   22.23
   5   1 -11  200.75   20.99
   6  -4 -11  401.20   23.05
  -2   6 -11  435.62   31.73
  -6   4   8   48.64   10.82
  -2   6  -8   46.25   11.11
   4   2   8   71.19   11.66
   6  -4  -8   66.19    8.52
   4   2   8   65.71   12.27
  -2   6  -8   40.63   10.92
   2  -6   8   64.07   12.01
   4   2   5  843.52   32.23
   2  -6   5  898.25   32.87
  -2   6  -5  814.40   34.30
   6  -4  -5  830.68   24.96
  -2   6  -5  760.01   32.28
   6  -4  -5  842.49   31.48
  -2   6  -2 1158.32   34.46
  -6   4   2 1130.65   38.09
   6  -4  -2 1206.25   31.56
   6  -4   1  142.61    9.43
  -2   6   4 1389.15   36.02
  -2   6   4 1412.76   35.22
   4   2  -4 1455.78   47.84
   6  -4   4 1455.74   45.35
   6  -4   4 1508.97   41.33
   6  -4   7  290.92   19.62
  -2   6   7  330.55   20.51
   4   2  -7  307.36   22.57
   4   2  -7  305.51   20.57
  -2   6   7  324.69   16.60
  -2   6   7  356.59   16.07
   6  -4   7  303.95   21.38
   4   2 -10  202.84   20.60
   4   2 -10  223.01   22.49
   4   2 -13   85.41   18.46
   6  -3 -12   76.82   13.79
  -3   6 -12   47.30   16.06
   6  -3  -9  377.94   26.26
   3  -6   9  398.52   25.60
   3   3   9  352.83   24.85
  -6   3   9  349.74   24.36
  -3   6  -9  358.86   25.66
  -3   6  -9  374.24   27.30
   3   3   9  381.62   23.98
   6  -3  -9  369.23   20.73
  -6   3   6  678.76   29.40
   6  -3  -6  689.42   30.60
  -3   6  -6  690.82   32.64
   3  -6   6  746.71   30.50
  -3   6  -6  690.13   30.56
   3   3   6  663.03   28.69
   6  -3  -6  736.77   25.71
  -3   6  -3    1.99    3.20
   6  -3  -3    3.39    3.71
  -6   3   3    3.27    5.16
  -6   3   0 3773.18   88.99
  -3   6   0 3702.28   82.52
   3   3  -3  126.99   11.17
   6  -3   6  436.56   23.88
  -3   6   6  447.41   22.25
   3   3  -6  413.33   25.06
  -3   6   6  403.36   19.23
  -3   6   6  424.91   15.74
   6  -3   6  424.58   21.93
  -3   6   9  637.73   33.02
   3   3  -9  595.97   33.20
   3   3  -9  627.86   35.49
   6  -3   9  618.58   32.42
   6  -3   9  642.97   33.24
   3   3 -12   48.41   16.25
   3   3 -12   35.92   13.93
  -4   6 -10   53.44   14.21
   2   4  10   54.19   11.98
   6  -2 -10   59.84   13.81
   6  -2 -10   72.03   12.29
   6  -2  -7  417.23   21.75
  -4   6  -7  458.47   24.93
  -4   6  -7  421.37   26.64
   2   4   7  454.12   22.71
  -6   2   7  448.77   25.14
   4  -6   7  461.08   24.33
   6  -2  -7  415.66   25.17
   4  -6   4 2214.42   60.86
   6  -2  -4 2219.95   60.78
   4  -6   4 2183.34   57.06
  -4   6  -4 2149.82   57.04
  -4   6  -1  198.85   10.71
  -4   6  -1  187.43    7.86
   4  -6  -2 4465.40  101.67
   6  -2   2 4411.60  103.55
   6  -2   5   28.41    7.01
  -4   6   5   41.99    6.76
   6  -2   8  379.13   23.54
   6  -2   8  323.86   22.62
  -4   6   8  353.95   22.86
   2   4  -8  399.56   26.04
   2   4 -11  261.16   24.98
   1   5  11  575.40   29.41
   6  -1 -11  570.59   36.48
  -5   6 -11  490.83   34.61
   6  -1 -11  507.67   29.49
  -6   1   8    3.06    9.14
  -5   6  -8   10.40    8.95
   1   5   8    7.46    6.16
   5  -6   8    6.70    8.48
   5  -6   8    5.89    8.29
   6  -1  -8    4.98    8.83
   6  -1  -8   12.07    8.10
   5  -6   5 1489.98   44.67
   5  -6   5 1523.64   48.51
   6  -1  -5 1472.21   49.12
   5  -6   2  902.93   24.03
  -5   6  -2  882.64   23.51
   5  -6   2  856.20   28.73
  -5   6  -2  854.51   29.35
  -5   6   1   25.57    2.28
   6  -1   1   18.50    4.93
   5  -6  -1   15.56    4.46
  -6   1  -1   20.93    5.20
  -5   6   4 2312.30   62.36
  -5   6   4 2346.61   59.88
   1   5  -7   36.34    9.39
  -5   6   7   22.66    7.72
   6  -1   7   26.43    8.91
   6  -1   7   51.14   10.72
  -5   6   7   16.06    7.50
   1   5 -10  551.54   33.92
   1   5 -10  510.36   34.27
   0   6  12  201.41   18.40
   6   0 -12  204.57   24.60
   6   0 -12  215.78   22.08
   6   0  -9  238.62   19.94
   6  -6   9  235.14   20.16
   6   0  -9  266.94   23.13
   0   6   9  300.70   22.84
   0   6   9  273.30   17.82
  -6   6  -9  260.25   23.84
   0   6   6  302.79    9.61
   6  -6   6  315.00   20.82
   6   0  -6  350.48   22.79
   6  -6   6  350.51   19.34
   6   0  -3  597.56   26.13
  -6   6  -3  589.23   25.27
   6  -6   3  606.88   20.20
   6  -6   3  640.42   25.68
  -6   0   0 1176.18   38.15
   6  -6   0 1179.30   31.84
   6   0   3  694.91   25.83
   0   6  -3  641.81   27.51
  -6   6   3  664.34   21.98
  -6   6   3  656.15   26.54
   0   6  -6  170.35   15.94
   0   6  -6  188.90   16.79
  -6   6   6  191.55   14.75
  -6   6   6  180.09   15.85
   6   0   9  480.45   28.81
   0   6  -9  462.71   30.67
   0   6  -9  442.61   30.15
  -6   6   9  500.86   29.45
  -6   6   9  547.37   29.76
   6   0   9  496.34   28.98
   0   6 -12   90.38   18.36
   0   6 -12   79.05   18.10
  -1   7 -11  391.91   31.20
  -1   7 -11  487.16   34.40
  -1   7  -8   -3.67    8.36
  -7   6   8    1.35    7.51
  -7   6   8    1.65    9.40
   7  -6  -8    4.23    4.15
   6   1   8    1.50    8.31
  -1   7  -8    3.45    8.90
   6   1   5 1309.31   39.29
  -7   6   5 1353.85   47.02
   7  -6  -5 1309.28   29.99
  -1   7  -5 1316.46   46.13
  -7   6   2  538.06   24.16
   7  -6  -2  547.56   15.63
   6   1   2  496.17   21.92
   7  -6   1  239.85   13.07
  -6  -1   1  265.04   16.78
   7  -6   4 1311.66   43.32
  -7   6  -4 1231.59   43.61
   6   1  -4 1289.86   46.00
   7  -6   4 1293.90   37.42
  -7   6  -7  147.26   16.91
   7  -6   7  150.36   15.77
   6   1  -7  132.63   16.51
   7  -6   7  168.15   14.61
  -1   7   7  163.03    7.95
   6   1 -10  337.32   25.09
  -1   7  10  301.84   18.86
   6   1 -10  278.44   25.56
  -1   7  10  305.70   16.43
   6   1 -13   20.40   15.24
  -2   7 -12   -2.45   13.21
  -2   7  -9 1406.11   54.59
   2  -7   9 1371.79   52.64
  -2   7  -9 1281.98   54.62
  -7   5   9 1396.51   51.24
   7  -5  -9 1326.86   40.78
   5   2   9 1323.59   50.35
  -2   7  -6   10.51    6.99
   5   2   6    3.62    6.79
   7  -5  -6    2.15    5.20
  -2   7  -6   19.17    8.30
  -7   5   6    2.13    5.49
   7  -5  -6    1.50    3.19
  -7   5   6   -2.96    7.39
   5   2   3 1432.50   39.30
   7  -5  -3 1390.86   38.50
  -7   5   3 1331.08   45.70
  -2   7  -3 1419.25   42.82
   7  -5   0 1178.18   33.29
  -5  -2   0 1162.93   37.12
   7  -5   3   21.77    4.06
   7  -5   3   10.04    5.47
  -2   7   6 1097.46   32.12
  -2   7   6 1054.91   29.49
   7  -5   6 1147.06   38.87
   5   2  -6 1107.63   44.63
   7  -5   6 1052.58   41.35
   7  -5   9   58.46   12.07
   5   2  -9   66.23   12.62
  -2   7   9   63.09   12.61
   5   2  -9   62.83   13.53
  -2   7   9   74.56    9.27
  -2   7   9   63.60    8.74
   5   2 -12  242.38   24.55
   5   2 -12  240.86   27.51
  -3   7 -10   -1.91   10.14
   4   3  10    7.66    9.58
  -3   7 -10    6.40   10.48
   7  -4 -10    3.20    7.22
  -3   7  -7 2030.57   68.25
   3  -7   7 2126.48   64.67
  -3   7  -7 2060.85   65.09
   7  -4  -7 2060.89   64.31
   7  -4  -7 2146.72   56.04
   4   3   7 2100.71   63.44
  -7   4   7 2110.66   63.80
  -7   4   4   -1.29    5.88
  -3   7  -4    7.15    5.03
   4   3   4    1.63    2.62
   7  -4  -4    4.15    4.79
  -3   7  -1 1421.53   40.15
  -7   4   1 1357.16   43.61
  -4  -3  -1 1386.55   37.94
   7  -4  -1 1395.86   35.73
   7  -4   2 1093.20   37.72
   7  -4   2 1113.51   35.73
   3  -7  -2 1107.94   31.85
   4   3  -5  194.28   16.58
  -3   7   5  184.74   10.37
   7  -4   5  154.68   14.22
   7  -4   5  184.81   13.12
  -3   7   5  186.91    8.97
   7  -4   8  606.88   30.27
  -3   7   8  597.48   25.33
   4   3  -8  610.12   34.72
   4   3  -8  574.06   31.66
  -3   7   8  598.92   22.10
  -3   7   8  651.36   31.34
   4   3 -11   18.62   14.73
   4   3 -11   42.36   15.08
   7  -3 -11   22.47    9.96
  -4   7 -11   29.84   14.97
  -7   3   8  842.24   37.00
   7  -3  -8  770.58   30.98
  -4   7  -8  723.91   35.65
   7  -3  -8  844.20   37.80
   4  -7   8  797.23   35.68
   3   4   8  835.81   34.87
  -4   7  -8  782.46   38.92
   3   4   5   55.81    3.88
   7  -3  -5   46.23    8.78
   4  -7   5   38.04    7.25
  -4   7  -5   45.34    7.89
  -3  -4  -2 2194.40   48.64
  -4   7  -2 2131.72   57.76
  -4   7  -2 2121.45   52.59
  -7   3   2 2161.47   62.72
   7  -3  -2 2208.42   55.48
  -4   7   1  806.30   22.63
   7  -3   1  776.85   30.77
   7  -3   4    9.46    5.92
  -4   7   4    9.84    4.05
   3   4  -4   13.63    5.88
  -4   7   4   10.18    4.79
   3   4  -7 2252.00   70.29
  -4   7   7 2230.38   61.37
   3   4  -7 2078.58   71.02
  -4   7   7 2296.06   65.94
   7  -3   7 2205.35   65.56
   3   4 -10   43.14   13.66
  -4   7  10   48.62   10.36
   3   4 -13  286.32   28.16
  -5   7 -12   49.04   16.32
   7  -2 -12   51.47   12.69
   2   5   9  306.54   21.01
  -5   7  -9  324.76   25.31
  -7   2   9  360.13   25.23
   5  -7   9  324.28   23.11
   7  -2  -9  327.59   20.98
   7  -2  -9  307.00   24.55
   2   5   6  744.35   30.00
  -5   7  -6  751.98   30.59
   7  -2  -6  708.79   32.84
   5  -7   6  731.02   29.99
  -5   7  -3    7.61    4.59
  -5   7  -3    1.65    3.34
  -7   2   3    3.83    5.59
   5  -7   3    0.86    4.39
   7  -2  -3    0.88    4.07
   7  -2   0 3982.59   99.29
  -5   7   0 3950.58   87.73
  -5   7   3   16.47    3.90
   7  -2   3   25.92    6.16
  -5   7   6  497.32   24.17
  -5   7   6  549.37   24.71
  -5   7   9  601.24   31.54
  -5   7   9  585.33   29.46
   7  -2   9  558.51   31.96
   2   5  -9  535.34   33.12
   7  -2   9  633.94   32.60
   2   5 -12    2.32   13.23
   7  -1 -10  129.47   18.35
  -6   7 -10  150.96   20.12
   7  -1 -10  126.60   15.57
   1   6  10  109.00   13.75
   6  -7   7  473.47   26.95
   7  -1  -7  426.63   27.11
   1   6   7  422.30   21.72
   6  -7   7  468.24   24.15
   7  -1  -4  833.51   32.96
   6  -7   4  748.15   31.10
   6  -7   4  775.93   26.67
  -6   7  -4  839.55   33.26
   6  -7   1   92.25    7.83
  -6   7  -1   70.32    7.09
  -6   7   2 2377.09   53.33
   7  -1   2 2305.43   64.20
   1   6  -5  179.76   16.39
   7  -1   5  179.00   15.79
  -6   7   5  188.48   14.54
  -6   7   8  354.41   22.64
   1   6  -8  314.71   24.23
   1   6  -8  304.50   24.28
   7  -1   8  356.49   23.13
  -6   7   8  300.89   21.54
   7  -1   8  345.57   23.94
   1   6 -11  149.82   20.79
   1   6 -11  142.40   21.51
  -6   7  11  126.11   18.38
   7   0 -11  767.06   38.53
   0   7  11  716.69   32.39
   7   0 -11  752.79   43.16
   7  -7   8   34.82   11.01
   0   7   8   27.29    9.99
  -7   7  -8   12.92   11.05
   0   7   8   19.60    2.32
   7  -7   8   39.33    9.87
   7   0  -8   22.19   10.68
   0   7   8   24.67    7.71
   7   0  -8   23.75    9.29
   7  -7   5  234.93   17.70
   7   0  -5  254.87   19.07
  -7   7  -5  230.69   18.34
   7  -7   5  263.74   15.12
  -7   7  -2 3429.08   84.16
   7  -7   2 3396.24   83.52
   7  -7   2 3426.69   73.10
   7  -7  -1  483.93   15.96
  -7   0  -1  527.47   22.48
  -7   7   4 2787.91   75.57
  -7   7   4 2807.28   68.44
   0   7  -4 2724.08   77.08
   7   0   4 2795.52   72.23
  -7   7   7   95.59   12.29
   0   7  -7   84.72   13.44
   0   7  -7   94.84   13.70
  -7   7   7  116.62   14.64
   7   0   7   95.85   13.32
   0   7 -10   95.90   16.60
  -7   7  10   84.38   15.24
   0   7 -10   93.90   17.12
  -1   8 -12  286.92   29.32
  -1   8  -9   39.84   12.85
  -8   7   9   21.12   10.32
  -1   8  -9   37.10   12.23
  -8   7   9   39.53   12.72
  -1   8  -6 1160.35   45.40
   7   1   6 1138.80   37.13
  -8   7   6 1149.61   44.45
  -8   7   6 1118.75   38.90
   7   1   6 1121.51   43.74
   7   1   3   10.94    5.20
   8  -7  -3   12.00    1.89
  -8   7   3    8.97    6.39
  -1   8  -3   13.21    6.11
   8  -7   0 1423.02   40.08
  -7  -1   0 1581.67   47.84
   8  -7   3 1137.28   38.83
   8  -7   3 1114.81   30.82
   8  -7   6   30.52    9.23
   7   1  -6   32.42   10.58
   8  -7   6   25.35    8.08
   8  -7   9 1576.88   54.76
   7   1  -9 1494.34   61.85
  -1   8   9 1576.96   47.55
   7   1  -9 1494.32   55.85
   7   1 -12   11.89   13.66
   8  -6 -10    5.79    6.06
  -2   8 -10    8.07   11.93
  -2   8 -10    2.24   13.40
  -2   8  -7  815.38   38.14
  -2   8  -7  827.92   40.07
   6   2   7  795.14   28.80
  -8   6   7  864.13   39.95
   6   2   7  868.35   37.37
  -8   6   7  902.08   35.43
   8  -6  -7  831.69   24.89
  -8   6   4  650.62   24.21
  -8   6   4  582.99   29.34
   6   2   4  638.74   23.60
  -2   8  -4  615.77   27.83
   8  -6  -4  627.27   23.89
   8  -6  -1   54.03    3.81
  -6  -2  -1   65.19    7.60
   8  -6  -1   56.31    5.73
   2  -8  -2 2121.59   51.77
   8  -6   2 2195.27   50.12
   8  -6   2 2251.99   59.52
   6   2  -5   94.84   12.16
   8  -6   5  108.21   12.47
   8  -6   5   83.70    9.28
   8  -6   8  355.62   24.66
   6   2  -8  337.47   26.09
   8  -6   8  323.37   21.84
  -2   8   8  349.50   13.93
  -2   8   8  369.54   23.70
   6   2  -8  345.20   24.03
   6   2 -11  166.25   20.55
   6   2 -11  117.78   21.23
  -3   8 -11    9.56   13.79
   8  -5 -11    9.88    7.86
   8  -5  -8  701.31   25.67
  -3   8  -8  745.90   38.48
  -8   5   8  639.75   36.51
   8  -5  -8  660.31   33.04
  -3   8  -8  717.60   35.38
   5   3   8  678.77   33.13
  -8   5   8  668.13   32.84
  -8   5   5  133.77   11.79
  -3   8  -5  128.96   12.57
   5   3   5  131.71    8.57
  -8   5   5  101.12   13.51
   8  -5  -5   97.55   10.74
  -3   8  -2 1211.59   36.93
  -3   8  -2 1175.50   38.95
  -8   5   2 1167.88   41.71
   8  -5  -2 1200.70   32.90
  -5  -3  -2 1206.36   33.66
   8  -5   1  732.86   26.58
   8  -5   4   23.96    5.44
   5   3  -4   23.19    7.59
   8  -5   4   36.75    7.28
  -3   8   7 1553.80   41.48
   8  -5   7 1615.28   56.19
   8  -5   7 1609.66   51.96
  -3   8   7 1601.90   42.56
   5   3  -7 1618.93   59.81
  -3   8   7 1609.46   52.70
   5   3 -10   -6.78   10.72
   5   3 -10   28.93   12.19
  -4   8 -12   10.11   14.23
   8  -4  -9  333.73   19.12
  -8   4   9  323.55   24.02
   4  -8   9  328.25   24.02
  -4   8  -9  317.56   24.30
   8  -4  -9  302.60   23.59
  -4   8  -9  343.55   26.68
   4   4   9  388.47   24.78
   4   4   6 1499.67   35.96
  -4   8  -6 1351.75   47.76
  -8   4   6 1439.18   54.89
   8  -4  -6 1467.14   49.25
  -4   8  -3  608.47   27.05
   8  -4  -3  617.47   23.98
  -4   8  -3  599.71   23.18
  -8   4   3  625.63   30.10
  -4   8   0 7742.25  165.14
   8  -4   3  209.03   15.57
   4  -8  -3  218.49   13.29
   8  -4   3  233.57   15.65
   4   4  -6  700.53   35.42
  -4   8   6  738.80   25.55
   8  -4   6  724.63   33.18
  -4   8   6  708.88   19.45
   8  -4   6  703.04   29.63
  -4   8   6  718.51   30.07
   4   4  -9  775.27   41.76
   4   4  -9  769.02   39.49
  -4   8   9  817.70   37.93
  -4   8   9  721.77   30.29
   8  -4   9  829.05   37.82
   4   4 -12   22.62   14.75
   8  -3 -10   -1.95   11.09
   8  -3 -10    6.28    8.10
   3   5  10   -2.91    9.67
  -5   8 -10    8.84   11.94
   5  -8   7 1433.68   49.57
   8  -3  -7 1534.13   53.82
   8  -3  -7 1485.41   46.27
  -5   8  -7 1526.00   51.21
   3   5   7 1510.31   49.94
  -5   8  -4   22.62    7.40
   8  -3  -4   38.87    7.59
  -5   8  -4   39.73    6.47
  -8   3   4   38.82    9.85
  -5   8  -1  926.02   30.32
  -5   8  -1  920.48   25.11
   5  -8  -2  664.64   26.75
   8  -3   2  712.11   30.42
  -5   8   2  723.03   18.14
  -5   8   5  446.61   19.78
   8  -3   5  426.80   24.11
  -5   8   8  296.20   19.18
  -5   8   8  322.34   22.47
   3   5  -8  354.33   25.78
   8  -3   8  347.92   22.96
   3   5 -11   68.62   16.71
   2   6  11  144.58   17.19
   8  -2 -11  154.53   17.14
  -6   8 -11  159.78   22.18
   8  -2 -11  140.06   21.34
   8  -2  -8  263.40   18.81
   8  -2  -8  312.43   23.92
   6  -8   8  294.70   20.37
   2   6   8  297.35   19.66
  -6   8  -5  197.55   13.60
   6  -8   5  193.83   15.81
   8  -2  -5  182.30   15.77
  -6   8  -5  194.52   16.71
   6  -8   5  208.61   13.93
  -2  -6  -2 1517.02   34.47
  -6   8  -2 1502.84   36.61
  -6   8  -2 1481.95   44.86
  -6   8   1  224.78    7.80
   8  -2   1  235.15   16.76
  -6   8   1  236.10    9.91
  -6   8   4  425.36   18.41
   8  -2   4  403.63   21.75
  -6   8   4  435.39   20.44
   8  -2   4  452.00   23.72
  -6   8   7  824.43   34.19
   2   6  -7  855.42   39.90
   8  -2   7  905.26   36.78
  -6   8   7  808.87   33.29
   2   6 -10   10.77   11.96
   2   6 -10    4.49   12.65
  -6   8  10   21.99   10.54
   8  -1 -12   -3.47   12.25
   8  -1  -9 1282.86   54.12
   8  -1  -9 1305.54   48.00
  -7   8  -9 1158.49   53.48
   7  -8   9 1282.94   48.16
   1   7   9 1243.40   44.25
   7  -8   6   55.04    8.94
  -7   8  -6   43.59   10.30
   7  -8   6   54.37   11.08
   8  -1  -6   64.73   11.54
   8  -1  -3 1684.50   52.90
   7  -8   3 1727.77   50.94
  -7   8  -3 1662.13   51.94
   7  -8   0  676.50   22.25
   7  -8   0  665.98   28.99
  -8   1   0  658.59   28.63
   8  -1   3  142.79   12.86
  -7   8   3  137.61    8.57
  -7   8   6 1030.33   39.37
   1   7  -6  966.10   42.00
  -7   8   6 1039.40   36.44
   8  -1   6  979.15   37.02
   1   7  -6  959.23   42.43
  -7   8   9   21.34   10.78
   1   7  -9    4.14    9.82
  -7   8   9   26.94   11.10
   1   7  -9   14.74   12.00
   1   7 -12  396.50   33.32
   0   8  10  359.82   21.69
   8   0 -10  353.41   25.82
   8   0 -10  376.94   29.97
   8  -8   7  131.83   13.47
   8  -8   7  164.44   16.88
   8   0  -7  109.37   16.31
   0   8   7  131.97   12.23
   8  -8   4  790.48   31.89
   8  -8   4  705.40   24.44
  -8   8  -4  749.17   32.70
   8   0  -4  713.62   32.94
   8  -8   1  471.72   20.15
  -8   0   1  488.10   25.73
   8   0   2  104.46   11.54
   8  -8  -2  113.06   12.79
   0   8  -5 1950.16   64.07
  -8   8   5 2042.15   61.82
   8   0   5 2055.71   59.00
   0   8  -8   99.61   15.70
  -8   8   8   60.78   11.27
  -8   8   8   87.89   13.96
   8   0   8   76.33   11.33
   8   0   8   56.38   12.74
   0   8  -8   62.96   13.86
   0   8 -11  603.01   40.36
   0   8 -11  680.36   41.28
  -1   9 -10   19.59   13.48
   8   1  10   32.74    9.52
  -1   9 -10   30.71   14.95
   8   1   7  105.88   11.55
  -1   9  -7  140.29   16.37
   8   1   7  116.11   15.95
  -9   8   7  135.62   16.77
  -1   9  -7  121.39   17.38
  -9   8   7  123.55   13.12
  -9   8   4 2446.05   61.19
  -9   8   4 2389.36   70.98
   8   1   4 2545.68   68.07
  -1   9  -4 2392.42   71.69
   9  -8  -1  778.54   23.91
  -8  -1  -1  734.69   29.70
   9  -8  -1  697.79   33.68
   9  -8   2 4134.73   99.36
  -8  -1   2 3972.37  107.05
   8   1  -5    9.57    7.71
   9  -8   5    3.88    4.59
   9  -8   5   -2.66    7.28
   8   1  -8  133.92   18.40
   9  -8   8  126.02   14.48
  -1   9   8  116.73   11.58
   8   1 -11  574.64   35.04
   8   1 -11  489.94   36.29
  -2   9 -11  207.47   24.04
  -2   9 -11  228.31   26.27
  -2   9  -8   62.29   14.42
   7   2   8   71.16   13.79
   7   2   8   90.47   10.06
  -9   7   8  100.05   16.44
  -9   7   8   86.05   13.42
  -2   9  -8  112.85   15.94
   9  -7  -5  385.33   11.24
  -9   7   5  388.80   24.50
   7   2   5  377.11   18.74
  -2   9  -5  418.63   23.99
  -9   7   2 1364.16   46.49
   9  -7  -2 1395.45   35.55
   9  -7  -2 1348.44   33.29
   9  -7   1   78.43   11.31
   9  -7   1   85.80    8.91
  -7  -2   1   87.09   11.16
   7   2  -4  708.53   34.11
   9  -7   4  744.66   31.74
   9  -7   4  734.60   25.21
   9  -7   7  401.28   25.78
   9  -7   7  406.12   22.46
   7   2  -7  414.15   28.99
  -2   9  10   77.74   10.16
   7   2 -10   81.71   15.49
   7   2 -10   73.22   16.90
  -9   6   9   92.05   14.62
   6   3   9   85.92    9.59
  -3   9  -9   98.89   17.07
   9  -6  -9   88.34    8.82
  -9   6   9   64.93   16.44
  -3   9  -9   76.76   14.54
   9  -6  -6 1431.08   37.17
  -3   9  -6 1429.78   50.66
  -9   6   6 1455.99   46.93
  -9   6   6 1367.08   53.03
   6   3   6 1418.55   39.77
   9  -6  -6 1390.69   46.35
   9  -6  -3  284.80   13.89
  -3   9  -3  314.28   19.63
  -9   6   3  262.72   18.98
  -3   9  -3  276.94   16.65
   9  -6   0 4453.18   95.54
  -6  -3   0 4448.40  108.66
   9  -6   0 4674.70  116.48
   9  -6   0 4657.17  104.04
   9  -6   3    2.12    5.40
   9  -6   3    5.96    3.64
   3  -9  -3    6.33    3.60
   9  -6   6  453.00   22.29
   9  -6   6  436.49   26.07
   6   3  -6  412.12   26.92
  -3   9   6  432.52   16.43
   6   3  -9  482.41   33.56
   9  -6   9  508.23   28.94
   6   3  -9  526.90   32.14
  -3   9   9  521.89   18.89
   6   3 -12   15.46   13.96
   9  -5 -10    2.84    6.76
  -4   9 -10    7.67   10.35
  -4   9 -10    2.30   11.70
   9  -5  -7 1173.81   36.01
   5   4   7 1144.69   31.43
   9  -5  -7 1188.92   44.63
  -9   5   7 1203.36   50.86
   5   4   7 1259.29   46.24
  -4   9  -7 1207.20   45.79
   9  -5  -4  101.80   10.23
  -4   9  -4  113.15   11.28
  -4   9  -4  102.51   12.96
  -9   5   4   80.95   12.62
  -5  -4  -1  470.25   19.91
  -4   9  -1  466.20   20.97
   9  -5  -1  450.17   26.03
  -9   5   1  485.30   24.63
   9  -5  -1  466.18   17.35
   4  -9  -2  951.48   32.14
   9  -5   2 1022.32   39.60
   9  -5   2 1091.01   36.73
   9  -5   5  169.58   15.96
   9  -5   5  156.97   12.46
   5   4  -5  158.47   16.31
  -4   9   5  161.61    7.08
   9  -5   8  556.43   28.84
   5   4  -8  514.92   33.38
   5   4  -8  522.98   31.75
  -4   9   8  546.31   21.76
  -4   9   8  584.35   29.83
   5   4 -11   22.42   13.26
   5   4 -11   15.33   13.26
  -5   9 -11   -2.45   13.04
   9  -4 -11    1.20    8.45
   9  -4  -8  687.29   35.18
   9  -4  -8  769.18   30.07
  -9   4   8  743.00   40.74
  -5   9  -8  758.90   35.59
   4   5   8  732.65   34.37
  -5   9  -5  113.45   11.81
  -5   9  -5  123.52   14.42
   9  -4  -5  113.24   12.09
  -9   4   5  114.31   15.96
  -5   9  -2  747.70   29.30
  -5   9  -2  758.66   24.64
  -4  -5  -2  751.33   22.69
  -9   4   2  724.60   32.91
   9  -4  -2  764.39   26.88
  -5   9   1 1268.82   33.90
   9  -4   1 1217.26   45.53
   9  -4   4   41.28    8.18
   9  -4   4   41.98    9.02
   4   5  -4   29.72    8.92
   9  -4   7 2181.72   70.85
  -5   9   7 2289.83   59.99
   9  -4   7 2206.96   66.37
  -5   9   7 2412.34   67.42
   4   5 -10   59.20   15.11
   6  -9   9  427.17   26.84
   9  -3  -9  470.46   25.03
   9  -3  -9  423.36   29.40
   3   6   9  489.72   27.41
   9  -3  -6  437.80   25.47
   6  -9   6  410.88   22.05
  -9   3   6  411.31   28.34
  -6   9  -6  434.53   22.59
  -6   9  -6  417.53   26.84
  -6   9  -3   31.70    7.57
   9  -3  -3   46.59    7.65
  -6   9  -3   36.31    5.32
  -9   3   3   37.28    9.46
   9  -3   0 2152.81   67.69
  -6   9   0 2236.67   55.79
  -6   9   3   48.95    6.09
   9  -3   3   53.78    9.60
  -6   9   6  407.37   21.66
  -6   9   6  411.92   20.45
   9  -3   6  406.78   25.58
  -6   9   9  386.69   25.10
  -6   9   9  332.90   20.99
   3   6  -9  301.27   26.27
   3   6 -12   39.29   16.49
   2   7  10  181.90   18.05
  -7   9 -10  177.36   22.98
   9  -2 -10  181.97   21.60
   9  -2 -10  149.86   17.19
   9  -2  -7  346.51   24.11
   2   7   7  323.43   20.38
  -7   9  -7  323.52   25.10
   7  -9   7  293.11   19.33
  -9   2   4  482.57   29.18
   9  -2  -4  479.14   25.26
  -7   9  -4  507.74   26.35
  -9   2   1  564.67   28.38
  -7   9  -1  589.80   23.26
  -7   9   2  206.56    8.84
   9  -2   2  217.86   16.96
   7  -9  -2  176.21   15.52
  -7   9   5 1173.50   39.65
   9  -2   5 1146.38   42.35
   2   7  -5 1110.43   45.75
   9  -2   5 1111.16   43.72
   2   7  -8    2.02   10.11
   9  -2   8    8.93    9.41
  -7   9   8   -1.34    8.36
  -7   9   8    2.56    7.93
   2   7  -8    5.83   11.21
   2   7 -11  197.08   24.29
   2   7 -11  177.83   23.91
   9  -1 -11  305.51   24.55
  -8   9 -11  343.35   31.35
   9  -1 -11  340.94   29.84
   1   8   8  141.91   13.94
   9  -1  -8  122.66   17.65
   8  -9   5   61.14    7.89
  -8   9  -5   57.09   11.37
   8  -9   5   40.10   10.40
   8  -9   2 2869.33   73.11
  -9   1   2 2872.22   82.63
  -8   9  -2 2757.06   73.54
  -9   1  -1   96.09   11.09
   8  -9  -1   76.39   10.77
   9  -1   4 1393.76   49.20
   1   8  -4 1451.71   52.61
   1   8  -7  280.81   23.31
   1   8  -7  262.22   23.25
   9  -1   7  289.18   19.86
  -8   9   7  289.43   18.93
  -8   9   7  276.18   20.34
  -8   9  10   14.56   10.23
   1   8 -10    9.27   13.03
   1   8 -10   14.01   13.31
   9   0 -12    5.73   13.84
   9   0  -9 1071.77   51.42
   9   0  -9 1090.31   45.70
   9  -9   9 1141.36   43.95
   0   9   9 1047.45   38.79
   9  -9   6   78.27   10.13
  -9   9  -6   76.99   13.58
   9   0  -6   77.21   13.00
   9  -9   6   82.11   13.40
   9  -9   3 1713.71   52.09
  -9   0   3 1597.51   58.93
   9  -9   0  260.62   19.16
   9  -9   0  243.08   13.30
  -9   0   0  279.54   19.01
   9   0   3  344.15   21.26
   9  -9  -3  361.99   23.96
  -9   9   6  558.96   29.04
   9   0   6  568.43   27.19
  -9   9   6  543.41   24.64
   0   9  -6  543.29   31.36
   0   9  -9   28.13   13.26
  -9   9   9   33.63   11.34
   0   9  -9   22.61   13.23
   9   0   9   38.79   10.61
  -9   9   9   32.07   12.34
  -1  10 -11  474.29   35.60
  -1  10  -8   11.88   11.29
 -10   9   8   10.44    9.45
   9   1   8   18.38    8.12
 -10   9   8   10.40   10.37
  -1  10  -8    4.31   11.80
  -1  10  -5 1075.84   45.12
  -1  10  -5 1176.17   48.14
 -10   9   5 1213.35   45.63
   9   1   5 1147.48   41.74
  10  -9  -2  349.25   13.11
  10  -9  -2  353.59   25.15
  10  -9   1   95.82    9.95
  -9  -1   1  105.96   13.10
   9   1  -4 1141.77   46.12
  10  -9   4 1115.47   41.97
  10  -9   4 1095.11   31.61
  -1  10   7    4.44    6.54
   9   1  -7   19.77   11.27
  10  -9   7   15.95    7.33
   9   1 -10  479.82   35.41
   9   1 -10  481.93   31.74
  -2  10  -9  198.50   22.48
 -10   8   9  218.36   19.91
  -2  10  -9  218.02   23.23
   8   2   9  252.00   16.48
  -2  10  -6  245.70   20.29
 -10   8   6  282.25   22.12
   8   2   6  256.62   16.30
  -2  10  -3  276.49   18.67
 -10   8   3  280.95   19.84
  10  -8  -3  259.35   10.37
  -8  -2   0 1007.50   38.42
  10  -8   0 1013.03   32.71
  10  -8   3  212.75   16.18
  10  -8   3  234.00   10.78
   2 -10  -3  255.78   10.79
  10  -8   6  179.53   17.80
  10  -8   6  190.91   14.41
   8   2  -6  211.24   20.12
  -2  10   9  295.88   16.55
   8   2  -9  321.68   28.54
   8   2  -9  337.90   25.60
  10  -8   9  295.58   21.84
   8   2 -12   62.70   17.13
  -3  10 -10   59.13   15.41
  -3  10 -10   88.81   18.51
  -3  10  -7  206.47   19.71
   7   3   7  267.79   14.68
 -10   7   7  253.95   22.88
   7   3   7  202.12   19.28
  10  -7  -7  265.12   10.84
  -3  10  -4  947.51   40.17
  -3  10  -4 1079.54   38.91
  10  -7  -4  993.51   32.15
 -10   7   4  954.40   41.01
  10  -7  -1   11.17    4.33
  -7  -3  -1   10.31    5.14
  10  -7  -1    8.24    2.60
  10  -7   2 1287.09   32.79
  10  -7   2 1271.55   48.35
   3 -10  -2 1347.94   37.60
  10  -7   2 1304.06   43.21
  10  -7   5  290.10   20.55
  10  -7   5  286.53   16.28
   7   3  -5  270.65   21.89
  -3  10   8  106.08    8.90
  10  -7   8  123.02   14.31
   7   3  -8  113.46   18.56
  -3  10   8  122.71   15.31
   7   3 -11  159.29   24.02
   7   3 -11  172.26   22.98
  -4  10 -11   95.34   17.69
  -4  10 -11   68.93   17.97
  10  -6  -8  395.26   17.52
   6   4   8  386.98   15.35
 -10   6   8  450.30   30.81
  10  -6  -8  424.32   25.92
   6   4   8  317.33   23.94
  -4  10  -8  347.79   24.81
  10  -6  -5   67.81    9.40
  -4  10  -5   58.34    9.85
  -4  10  -5   71.53   12.02
 -10   6   5   47.14   11.86
  -4  10  -2 1699.35   51.92
  10  -6  -2 1660.26   43.68
  -6  -4  -2 1705.03   45.42
 -10   6   2 1655.93   55.03
  -4  10  -2 1625.12   47.76
  10  -6   1   85.25   11.84
  10  -6   1  121.96   11.29
   6   4  -4  287.18   22.48
  10  -6   4  309.92   22.05
  10  -6   4  312.38   15.71
  10  -6   4  264.45   19.54
  10  -6   7  903.23   35.55
  10  -6   7  839.20   39.68
  -4  10   7  853.21   23.41
   6   4  -7  916.54   44.44
  -4  10   7  876.28   36.65
   6   4 -10   -8.39   12.98
   6   4 -10    9.90   12.77
  10  -5  -9  276.44   17.25
  -5  10  -9  304.00   23.82
  10  -5  -9  265.50   22.30
  10  -5  -6  477.28   25.25
  -5  10  -6  487.94   29.82
 -10   5   6  414.64   28.89
  -5  10  -6  448.69   24.48
  -5  10  -3   14.39    7.59
  -5  10  -3   13.55    5.59
 -10   5   3   18.08    8.02
  10  -5  -3   13.08    5.49
  -5  10   0 2409.03   61.77
  10  -5   0 2437.83   74.64
  10  -5   3    1.17    6.49
   5 -10  -3    1.82    5.44
  10  -5   3   11.39    6.88
  -5  10   3    2.56    2.34
   5   5  -6  566.76   33.54
  10  -5   6  572.63   26.48
  -5  10   6  574.47   26.83
  10  -5   6  558.52   30.20
  10  -5   9  287.76   22.39
  -5  10   9  265.59   22.19
   5   5  -9  254.43   25.50
   5   5  -9  308.66   25.68
  -5  10   9  289.11   16.33
  10  -4 -10    9.81   12.53
  10  -4 -10    2.35    8.18
  10  -4  -7 1072.08   44.26
 -10   4   7 1134.68   51.68
  -6  10  -7 1134.65   42.26
   4   6   7 1175.91   44.16
  -6  10  -7 1028.51   47.38
  -6  10  -4  100.12    9.63
  -6  10  -4  107.40   13.43
  10  -4  -4   72.74    9.98
 -10   4   4  105.06   14.29
  -6  10  -1  464.80   21.03
  -6  10  -1  461.99   16.28
  10  -4   2  926.25   40.28
  -6  10   2 1032.89   26.16
  10  -4   5  158.61   15.88
  -6  10   5  152.65   12.41
  10  -4   5  146.02   15.44
  -6  10   8  329.53   22.17
   4   6  -8  321.08   25.79
  -6  10   8  326.62   18.63
  10  -4   8  372.92   23.95
   4   6 -11   98.04   19.12
  -7  10 -11  237.65   26.78
  10  -3 -11  217.39   24.13
   3   7   8   93.28   13.69
  -7  10  -8   74.94   16.63
   7 -10   8   84.02   13.67
  10  -3  -8   94.69   12.12
  10  -3  -8  109.73   16.25
 -10   3   5  298.39   23.98
  10  -3  -5  266.28   19.46
  -7  10  -5  257.74   15.64
  -7  10  -5  237.88   19.94
  10  -3  -2 1383.99   44.39
  -3  -7  -2 1400.49   34.50
  -7  10  -2 1372.01   34.43
  -7  10  -2 1352.17   44.46
  -7  10   1   24.45    2.79
  -7  10   1   24.73    4.06
   7 -10  -1   24.43    7.22
  10  -3   1   35.68    9.11
  -7  10   4  828.39   28.14
  10  -3   4  833.73   35.72
  10  -3   4  844.90   36.77
  -7  10   7  294.06   19.51
  10  -3   7  297.71   21.92
  10  -3   7  268.27   19.96
  -7  10   7  300.21   18.56
  10  -3   7  323.48   24.06
   3   7 -10  115.05   19.03
   3   7 -10  108.20   20.69
  10  -2  -9  383.90   28.93
   8 -10   9  387.20   24.28
  10  -2  -9  367.70   24.02
   2   8   9  334.05   22.48
  -8  10  -6  128.78   16.44
  10  -2  -6  137.66   15.98
 -10   2   6  148.22   19.44
  10  -2  -3  248.16   17.88
  -8  10  -3  242.45   17.35
   8 -10   0  959.17   38.20
 -10   2   0  888.81   37.49
  -8  10   0 1001.30   30.45
  -8  10   3  241.75   11.29
   8 -10  -3  223.20   18.25
  10  -2   3  267.45   19.73
  10  -2   6  275.57   20.39
  -8  10   6  270.82   17.10
   2   8  -6  269.45   22.88
  -8  10   6  260.06   17.95
  10  -2   6  305.82   22.79
   2   8  -9  244.19   24.85
   2   8  -9  234.72   24.39
  10  -2   9  239.41   20.85
  -8  10   9  260.87   20.27
  -8  10   9  239.73   20.53
   1   9  10  304.40   21.18
  10  -1 -10  294.37   23.77
  10  -1 -10  308.19   28.45
  -9  10  -7  145.29   17.99
  10  -1  -7  134.37   17.72
   9 -10   7  151.29   17.46
   1   9   7  158.11   14.27
   9 -10   7  170.49   14.52
   9 -10   4  538.90   26.87
  -9  10  -4  493.13   27.46
  10  -1  -4  541.09   28.98
   9 -10   1  450.06   19.91
   9 -10   1  401.29   24.64
 -10   1   1  386.66   24.55
  10  -1   2  202.22   17.68
   9 -10  -2  192.96   17.75
  10  -1   5 1129.23   43.90
   1   9  -5 1129.96   47.75
  10  -1   5 1229.71   47.36
  -9  10   8    8.96    9.20
   1   9  -8    2.11   12.75
   1   9  -8   12.79   12.15
  -9  10   8    8.76    9.97
  10  -1   8    5.56    8.52
   1   9 -11  497.19   36.83
  10   0 -11   75.47   16.31
  10   0  -8  288.03   26.14
  10 -10   8  297.26   20.35
   0  10   8  311.45   19.15
  10   0  -5   28.83   11.18
  10 -10   5   29.57    6.27
  10 -10   5   26.58   10.07
  10 -10   2 1563.70   48.35
 -10   0   2 1523.58   56.30
  10 -10  -1    5.13    3.83
 -10   0  -1    2.44    6.58
  10 -10  -1   11.52    9.62
  10   0   4  619.26   30.51
   0  10  -4  625.57   32.66
   0  10  -7  423.26   29.33
 -10  10   7  425.42   26.34
  10   0   7  403.48   23.96
 -10  10   7  373.80   21.37
   0  10 -10   20.08   15.72
   0  10 -10   40.16   17.26
 -11  10   9  353.68   24.05
  -1  11  -9  316.58   28.73
  -1  11  -9  291.72   28.95
  10   1   9  379.46   22.67
  -1  11  -6  179.80   19.48
 -11  10   6  156.46   17.65
  10   1   6  159.11   15.11
  -1  11  -6  147.66   18.69
  -1  11  -3   86.81   12.57
  11 -10   0 1417.62   41.54
 -10  -1   0 1476.90   50.66
  11 -10   0 1344.65   53.87
  11 -10   3   19.01    8.20
  11 -10   3   45.49   11.07
 -10  -1   3   23.69   10.13
  11 -10   6  316.00   23.74
  10   1  -6  294.45   24.49
  11 -10   6  340.98   17.66
  -1  11   9  257.13   17.14
  10   1  -9  241.61   26.32
  -2  11 -10  174.63   24.60
  -2  11 -10  189.65   24.33
  -2  11  -7  116.78   17.06
 -11   9   7  143.66   18.26
   9   2   7  176.73   14.66
 -11   9   4  683.66   33.78
  -2  11  -4  679.64   34.59
  -2  11  -4  706.48   33.41
  11  -9  -1   40.40    6.32
  -9  -2  -1   51.96    9.49
   2 -11  -2 1012.72   29.90
  11  -9   2 1018.98   37.11
  11  -9   2 1067.42   44.95
  -9  -2   2  959.78   42.60
  11  -9   5  239.12   20.13
  11  -9   5  248.48   14.03
   9   2  -5  228.52   21.28
   9   2  -8  118.29   18.33
  11  -9   8  106.11   13.60
  -2  11   8   95.48   10.29
   9   2 -11  212.95   23.86
  -3  11 -11  480.74   35.14
   8   3   8   12.77    6.61
  -3  11  -8   47.71   13.61
  -3  11  -5  163.07   18.03
  -3  11  -5  152.56   15.75
 -11   8   5  140.66   16.91
  11  -8  -5  162.56    6.98
  -8  -3  -2 1958.14   55.32
  11  -8  -2 1944.47   44.92
  11  -8  -2 2003.36   50.26
  11  -8   1  154.00   16.57
  -8  -3   1  143.48   14.94
  11  -8   1  130.01   11.94
  11  -8   4 1509.91   52.94
  11  -8   4 1625.99   43.20
   8   3  -4 1544.62   58.35
  11  -8   4 1573.06   57.90
  11  -8   7   99.15   12.18
   8   3  -7  115.68   17.33
  -3  11   7  138.54    9.89
   8   3 -10   75.28   17.23
   8   3 -10   63.85   17.96
  -4  11  -9  999.90   45.90
  -4  11  -6    5.70    7.59
  11  -7  -6   13.06    7.10
  -4  11  -6    1.82    9.24
  11  -7  -6    7.81    4.23
 -11   7   6   11.09    9.84
  11  -7  -3  736.68   24.83
  -4  11  -3  722.44   32.68
 -11   7   3  726.89   34.72
  -4  11  -3  642.81   28.45
  -7  -4   0 1082.22   38.84
  11  -7   0 1100.33   46.25
  11  -7   0  995.33   34.67
  11  -7   0 1033.44   27.16
  11  -7   3    7.30    4.13
  11  -7   3   18.24    7.69
  11  -7   3    8.13    8.40
   4 -11  -3   11.30    5.24
  11  -7   6  851.08   32.61
  11  -7   6  895.24   39.87
  -4  11   6  859.27   23.68
   7   4  -6  852.43   42.90
  11  -7   9   23.51   12.00
   7   4  -9   19.21   12.60
   7   4  -9   28.52   13.67
  -5  11 -10   34.44   13.43
  -5  11  -7  649.56   37.13
  11  -6  -7  623.47   23.49
 -11   6   7  525.74   34.42
   6   5   7  616.04   32.48
  11  -6  -7  648.18   30.86
  -5  11  -7  584.52   30.65
  -5  11  -4  175.99   16.79
  11  -6  -4  210.92   14.30
  -5  11  -4  173.95   14.30
 -11   6   4  198.56   19.76
  -6  -5  -1  455.82   20.86
  -5  11  -1  416.34   21.33
  11  -6  -1  438.87   27.76
  11  -6  -1  419.86   17.14
  -5  11   2  451.56   17.52
  11  -6   2  447.81   27.82
  11  -6   2  509.33   24.76
  11  -6   5  442.23   27.86
  11  -6   5  499.87   22.32
   6   5  -5  419.46   28.84
  11  -6   5  459.24   27.06
   6   5  -8   56.41   15.04
  -5  11   8   61.81   12.91
  11  -6   8   70.99   12.65
   6   5 -11  124.25   21.32
  -6  11  -8    8.97    8.30
   5   6   8   23.23   10.77
  -6  11  -8    4.22   10.73
  11  -5  -8   27.31   11.54
  11  -5  -8   12.32    7.79
  -6  11  -5  864.91   39.42
  11  -5  -5  883.12   35.59
 -11   5   5  848.81   42.03
  -6  11  -5  893.80   33.44
  -6  11  -2  217.18   15.78
 -11   5   2  206.97   18.15
  -5  -6  -2  226.83   11.69
  -6  11  -2  196.02   11.75
  11  -5  -2  221.78   13.89
  -6  11   1  494.85   19.07
  11  -5   1  479.81   28.90
   6 -11  -1  507.52   24.40
   5   6  -4  315.63   24.65
  11  -5   4  310.88   22.62
  11  -5   7  344.00   22.16
  -6  11   7  359.97   21.85
   5   6 -10   96.06   19.22
  -7  11  -9   56.73   16.34
  11  -4  -9   68.78   15.02
  11  -4  -9   46.91    9.87
 -11   4   6  806.39   42.18
  11  -4  -6  769.13   35.42
  -7  11  -6  740.04   30.99
  -7  11  -6  801.74   39.52
  11  -4  -3    2.11    5.70
  -7  11  -3    8.64    7.03
  -7  11  -3   -1.20    4.18
 -11   4   3    1.69    8.72
  11  -4   0 1574.03   58.26
  -7  11   0 1556.49   37.19
  -7  11   0 1544.65   43.90
  11  -4   3  229.36   19.93
   7 -11  -3  184.74   15.96
  11  -4   3  231.92   18.36
  -7  11   3  234.91   12.27
  11  -4   6   63.31   13.38
  11  -4   6   49.17   12.25
  -7  11   6   64.04   10.12
  -7  11   9  588.65   31.32
   4   7  -9  557.27   36.47
  11  -3 -10   21.08   12.77
  11  -3 -10   25.40   10.78
  11  -3  -7   52.86   11.90
  -8  11  -7   52.11   13.10
  11  -3  -4 2684.58   76.48
 -11   3   4 2570.45   83.97
  -8  11  -4 2766.00   78.85
 -11   3   1 1221.86   47.09
  -8  11  -1 1230.48   39.45
  -8  11   2 4877.69  102.18
   8 -11  -2 4783.90  122.64
  11  -3   2 4898.84  127.26
  11  -3   5    6.19    8.94
  11  -3   5   21.75    9.72
   3   8  -5    7.35    9.03
  -8  11   8  156.51   16.30
  11  -3   8  134.20   16.65
   3   8  -8  129.61   19.12
  11  -3   8  149.00   17.53
   3   8  -8  140.85   19.77
  11  -3  11  429.31   28.74
  11  -2 -11  295.61   29.39
  -9  11  -8   35.96   13.11
   2   9   8   28.65   10.38
  11  -2  -8   25.60   13.93
  11  -2  -5  260.38   21.16
  -9  11  -5  305.49   22.85
 -11   2   2 1253.37   49.39
  -9  11  -2 1203.83   41.62
   9 -11  -1   12.03    8.00
   2   9  -4 1324.01   52.64
  11  -2   4 1399.97   51.27
  -9  11   4 1286.19   36.47
   2   9  -7   55.97   14.43
  11  -2   7   71.26   13.44
   2   9  -7   38.76   13.96
  -9  11   7   31.22    8.62
  11  -2  10  190.14   19.39
   2   9 -10  151.96   22.21
   2   9 -10  199.04   25.64
  11  -1  -9  459.91   33.21
  11  -1  -9  528.76   30.90
   1  10   9  462.27   25.84
 -10  11  -6   59.18   13.55
  10 -11   6   66.26   12.63
  11  -1  -6   57.65   12.58
  11  -1  -3  316.64   22.17
  10 -11   3  327.30   20.43
 -11   1   3  347.98   26.45
 -11   1   0  780.13   35.31
  10 -11   0  755.79   36.62
  11  -1   3  149.93   16.23
  10 -11  -3  118.41   14.97
  11  -1   6  233.17   19.30
   1  10  -6  220.46   21.84
 -10  11   6  237.18   15.31
  11  -1   9  211.27   19.77
   1  10  -9  234.67   25.05
 -10  11   9  202.20   20.06
   1  10  -9  207.91   24.45
 -10  11   9  210.75   19.04
  11   0 -10   18.77   12.59
  11   0 -10   19.73   14.42
  11 -11   7  670.68   28.37
  11   0  -7  667.36   38.21
  11   0  -4   70.45   13.55
  11 -11   4   57.99   11.29
 -11   0   4   66.82   15.18
  11 -11   1  389.11   19.86
  11 -11   1  403.00   27.16
 -11   0   1  393.80   25.52
  11 -11  -2  502.09   31.76
  11   0   5  233.54   19.33
   0  11  -5  247.15   21.95
   0  11  -8  134.51   19.76
 -11  11   8  125.91   14.50
  11   0   8  106.83   14.46
 -11  11   8  156.90   18.38
  -1  12 -10   31.07   16.04
  -1  12  -7  974.37   48.28
  -1  12  -7  946.19   46.09
  11   1   7  987.13   39.71
  -1  12  -4   45.04   12.68
  12 -11  -1  198.86   11.39
 -11  -1  -1  168.45   15.83
  12 -11  -1  138.17   18.88
  12 -11   2  898.46   34.61
   1 -12  -2  871.13   25.85
 -11  -1   2  888.89   42.04
  12 -11   5   33.01   10.18
  11   1  -5   50.64   13.32
  11   1  -8  337.17   29.37
  -1  12   8  320.14   18.94
  11   1 -11   20.81   14.34
  -2  12  -8  229.31   23.49
  10   2   8  255.05   17.88
  -2  12  -5   29.17   10.57
  -2  12  -5   18.50    9.71
 -12  10   5   26.61   10.30
  12 -10  -2 1386.96   36.55
  12 -10  -2 1249.73   55.27
  12 -10   1   13.68    7.25
 -10  -2   1   17.13    9.32
  10   2  -4  373.50   27.30
  12 -10   4  376.33   24.08
  12 -10   4  350.08   26.21
 -10  -2   4  341.13   27.31
  12 -10   4  356.98   13.68
  10   2  -7  490.63   34.03
  12 -10   7  494.07   23.60
  -2  12   7  513.37   22.04
  10   2 -10   -4.19   12.82
  -3  12  -9  459.48   32.05
  -3  12  -6   -3.25    9.02
  -3  12  -6   -3.91    9.61
 -12   9   6   -1.81   10.81
  -3  12  -3  779.56   36.19
  12  -9  -3  826.77   24.32
  -3  12  -3  763.11   34.08
  -9  -3   0  222.75   17.81
  12  -9   0  227.96   14.70
  12  -9   3  369.12   22.61
  12  -9   3  403.25   27.50
  12  -9   3  385.63   13.20
   3 -12  -3  319.73   14.94
  12  -9   6  219.95   14.87
   9   3  -6  221.12   23.09
  -3  12   6  214.79   12.47
   9   3  -9   94.47   19.87
  -4  12 -10  347.54   28.93
  12  -8  -7   29.24    4.00
  -4  12  -7   16.64   12.17
  -4  12  -7   28.15   10.48
  -4  12  -4  717.41   35.26
 -12   8   4  696.70   36.11
  -4  12  -4  765.40   32.45
  12  -8  -4  688.29   25.23
  12  -8  -1  258.50    9.62
  -4  12  -1  258.52   17.98
  -8  -4  -1  251.25   16.90
  12  -8  -1  276.11   15.35
  12  -8   2   94.77   11.54
  12  -8   2   73.39   13.08
  12  -8   2   89.02    6.19
  12  -8   5 1628.28   57.08
  12  -8   5 1592.85   46.53
  12  -8   5 1666.19   61.86
   8   4  -5 1559.19   61.32
  12  -8   8   87.91   13.66
  -4  12   8   88.66    6.30
   8   4  -8   63.73   16.49
  12  -7  -8   21.83   10.12
  -5  12  -8   18.15   10.97
  12  -7  -8   14.08    5.20
  -5  12  -8   24.43   12.82
  -5  12  -5   96.82   12.35
  -5  12  -5   89.21   14.73
 -12   7   5   94.75   16.02
  12  -7  -5  106.80   11.08
  -5  12  -2 2310.44   67.49
  12  -7  -2 2339.63   56.92
 -12   7   2 2336.38   72.44
  -7  -5  -2 2252.71   59.40
  -5  12  -2 2164.35   61.12
  -5  12   1  276.34   15.34
  12  -7   1  284.28   23.33
  12  -7   1  269.96   17.63
   7   5  -4 1624.95   61.56
  12  -7   4 1718.26   61.49
  12  -7   4 1599.75   45.85
  12  -7   4 1671.55   56.25
  -5  12   7   82.61   12.92
  12  -7   7   80.57   11.51
   7   5  -7   95.30   16.39
   7   5 -10   31.83   16.43
   7   5 -10   29.67   15.17
  -6  12  -9  340.30   25.27
  12  -6  -9  279.23   23.81
  -6  12  -9  260.28   26.37
  -6  12  -6   59.36   13.05
  -6  12  -6   58.44   10.82
  12  -6  -6   55.43   10.84
 -12   6   6   47.32   14.22
  -6  12  -3  557.42   28.55
 -12   6   3  575.55   32.34
  -6  12  -3  591.06   24.11
  12  -6  -3  549.71   23.68
  -6  12   0  307.56   17.05
  12  -6   0  310.85   24.42
  -6  -6   0  346.25   20.05
  -6  12   3  485.69   15.13
  12  -6   3  444.24   29.06
  12  -6   3  472.34   26.05
   6   6  -6  136.26   18.23
  12  -6   6  119.76   16.13
  -6  12   6  127.08   13.66
  12  -6   6  132.25   17.37
  12  -6   6  138.52   13.89
   6   6  -9  187.61   24.06
   6   6  -9  153.45   20.26
  12  -5 -10   27.20   13.74
  -7  12 -10   20.08   15.20
  12  -5  -7  184.77   19.12
  -7  12  -7  166.17   16.16
  -7  12  -7  181.00   19.98
  -7  12  -4 1253.39   47.96
  12  -5  -4 1259.01   43.25
 -12   5   4 1243.51   51.97
  -7  12  -4 1259.38   39.04
  -7  12  -1   77.10    9.91
  -7  12  -1   90.75    7.16
  -5  -7  -1   96.75    9.53
   7 -12  -2 1951.36   60.07
  12  -5   2 1889.41   67.29
  12  -5   2 1930.73   60.50
  -7  12   2 1949.90   46.19
  12  -5   5   72.46   13.28
  12  -5   5   87.34   13.91
  -7  12   5   93.24   10.55
  12  -5   8   73.31   12.80
  12  -5   8   61.09   14.41
  -7  12   8   88.79   13.72
  12  -4 -11  503.15   36.16
   4   8   8   36.37   11.50
  -8  12  -8   13.03   11.90
  12  -4  -8   12.51   10.58
  12  -4  -5  858.14   37.53
 -12   4   5 1002.84   47.17
  -8  12  -5  928.73   31.99
  -8  12  -5  891.80   41.49
  12  -4  -2  508.28   24.98
  -4  -8  -2  517.34   17.96
  -8  12  -2  536.45   16.51
  -8  12  -2  497.41   25.12
  -8  12   1    2.01    2.12
  -8  12   1   -0.55    3.90
   8 -12  -1    1.37    7.30
  12  -4   1    5.50    8.69
  -8  12   4 1337.85   38.42
  12  -4   4 1241.00   51.64
  12  -4   4 1328.08   49.73
  -8  12   7   -1.18    7.67
  12  -4   7    2.77    9.27
  12  -4   7    3.51   10.25
   4   8  -7   15.41   11.88
   4   8 -10  439.81   36.04
   4   8 -10  404.93   33.22
  12  -4  10  374.23   28.80
  -9  12  -9   25.80   13.55
  12  -3  -9   27.05   11.49
  12  -3  -9   44.79   15.56
  12  -3  -6  828.61   38.92
  -9  12  -6  789.61   39.70
  12  -3  -3    5.26    7.20
  -9  12  -3    6.46    7.17
 -12   3   0 1383.05   50.40
   9 -12   0 1407.57   50.78
  -9  12   0 1274.46   38.81
  -9  12   3  312.48   12.19
  12  -3   3  320.85   24.57
   9 -12  -3  332.02   23.40
   3   9  -6    2.07   10.68
  -9  12   6    3.80    6.99
  12  -3   6    5.14    8.85
   3   9  -9  793.70   44.51
   3   9  -9  848.84   46.49
  12  -3   9  739.61   38.37
  -9  12   9  688.68   34.52
  12  -2 -10   13.07   10.85
  12  -2 -10    9.11   13.78
  12  -2  -7  420.24   30.25
 -10  12  -7  384.23   29.00
 -12   2   4  341.28   27.69
 -10  12  -4  364.66   24.12
  10 -12   1   32.93   10.74
 -12   2   1   21.14    9.51
  10 -12  -2 1124.07   47.34
  12  -2   5   55.45   12.05
   2  10  -5   89.38   15.72
   2  10  -8  173.54   22.36
  12  -2   8  187.34   19.17
 -10  12   8  193.31   17.20
   2  10  -8  212.43   24.14
  12  -1  -8  207.41   23.10
   1  11   8  167.84   16.75
  12  -1  -5  192.74   19.23
  11 -12   2  293.70   23.77
 -12   1   2  306.10   24.34
  11 -12  -1  555.67   32.87
   1  11  -4    9.16   10.03
  12  -1   4    6.63    8.29
   1  11  -7  787.26   42.44
  12  -1   7  798.54   38.09
 -11  12   7  738.26   30.41
  12   0  -9  280.47   29.04
  12   0  -6  527.72   33.71
  12   0  -3  210.02   20.04
  12 -12   3  234.03   17.74
 -12   0   3  190.96   21.12
  12 -12   0 3216.10   97.87
 -12   0   0 3124.26   90.37
  12 -12  -3  130.59   18.71
   0  12  -6  391.52   29.49
   0  12  -6  441.58   30.73
  12   0   6  409.45   26.44
   0  12  -9  449.86   34.28
  -1  13  -8  282.48   28.20
  -1  13  -8  213.09   24.69
  -1  13  -5   48.60   12.70
  -1  13  -5   61.07   14.66
  13 -12  -2  673.85   40.05
  13 -12   1  134.60   12.83
  13 -12   1  108.66   16.60
  12   1  -4   55.35   13.90
  13 -12   4   48.92   15.32
  13 -12   4   59.67   11.79
  12   1  -7  619.83   39.23
  -1  13   7  738.38   29.61
  12   1 -10  -10.41   13.83
  -2  13  -9  374.73   31.12
  -2  13  -6  209.59   22.82
  -2  13  -6  208.79   20.65
  -2  13  -3   14.05    9.56
  13 -11   0 1468.29   44.31
  13 -11   0 1355.36   58.94
 -11  -2   0 1422.52   51.84
  13 -11   3   11.73    8.58
  13 -11   3    6.18    9.58
 -11  -2   3    5.89   11.04
  11   2  -6  297.27   27.18
  11   2  -9  227.28   26.64
  -3  13 -10  460.52   33.73
  -3  13  -7   16.63   12.28
  -3  13  -7   11.23   12.96
  13 -10  -4  495.24   13.34
  -3  13  -4  480.02   30.28
  -3  13  -4  545.86   29.26
  13 -10  -1  344.46   17.32
 -10  -3  -1  354.65   21.73
  13 -10   2    1.18    7.72
   3 -13  -2    5.83    4.98
  13 -10   2   10.22   11.19
 -10  -3   2   15.70   10.19
  13 -10   5 1615.69   58.16
  13 -10   5 1645.81   64.36
  13 -10   5 1661.09   44.48
  10   3  -5 1693.92   65.16
  10   3  -8  137.30   20.92
  -4  13  -8  458.30   30.24
  -4  13  -8  351.60   30.78
  13  -9  -5   22.88    4.17
  -4  13  -5   10.23    7.67
  -4  13  -5   31.64   11.90
  -4  13  -2 2364.36   68.57
  -4  13  -2 2341.89   71.57
  13  -9  -2 2426.30   61.14
  13  -9   1   93.56   11.30
  13  -9   1   86.49   15.38
  -9  -4   1  102.96   13.46
  13  -9   4  612.26   32.43
  13  -9   4  703.88   23.29
   9   4  -4  653.85   37.52
  13  -9   4  673.61   37.65
  -4  13   7  419.80   14.59
  13  -9   7  415.46   22.40
   9   4  -7  419.71   32.33
  -4  13   7  431.80   26.36
   9   4 -10    9.16   14.33
  -5  13  -9  818.45   47.19
  -5  13  -9  897.59   43.29
  13  -8  -6   21.28    7.83
  -5  13  -6    1.98   10.97
  -5  13  -6   17.55    9.72
  -5  13  -3  692.33   34.11
 -13   8   3  749.39   37.16
  -5  13  -3  674.50   29.59
  13  -8  -3  735.40   24.68
  -5  13   0  570.37   25.87
  -8  -5   0  594.21   28.65
  13  -8   0  578.59   17.78
  13  -8   0  586.12   35.79
  13  -8   0  619.04   26.51
  13  -8   3   23.49    5.52
  13  -8   3   28.54   10.24
  13  -8   3   41.88   12.22
  13  -8   6  692.92   28.55
  13  -8   6  731.34   39.45
   8   5  -9    5.20   12.78
  -6  13 -10  145.20   20.12
  13  -7  -7   96.14   13.45
  -6  13  -7   78.37   16.37
  -6  13  -7   89.88   13.84
  13  -7  -7   74.42    8.80
  13  -7  -4  753.10   29.07
  -6  13  -4  712.29   35.66
  -6  13  -4  736.01   30.16
 -13   7   4  708.21   38.07
  13  -7  -1   18.82    5.26
  -6  13  -1   12.36    6.89
  -7  -6  -1   17.91    7.21
  -6  13  -1   12.03    5.63
  -6  13   2  628.92   22.50
   6 -13  -2  601.11   27.99
  13  -7   2  689.19   37.64
  13  -7   2  620.38   29.84
  13  -7   5  359.79   27.92
  -6  13   5  419.41   21.93
  13  -7   5  436.77   21.19
  13  -7   5  425.98   27.09
   7   6  -5  393.82   29.60
  13  -7   8   12.45   13.52
  -6  13   8   18.84   10.83
   7   6  -8   24.70   14.95
  13  -7   8    6.85    8.76
  -7  13  -8    5.92    8.96
  -7  13  -8    6.79   13.54
  13  -6  -8   -1.60    9.45
  13  -6  -8    5.51    6.91
  -7  13  -5  589.66   33.57
  13  -6  -5  557.67   27.98
  -7  13  -2  300.07   19.90
  -7  13  -2  295.07   14.94
 -13   6   2  307.32   23.45
  -6  -7  -2  303.62   14.54
  13  -6  -2  290.89   16.79
  -7  13   1  219.97   13.23
   7 -13  -1  260.16   18.64
  13  -6   1  245.53   23.26
   6   7  -4  317.57   26.69
  13  -6   4  382.70   27.56
  -7  13   4  386.21   18.79
  13  -6   4  347.57   24.34
  13  -6   7  135.79   18.62
  -7  13   7  141.08   15.12
  13  -6   7  152.72   15.62
  13  -6  10  212.02   23.99
  13  -5  -9   -1.85   11.58
  -8  13  -9    4.82   13.91
  13  -5  -6  502.82   28.57
  -8  13  -6  517.31   24.54
  -8  13  -6  471.23   31.40
  13  -5  -3  197.30   15.58
  -8  13  -3  207.39   11.50
  -8  13  -3  222.04   18.28
   8 -13   0  129.60   14.96
  -8  13   0  160.77    7.63
  -8  13   0  153.01   11.89
  13  -5   3 1263.92   53.78
   8 -13  -3 1276.92   47.61
  13  -5   3 1325.97   48.91
  -8  13   3 1277.04   35.92
  13  -5   6  102.09   16.13
  -8  13   6   97.23   12.30
   5   8  -9  829.50   46.98
  13  -5   9  911.11   44.78
  13  -4 -10   43.98   15.79
  -9  13  -7   74.43   16.11
  13  -4  -7  107.80   15.97
  13  -4  -4 1363.91   48.83
  -9  13  -4 1356.89   50.85
 -13   4   1  285.75   22.65
  -9  13  -1  294.05   17.67
  -9  13   2 2309.12   50.00
   9 -13  -2 2363.80   74.12
  13  -4   2 2488.50   80.51
   4   9  -5   -4.20   11.33
  13  -4   5    3.80    9.97
  -9  13   8  149.49   16.23
   4   9  -8   93.02   18.60
  13  -4   8  133.54   18.60
   4   9  -8  134.71   21.35
 -10  13  -8    2.24   12.25
  13  -3  -8   -4.00   11.98
  13  -3  -5  852.72   39.52
 -10  13  -5  888.06   41.41
 -10  13  -2   89.06   11.12
  -3 -10  -2  112.90    6.84
 -13   3   2  111.07   15.91
  10 -13  -1  421.95   27.72
  13  -3   4  223.97   21.72
 -10  13   4  223.04   11.02
  13  -3   7  183.23   20.59
 -10  13   7  187.16   15.38
   3  10  -7  190.46   23.04
  13  -2  -9  173.84   23.11
  13  -2  -6  253.65   23.31
 -11  13  -6  253.37   23.85
  13  -2  -3   20.52    9.78
 -13   2   3   32.17   12.46
 -13   2   0  869.88   39.96
  11 -13   0  874.48   42.32
  11 -13  -3  133.31   18.09
   2  11  -6  118.90   18.09
  13  -2   6   99.42   15.87
 -11  13   6   99.32   10.27
   2  11  -9  336.31   31.35
  13  -2   9  279.75   24.45
  13  -1  -7  888.41   45.62
  13  -1  -4    1.80    9.02
 -13   1   1  332.96   25.44
  12 -13   1  335.44   26.82
  12 -13  -2  548.86   34.79
   1  12  -5   10.18   11.15
   1  12  -8  486.39   35.48
  13  -1   8  505.50   30.98
  13   0  -8  349.12   30.08
  13   0  -5   22.40   12.75
  13 -13   2  592.53   27.16
   0 -13  -2  524.98   16.85
  13 -13   2  627.08   36.95
 -13   0   2  538.30   33.35
  13 -13  -1  208.08   22.32
   0  13  -4    9.65   11.55
   0  13  -7  741.44   43.72
   0  13  -7  784.59   43.17
  -1  14  -6  446.30   33.01
  -1  14  -6  425.43   30.62
  -1  14  -3   71.29   14.80
  14 -13   0 1821.03   51.06
 -13  -1   0 1839.55   63.44
  14 -13   0 1785.05   71.18
  14 -13   3   32.92   11.29
  14 -13   6  399.54   31.56
  13   1  -6  387.15   31.13
  -2  14  -7  550.41   37.39
  -2  14  -7  651.53   37.68
  -2  14  -4  135.64   19.15
  -2  14  -4   81.94   14.72
  14 -12  -1   39.99    7.21
 -12  -2  -1   47.37   10.91
  14 -12  -1   25.91   14.91
  14 -12   2  979.50   37.29
   2 -14  -2  884.71   28.38
 -12  -2   2  948.58   44.99
  14 -12   5    6.89   12.03
  12   2  -5    6.60   12.38
  12   2  -8  353.25   31.33
  -3  14  -8  114.54   20.30
  -3  14  -8   98.64   17.62
  -3  14  -5  131.16   18.27
  -3  14  -5  101.67   15.39
  14 -11  -2  672.74   23.26
  -3  14  -2  632.67   32.27
  -3  14  -2  601.43   32.92
  14 -11  -2  630.09   40.01
  14 -11   1   47.00    9.60
 -11  -3   1   25.31   11.55
  14 -11   4  353.04   24.38
  11   3  -4  325.93   27.18
  14 -11   4  406.40   31.33
  14 -11   7  214.60   24.46
  11   3  -7  176.73   22.42
  -4  14  -9  270.55   26.34
  -4  14  -6   43.36   12.11
  -4  14  -6   44.94   14.90
  -4  14  -3  415.09   27.30
  -4  14  -3  403.33   24.51
  14 -10  -3  429.20   17.21
 -10  -4   0  153.41   16.23
  14 -10   0  191.51   14.52
  14 -10   3  424.33   25.28
  14 -10   3  412.26   30.60
   4 -14  -3  396.56   18.46
 -10  -4   3  439.56   30.17
  -4  14   6   47.36    6.88
  10   4  -6   46.70   14.64
  14 -10   6   60.87   16.10
  -5  14 -10  235.50   24.81
  -5  14  -7   67.18   17.19
  -5  14  -7  107.34   16.07
  -5  14  -4  393.69   27.03
  -5  14  -4  391.62   23.20
  14  -9  -4  372.99   17.02
  14  -9  -4  405.60   16.92
  -5  14  -1  151.44   14.91
  -9  -5  -1  148.08   14.43
  14  -9  -1  155.93    6.00
  14  -9  -1  184.49   13.85
  -5  14   2  205.49   13.69
   5 -14  -2  199.00   15.30
  14  -9   2  252.12   24.50
  -9  -5   2  201.31   20.60
  14  -9   2  217.54    8.89
  14  -9   2  219.87   18.20
  14  -9   5  629.63   24.65
  14  -9   5  677.81   39.59
   9   5  -5  678.60   39.81
  14  -9   8    4.59   13.24
   9   5  -8    5.15   14.10
  -6  14  -8  162.00   18.40
  -6  14  -8  132.05   21.18
  -6  14  -5   13.94    8.58
  14  -8  -5   23.06    7.75
  -6  14  -5    3.74   10.23
  -6  14  -2 1777.80   57.53
  14  -8  -2 1681.30   44.61
  -8  -6  -2 1693.72   48.66
  -6  14  -2 1614.10   50.00
  14  -8  -2 1728.33   50.30
  -6  14   1  146.66   12.47
   6 -14  -1  135.14   13.39
  14  -8   1  164.09   20.23
  -8  -6   1  157.63   16.24
  14  -8   1  124.75   13.87
  -6  14   4 1120.31   28.42
   8   6  -4 1097.05   51.40
  14  -8   4 1171.26   52.71
  14  -8   4 1202.03   35.97
  14  -8   4 1128.31   46.27
   8   6  -7   36.68   13.78
  -6  14   7   63.23   12.31
  14  -8   7   30.76   14.35
  -7  14  -9  259.40   23.28
  14  -7  -9  228.80   21.90
  -7  14  -9  263.07   29.15
  -7  14  -6  179.57   21.36
  -7  14  -6  180.11   15.86
  14  -7  -6  165.64   16.55
  -7  14  -3   66.80    9.18
  14  -7  -3   48.84    9.28
  -7  14  -3   78.83   13.15
  -7  14   0  867.36   32.52
  14  -7   0  882.69   29.65
  -7  -7   0  935.45   36.46
  14  -7   0  876.15   45.90
  14  -7   0  900.85   35.99
  14  -7   3   81.49   13.61
  14  -7   3   49.33   14.47
   7 -14  -3   84.96   12.24
  -7  14   3   83.76    5.92
   7   7  -6  189.65   23.02
  14  -7   6  178.48   21.29
  14  -7   6  147.21   14.16
  -7  14   6  140.70   14.60
   7   7  -9  275.70   27.75
  14  -7   9  278.86   26.82
  14  -6 -10   39.89   14.83
  -8  14  -7  198.11   16.89
  -8  14  -7  243.19   25.19
  14  -6  -7  214.80   19.44
  14  -6  -4  595.50   27.96
  -8  14  -4  555.32   22.86
  14  -6  -1    3.71    6.51
  -8  14  -1    4.79    3.89
  -8  14  -1    2.17    6.78
  -6  -8  -1    2.77    5.64
   8 -14  -2  972.39   40.10
  14  -6   2  881.80   46.02
  14  -6   2  951.32   39.66
  -8  14   2  888.35   25.94
  14  -6   5  113.98   17.47
  -8  14   5  107.41   11.41
  -8  14   8   80.25   13.42
  14  -6   8   93.75   17.58
  -9  14  -8   13.83   14.88
  14  -5  -8   -1.78   10.51
  14  -5  -5  999.48   40.84
  -9  14  -5  938.95   43.72
  -9  14  -2   50.30    9.68
  -5  -9  -2   48.34    5.87
  14  -5  -2   42.57    9.02
   9 -14  -1  438.23   26.88
  -9  14   1  360.17   16.13
  -9  14   4  246.39   13.22
   5   9  -4  195.41   21.86
  14  -5   4  228.52   23.18
   5   9  -7  123.80   21.14
  -9  14   7  112.98   14.10
  14  -5   7  117.41   15.79
  14  -5   7  116.67   19.24
  14  -5  10  231.78   24.60
  14  -4  -9   70.77   16.97
  14  -4  -6  109.09   15.78
 -10  14  -6  122.76   18.19
  14  -4  -3  352.13   22.96
 -10  14  -3  388.82   24.03
  10 -14   0  133.06   16.37
  10 -14  -3  605.49   33.22
  14  -4   3  584.94   36.13
 -10  14   3  567.00   14.82
   4  10  -6    4.63   11.76
 -10  14   6    3.49    6.56
  14  -4   6    4.10   10.74
  14  -4   9  468.12   33.16
  14  -3  -7  193.28   21.64
 -11  14  -7  229.35   24.01
  14  -3  -4  341.33   24.18
 -11  14  -4  323.91   23.59
 -14   3   1   58.24   13.76
  11 -14   1   71.18   14.15
  11 -14  -2  469.45   31.00
  14  -3   5  170.96   21.27
 -11  14   5  204.15   11.34
   3  11  -5  165.03   21.40
   3  11  -8   75.70   18.04
   3  11  -8   84.91   19.65
  14  -3   8   53.52   15.62
  14  -2  -8  100.92   18.56
  14  -2  -5   75.51   14.34
  12 -14   2  714.25   38.92
  -2 -12  -2  591.66   16.21
  12 -14  -1   49.60   14.40
   2  12  -4  167.68   20.24
   2  12  -7  323.75   29.34
  14  -2   7  384.94   28.45
  14  -1  -6  307.92   26.90
  14  -1  -3    1.85    9.70
  13 -14   3    6.56   11.11
 -14   1   0 1793.10   63.95
  13 -14   0 1838.50   70.05
  13 -14  -3   81.29   17.07
   1  13  -6  542.44   37.24
   1  13  -6  570.74   36.81
  14   0  -7  647.99   40.42
  14   0  -4    8.26   12.21
  14 -14   1  143.90   20.51
  14 -14  -2  619.22   40.24
   0  14  -5    6.35   12.66
   0  14  -5   22.27   13.94
   0  14  -8  306.13   29.72
  -1  15  -7  158.15   22.52
  -1  15  -4  293.93   26.63
  -1  15  -4  286.94   24.79
  15 -14  -1   41.08   16.25
  15 -14   2  299.10   20.08
   1 -15  -2  293.49   11.84
  15 -14   2  293.27   28.52
  14   1  -5  216.21   24.77
  15 -14   5  215.92   25.97
  -2  15  -8    2.24   13.74
  -2  15  -5  374.34   29.27
  -2  15  -5  297.50   25.97
  15 -13  -2  218.21   26.23
  15 -13   1   65.40   11.07
 -13  -2   1  105.25   17.13
  15 -13   1  130.00   21.83
  13   2  -4  272.73   25.89
  15 -13   4  278.21   28.23
  13   2  -7  120.03   21.29
  -3  15  -9   90.27   18.50
  -3  15  -6  270.20   24.05
  -3  15  -6  207.33   24.17
  -3  15  -3   17.93   10.42
  -3  15  -3   36.70   12.09
  15 -12   0  602.01   25.93
 -12  -3   0  588.01   31.88
  15 -12   3   93.93   14.14
  15 -12   3  100.02   18.85
  12   3  -6  111.59   19.78
  15 -12   6   96.22   18.95
  -4  15  -7  229.69   22.67
  -4  15  -7  224.24   25.59
  -4  15  -4  506.86   31.68
  -4  15  -4  476.47   28.38
  15 -11  -1   30.17    7.87
 -11  -4  -1   29.15    9.54
  -4  15  -1   20.56    9.49
  15 -11   2 1214.59   44.25
  15 -11   2 1128.21   55.44
 -11  -4   2 1061.53   48.55
  11   4  -5   54.25   15.85
  15 -11   5   50.34   17.39
  -5  15  -8   17.44   15.75
  -5  15  -8    7.29   11.65
  -5  15  -5  276.89   25.20
  -5  15  -5  248.74   20.31
  -5  15  -2  557.36   30.69
  15 -10  -2  555.01   23.54
  -5  15  -2  582.59   28.28
  15 -10   1    1.21    7.42
   5 -15  -1    1.12    7.23
  -5  15   1   -2.18    7.10
 -10  -5   1   -6.55    8.71
  15 -10   1    2.43   11.53
  10   5  -4  712.97   41.64
  -5  15   4  728.65   24.74
  15 -10   4  618.53   39.55
  10   5  -7   38.26   16.31
  15 -10   7   38.64   15.60
  -6  15  -9  408.15   29.43
  -6  15  -6   72.36   17.93
  -6  15  -6   36.75   12.18
  15  -9  -3   80.71    9.43
  15  -9  -3   59.54    7.28
  -6  15  -3   73.73   14.10
  -6  15  -3   80.63   11.10
  -6  15   0 1031.35   38.22
  15  -9   0 1010.03   25.24
  -9  -6   0 1014.10   40.59
  15  -9   0 1006.27   51.48
  15  -9   0 1002.91   37.95
  15  -9   3   17.91   11.31
  15  -9   3    3.05    4.45
  -6  15   3    6.91    4.90
  15  -9   3   -2.37   11.44
   6 -15  -3    6.52    7.88
  15  -9   6  456.64   34.07
  -6  15   6  533.41   27.51
   9   6  -6  426.31   33.72
  15  -8  -7  427.77   25.13
  -7  15  -7  451.28   26.55
  -7  15  -7  483.43   34.31
  15  -8  -4  107.04   11.32
  -7  15  -4  122.31   13.09
  -7  15  -4  143.22   17.97
  15  -8  -1  112.98   12.88
  15  -8  -1   96.27    8.81
  -7  15  -1   73.79   11.15
  -8  -7  -1   80.75   11.25
  -7  15  -1  108.50   10.40
  -7  15   2  628.11   23.12
   7 -15  -2  621.00   30.23
  15  -8   2  590.02   38.35
  15  -8   2  615.32   31.41
  -7  15   5   47.31    9.89
  15  -8   5   90.58   18.63
   8   7  -5   57.04   15.83
  15  -8   8  162.33   23.15
  -8  15  -8  157.90   22.87
  15  -7  -8  202.84   19.71
  -8  15  -5   32.78    8.88
  15  -7  -5   49.22   10.54
  -8  15  -2  588.73   29.41
  -8  15  -2  585.99   21.81
  -7  -8  -2  573.01   22.21
  15  -7  -2  620.71   25.20
  15  -7   1  144.36   15.48
   8 -15  -1  159.09   16.24
  15  -7   1  149.87   20.26
  -8  15   1  167.55   11.95
  -8  15   4   48.21    8.40
  15  -7   4   60.02   15.94
  -8  15   7  693.75   31.78
  15  -7   7  655.06   40.70
  15  -6  -9  104.31   17.72
  15  -6  -6  275.36   22.08
  -9  15  -6  379.25   29.00
  -9  15  -3    5.02    4.58
  -9  15  -3    4.46    9.00
  15  -6  -3    4.59    8.10
   9 -15   0  977.59   41.68
  -6  -9   0  911.50   35.48
  -9  15   0 1015.46   33.30
  -9  15   3   57.55    7.06
   9 -15  -3   69.12   13.66
  15  -6   6   52.39   16.94
  -9  15   6   77.66   10.65
  15  -6   9  426.00   33.52
 -10  15  -7   76.55   17.90
  15  -5  -7   59.10   15.02
  15  -5  -4  577.29   29.79
 -10  15  -4  567.00   31.73
 -10  15  -1    1.06    7.03
  10 -15   1    3.59    9.12
  -5 -10  -1    1.68    5.69
  10 -15  -2  640.96   35.11
  15  -5   2  644.57   39.95
   5  10  -5   96.50   18.36
  15  -5   5  136.47   20.13
  15  -5   8   57.86   16.29
 -11  15  -8    7.02   14.49
  15  -4  -8   13.98   13.27
 -11  15  -5   79.56   15.52
  15  -4  -5  125.22   17.26
  15  -4  -2  993.76   39.92
  11 -15   2  952.74   45.62
  -4 -11  -2  883.01   23.41
 -11  15  -2  986.38   37.91
  11 -15  -1   40.88   12.84
   4  11  -4  759.60   42.81
  15  -4   4  730.42   42.13
   4  11  -7  107.92   20.70
  15  -4   7   91.10   18.35
  15  -3  -6    7.59   11.62
  12 -15   3  258.27   25.01
  15  -3  -3  213.33   20.27
  12 -15   0  707.99   39.87
  12 -15  -3   12.68   13.36
  15  -3   6  417.32   31.15
   3  12  -6  419.62   33.06
  15  -2  -7  156.04   21.76
  13 -15   4  200.74   23.42
  15  -2  -4  247.45   22.70
  13 -15   1   64.04   15.79
  13 -15  -2  245.12   25.91
   2  13  -5  287.57   26.95
  15  -1  -5  139.75   20.06
  14 -15   2  235.07   24.89
  14 -15  -1  152.79   21.78
   1  14  -4   78.55   18.10
   1  14  -7  381.33   32.39
  15   0  -6  207.44   24.60
  15   0  -3   31.63   14.01
  15 -15   3    7.54   12.36
  15 -15   0  415.39   34.49
   0  15  -3  162.58   21.25
   0  15  -6   22.84   15.03
  -1  16  -5   21.50   14.02
  -1  16  -5    7.11   13.51
  16 -15  -2  945.72   53.88
  16 -15   1   62.50   17.92
  15   1  -4  328.02   29.32
  -2  16  -6  170.16   22.20
  -2  16  -3   88.67   16.15
  -2  16  -3   88.84   16.98
  16 -14   0  284.68   30.22
  14   2  -3  250.28   26.38
  -3  16  -7  119.43   20.11
  -3  16  -4  590.83   36.35
  -3  16  -4  555.83   32.85
  16 -13  -1   51.82   18.82
  16 -13   2 1174.84   42.84
   3 -16  -2 1045.87   33.26
  16 -13   5    5.23   15.10
  13   3  -5    4.89   13.40
  -4  16  -8   75.63   17.95
  -4  16  -5  847.81   44.86
  -4  16  -5  883.25   41.16
  -4  16  -2   53.15   13.58
  -4  16  -2   43.93   12.01
  16 -12   1   83.56   12.43
   4 -16  -1   71.22   10.40
 -12  -4   1   96.91   15.67
  12   4  -4  483.29   35.41
  16 -12   4  524.57   37.95
  -5  16  -9  131.42   20.65
  -5  16  -6  149.52   17.99
  -5  16  -6  201.73   23.46
  -5  16  -3   69.81   12.93
  -5  16  -3   53.75   14.86
  16 -11   0  459.41   24.06
  -5  16   0  411.39   24.49
 -11  -5   0  412.32   26.39
  -5  16   3  243.50   15.49
  16 -11   3  205.00   25.37
  11   5  -6   -5.14   14.64
  16 -11   6   -2.57   13.05
  -6  16  -7  337.48   30.39
  -6  16  -7  337.13   25.07
  -6  16  -4  245.91   22.98
  -6  16  -4  230.69   18.34
  16 -10  -1    8.47    7.61
  -6  16  -1   11.22    9.05
 -10  -6  -1    3.64    7.42
  -6  16  -1    7.88    7.19
  -6  16   2  763.21   29.28
   6 -16  -2  754.55   32.67
  16 -10   2  876.16   48.00
 -10  -6   2  794.12   39.64
  16 -10   2  777.62   35.54
  10   6  -5   17.51   13.89
  16 -10   5   25.50   14.91
  -7  16  -8  348.97   25.36
  -7  16  -5    6.01   11.84
  -7  16  -5    8.76    8.99
  -7  16  -2  574.24   30.46
  -7  16  -2  578.41   25.02
  16  -9  -2  542.27   25.49
  16  -9  -2  536.42   19.39
  -7  16   1  142.10   12.63
   7 -16  -1  135.65   14.92
  16  -9   1  160.46    8.96
  -9  -7   1  127.84   16.63
  16  -9   1  152.95   22.76
  16  -9   1  171.31   17.05
  16  -9   4   32.87   15.32
   9   7  -4   26.72   13.13
  16  -9   7  607.88   40.29
  -8  16  -6  379.92   22.52
  16  -8  -6  418.04   23.69
  -8  16  -6  425.35   31.70
  -8  16  -3   99.29   10.74
  16  -8  -3  111.66   11.18
  -8  16  -3   89.63   14.82
  -8  16   0 2044.65   59.59
   8 -16   0 2094.89   67.54
  -8  -8   0 1964.41   62.52
  -8  16   0 2082.55   53.60
  16  -8   0 2065.05   53.76
  16  -8   0 2117.11   64.29
  16  -8   3   50.16   17.03
   8 -16  -3   79.96   13.23
  16  -8   6  216.42   25.23
   8   8  -6  286.65   29.36
  -9  16  -7  597.78   38.34
  16  -7  -7  598.95   31.61
  16  -7  -4   32.06    9.60
  -9  16  -4   37.39    7.51
  -9  16  -4   24.41   11.49
  -9  16  -1  152.45    8.15
  -7  -9  -1  155.53   13.48
  16  -7  -1  154.26   13.02
  -9  16  -1  143.32   14.07
   9 -16  -2  473.37   29.33
  16  -7   2  488.25   36.69
  -9  16   2  524.51   17.76
  16  -7   5   27.02   15.21
  -9  16   5   29.54    8.07
  16  -7   8  242.82   27.56
  16  -6  -5    7.07    9.57
 -10  16  -5   15.07   12.03
  16  -6  -2 1020.04   37.98
 -10  16  -2  953.34   39.02
  10 -16  -1   10.93   10.52
   6  10  -4  248.31   26.88
 -10  16   4  257.75   12.70
  16  -6   4  255.26   26.91
  16  -6   7  317.89   29.50
  16  -5  -6   36.92   12.64
 -11  16  -6   16.35   12.79
  16  -5  -3  128.84   15.00
 -11  16  -3  119.77   15.34
  11 -16   0  598.71   35.20
  11 -16  -3    5.85   10.38
  16  -5   3   -2.40   13.35
  16  -5   6  295.47   28.34
   5  11  -6  310.75   30.00
  16  -4  -7   17.36   13.98
 -12  16  -7   42.29   16.51
  16  -4  -4  479.70   29.31
 -12  16  -4  531.46   30.90
  12 -16   1   46.27   13.86
  -4 -12  -1   33.43    7.27
  12 -16  -2  195.27   22.42
  16  -4   5  496.93   35.41
   4  12  -5  493.94   35.78
  16  -3  -5   11.27   12.00
  16  -3  -2 1248.62   50.14
  13 -16   2 1188.51   54.78
  13 -16  -1  125.47   19.01
   3  13  -4  669.29   41.38
  16  -3   7   80.87   18.35
  16  -2  -6  130.82   20.45
  16  -2  -3  144.19   19.26
  14 -16   3  146.78   22.36
  14 -16   0   99.67   20.31
   2  14  -3  360.16   29.65
   2  14  -6    2.46   14.87
  16  -1  -4  596.77   36.57
  15 -16   1   -5.18   13.36
  15 -16  -2  329.89   31.73
   1  15  -5  290.20   28.75
  16   0  -5  473.56   34.81
  16 -16   2  109.18   21.82
  16 -16  -1   44.23   17.32
   0  16  -4  369.91   30.49
  -1  17  -3  159.24   21.85
  -1  17  -3  198.84   24.44
  16   1  -3   28.12   15.13
  -2  17  -4  340.71   30.10
  -2  17  -4  404.94   30.74
  17 -15  -1   29.16   17.46
  -3  17  -5  347.58   31.21
  -3  17  -5  355.98   28.53
  -3  17  -2   63.94   15.10
  -3  17  -2   83.87   17.45
   3 -17  -1  154.18   13.23
  17 -14   1  122.94   23.66
  14   3  -4  166.20   24.07
  -4  17  -6  276.65   24.65
  -4  17  -3   87.63   14.66
  -4  17  -3   94.14   17.90
  -4  17   0   97.78   14.21
  17 -13   3  741.73   47.03
  -5  17  -7  123.28   19.00
  -5  17  -4  576.71   36.70
  -5  17  -4  592.39   31.86
  -5  17  -1   74.78   12.78
  -5  17  -1   85.13   14.62
 -12  -5  -1   86.96   13.66
  -5  17   2 1059.30   38.86
   5 -17  -2 1075.39   37.83
  17 -12   2 1051.30   56.12
  12   5  -5    2.60   13.00
  -6  17  -5  326.82   28.56
  -6  17  -5  271.53   22.01
  -6  17  -2  131.40   14.10
  -6  17  -2  138.15   17.71
  -6  17   1  165.67   15.02
   6 -17  -1  150.91   15.92
  17 -11   1  161.54   16.77
 -11  -6   1  165.00   18.69
  17 -11   1  131.22   22.13
  11   6  -4   99.46   19.57
  17 -11   4  104.30   21.78
  -7  17  -6  558.09   37.13
  -7  17  -6  529.72   29.01
  -7  17  -3   48.04   10.34
  -7  17  -3   41.88   12.97
  -7  17   0 1158.65   39.34
  -7  17   0 1127.86   41.77
   7 -17   0 1141.17   45.26
 -10  -7   0 1127.04   44.59
  17 -10   0 1113.49   57.74
  17 -10   0 1172.34   43.12
  -7  17   3    7.35    5.56
  17 -10   3   19.08   16.12
   7 -17  -3    7.28    8.93
  17 -10   6   81.49   20.05
  -8  17  -7  662.56   41.46
  -8  17  -4   14.80   11.82
  -8  17  -4   11.98    7.68
  -8  17  -1  235.28   18.95
  -9  -8  -1  236.81   17.11
  -8  17  -1  272.56   15.35
  17  -9  -1  267.68   19.69
   8 -17  -2  270.45   21.66
  17  -9   2  314.46   31.27
  -9  -8   2  283.92   24.74
  -8  17   2  283.45   14.70
   9   8  -5   52.49   17.62
  17  -9   5   29.51   16.80
  -9  17  -5  159.24   21.26
  -9  17  -5  160.17   13.47
  -9  17  -2  142.77    9.51
  -9  17  -2  119.19   16.28
  17  -8   1  346.95   18.08
   9 -17  -1  431.03   27.90
  -8  -9   1  371.81   25.32
  -9  17   1  370.83   14.88
  -9  17   1  402.82   18.63
  17  -8   4   -2.65   13.70
 -10  17  -6   57.21   16.10
 -10  17  -3   39.08   11.71
  17  -7  -3   46.03   10.23
  17  -7   0  853.09   32.66
  10 -17   0  908.19   43.02
  -7 -10   0  891.69   35.68
 -10  17   0  844.91   31.63
  10 -17  -3    3.54   10.58
  17  -7   3    5.30   13.67
  17  -7   6  435.58   35.42
 -11  17  -7   13.59   14.47
  17  -6  -4  261.57   20.10
 -11  17  -4  271.36   23.36
 -11  17  -1   87.84   12.01
  17  -6  -1   90.13   12.63
  11 -17   1   99.80   17.26
  -6 -11  -1   71.56    9.47
  11 -17  -2  118.52   18.96
  17  -6   5  408.62   34.82
   6  11  -5  418.03   34.32
 -12  17  -5    1.88   11.66
  17  -5  -5   13.05   10.21
  12 -17   2 1453.76   60.77
  17  -5  -2 1459.16   52.13
  12 -17  -1  199.47   23.08
   5  12  -4  757.62   45.01
  17  -5   7   88.30   20.10
  17  -4  -6   45.04   14.86
  13 -17   3  485.01   35.46
  17  -4  -3  484.06   29.85
  13 -17   0  266.51   27.36
  13 -17  -3    2.26   13.21
  17  -3  -4  264.14   24.79
  14 -17   1   44.10   16.90
  14 -17  -2  118.37   21.83
  17  -2  -5  139.52   20.39
  17  -2  -2  248.66   24.10
  15 -17   2  251.94   28.18
  15 -17  -1   78.26   19.69
   2  15  -4  135.31   21.99
  17  -1  -3   40.58   15.12
  16 -17   0  107.84   21.37
   1  16  -3  371.48   32.27
   0  17  -2 1402.24   60.62
  -2  18  -2  386.70   30.52
  -2  18  -2  421.80   31.31
  -3  18  -3  108.92   20.07
  -3  18  -3   96.44   17.29
  -3  18   0  213.34   21.59
  -4  18  -4  523.06   35.69
  -4  18  -4  491.61   31.50
  -4  18  -1   35.09   13.97
  -4  18  -1   35.15   12.33
  -4  18   2  791.86   35.09
  -5  18  -5  422.83   32.90
  -5  18  -5  396.70   28.02
  -5  18  -2  110.32   17.25
  -5  18  -2   81.83   14.02
  -5  18   1   67.40   12.55
   5 -18  -1   64.16   11.81
  -6  18  -3  161.61   20.14
  -6  18  -3  133.91   16.24
  -6  18   0   98.10   14.59
   6 -18   0  128.58   16.19
 -12  -6   0  108.84   15.81
  -6  18   0  125.99   14.40
  18 -12   0  119.39   22.24
  -7  18  -4  266.70   24.75
  -7  18  -4  299.71   20.85
  -7  18  -1   27.24    8.96
  -7  18  -1   23.53   10.91
  -7  18   2  282.34   17.00
   7 -18  -2  302.12   21.32
  18 -11   2  293.46   31.41
  -8  18  -5   -2.09   12.66
  -8  18  -2  425.33   27.47
  -8  18  -2  498.15   22.61
  -8  18   1   71.49   10.83
  -8  18   1   82.49   10.44
   8 -18  -1   69.03   13.96
 -10  -8   1   76.55   14.64
  18 -10   1   96.19   21.17
  18 -10   4   22.97   16.79
  -9  18  -6  121.98   20.78
  -9  18  -3    3.37   10.99
   9 -18   0 1044.23   45.57
  -9  18   0 1013.18   37.61
  18  -9   3   17.20   15.26
   9 -18  -3    9.29   10.48
 -10  18  -4   14.45   12.00
  10 -18   1  350.84   27.23
 -10  18  -1  380.63   22.49
  10 -18  -2  246.22   22.82
  -8 -10   2  250.00   22.15
  18  -8   5   22.23   16.83
 -11  18  -5  187.58   22.08
  11 -18   2  266.78   25.04
 -11  18  -2  227.96   19.42
  11 -18  -1   76.64   16.32
  18  -7   4  146.18   24.44
 -12  18  -6   42.01   15.71
 -12  18  -3  115.99   15.80
  12 -18   3  116.67   20.09
  12 -18   0  243.28   25.83
  12 -18  -3  122.52   19.84
  18  -5  -1   73.92   13.62
  13 -18   1   53.53   15.95
  13 -18  -2   82.36   18.15
  14 -18   2  802.65   46.00
  18  -4  -2  747.76   37.75
  14 -18  -1   64.04   18.71
  18  -3  -3  105.62   17.92
  15 -18   0  383.98   33.94
  18  -2  -4  248.81   25.57
  -3  19  -1  139.13   20.43
  -3  19  -1  127.88   18.62
  -4  19  -2  381.78   28.92
  -4  19  -2  365.69   27.32
  -5  19  -3   10.28   14.30
  -5  19   0  806.01   38.03
  -6  19  -4  335.94   29.02
  -6  19  -1   -8.24   10.84
  -6  19  -1   -4.11   10.07
  -7  19  -2  320.57   24.90
   7 -19  -1    2.84   10.22
  -8  19  -3   57.99   15.29
  -8  19   0  385.27   23.77
   8 -19   0  475.01   28.83
  -9  19  -4  144.45   21.43
  -9  19  -1   21.43   10.67
   9 -19   1   44.04   14.02
   9 -19  -2  254.86   22.78
 -10  19  -5  203.38   23.82
 -10  19  -2  117.95   16.53
  10 -19   2  146.73   20.50
  10 -19  -1   82.62   16.43
 -11  19  -3   16.01   11.51
  11 -19   0  339.90   29.18
  11 -19  -3   79.87   16.85
 -12  19  -4  458.41   30.21
  12 -19   1   50.46   16.42
  12 -19  -2  551.04   36.31
  13 -19   2  343.09   30.92
  13 -19  -1    4.64   14.20
  14 -19   0  296.02   30.00
  15 -19  -2  202.70   26.92
  -6  20  -2  609.43   36.31
  -7  20  -3  376.52   29.77
  -8  20  -4  123.73   20.84
   8 -20   1  109.37   18.19
   9 -20   2  717.45   40.02
  10 -20   0  357.37   27.79
  11 -20   1   47.93   15.59
  12 -20  -1   23.81   15.30
  13 -20   0  162.42   24.61
  14 -20  -2  258.78   28.97
  12 -21   0  130.16   22.47
   0   0   0    0.00    0.00


TITL dk1 in R-3
REM R-3 (#148 in standard setting)
CELL 0.71073  14.032480  14.032480   9.933327  90.0000  90.0000 120.0000
ZERR    3.00   0.000746   0.000746   0.000589   0.0000   0.0000   0.0000
LATT  3
SYMM -y, x-y, z
SYMM -x+y,-x, z
SFAC C H D O Cl Rb Sb
UNIT 36.00 72.00 3.00 18.00 18.00 3.00 3.00
REM  CrysAlisPro recorded range (K): Min=100.0; max=100.0; aver:100.0
TEMP -173
TREF
HKLF 4
END
_computing_structure_solution     'SHELXT 2018/2 (Sheldrick, 2018)'
;
_shelx_hkl_checksum                19926
_olex2_submission_special_instructions  'No special instructions were received'
_oxdiff_exptl_absorpt_empirical_details
;
Empirical correction (ABSPACK) includes:
- Absorption correction using spherical harmonics
- Frame scaling
;
_oxdiff_exptl_absorpt_empirical_full_max  1.222
_oxdiff_exptl_absorpt_empirical_full_min  0.900
#END
data_Rb0k0
_audit_creation_date               2023-12-31
_audit_creation_method
;
Olex2 1.5
(compiled 2023.03.06 svn.rbb2c1857 for OlexSys, GUI svn.r6748)
;
_shelx_SHELXL_version_number       '2018/3'
_audit_contact_author_address      ?
_audit_contact_author_email        ?
_audit_contact_author_name         ''
_audit_contact_author_phone        ?
_publ_contact_author_id_orcid      ?
_publ_section_references
;
Dolomanov, O.V., Bourhis, L.J., Gildea, R.J, Howard, J.A.K. & Puschmann, H.
 (2009), J. Appl. Cryst. 42, 339-341.

Sheldrick, G.M. (2015). Acta Cryst. C71, 3-8.
;
_chemical_name_common              ?
_chemical_name_systematic          ?
_chemical_formula_moiety           'C12 H24 O6 Rb, Cl6 Sb'
_chemical_formula_sum              'C12 H24 Cl6 O6 Rb Sb'
_chemical_formula_weight           684.23
_chemical_melting_point            ?
_chemical_oxdiff_formula           C12H24O6RbSbCl6
_chemical_oxdiff_usercomment       'RbCrSbCl6 at 0k0'
loop_
  _atom_type_symbol
  _atom_type_description
  _atom_type_scat_dispersion_real
  _atom_type_scat_dispersion_imag
  _atom_type_scat_source
 'C' 'C' 0.0033 0.0016 'International Tables Vol C Tables 4.2.6.8 and 6.1.1.4'
 'H' 'H' 0.0000 0.0000 'International Tables Vol C Tables 4.2.6.8 and 6.1.1.4'
 'O' 'O' 0.0106 0.0060 'International Tables Vol C Tables 4.2.6.8 and 6.1.1.4'
 'Cl' 'Cl' 0.1484 0.1585 'International Tables Vol C Tables 4.2.6.8 and 6.1.1.4'
 'Rb' 'Rb' -0.9393 2.9676
 'International Tables Vol C Tables 4.2.6.8 and 6.1.1.4'
 'Sb' 'Sb' -0.5866 1.5461
 'International Tables Vol C Tables 4.2.6.8 and 6.1.1.4'

_shelx_space_group_comment
;
The symmetry employed for this shelxl refinement is uniquely defined
by the following loop, which should always be used as a source of
symmetry information in preference to the above space-group names.
They are only intended as comments.
;
_space_group_crystal_system        'trigonal'
_space_group_IT_number             148
_space_group_name_H-M_alt          'R -3'
_space_group_name_Hall             '-R 3'
loop_
  _space_group_symop_operation_xyz
 'x, y, z'
 '-y, x-y, z'
 '-x+y, -x, z'
 'x+2/3, y+1/3, z+1/3'
 '-y+2/3, x-y+1/3, z+1/3'
 '-x+y+2/3, -x+1/3, z+1/3'
 'x+1/3, y+2/3, z+2/3'
 '-y+1/3, x-y+2/3, z+2/3'
 '-x+y+1/3, -x+2/3, z+2/3'
 '-x, -y, -z'
 'y, -x+y, -z'
 'x-y, x, -z'
 '-x+2/3, -y+1/3, -z+1/3'
 'y+2/3, -x+y+1/3, -z+1/3'
 'x-y+2/3, x+1/3, -z+1/3'
 '-x+1/3, -y+2/3, -z+2/3'
 'y+1/3, -x+y+2/3, -z+2/3'
 'x-y+1/3, x+2/3, -z+2/3'

_cell_length_a                     14.1212(9)
_cell_length_b                     14.1212(9)
_cell_length_c                     10.2274(9)
_cell_angle_alpha                  90
_cell_angle_beta                   90
_cell_angle_gamma                  120
_cell_volume                       1766.2(3)
_cell_formula_units_Z              3
_cell_measurement_reflns_used      2042
_cell_measurement_temperature      293(1)
_cell_measurement_theta_max        31.4420
_cell_measurement_theta_min        2.5880
_shelx_estimated_absorpt_T_max     0.672
_shelx_estimated_absorpt_T_min     0.590
_exptl_absorpt_coefficient_mu      3.930
_exptl_absorpt_correction_T_max    1.00000
_exptl_absorpt_correction_T_min    0.89401
_exptl_absorpt_correction_type     multi-scan
_exptl_absorpt_process_details
;
CrysAlisPro 1.171.42.94a (Rigaku Oxford Diffraction, 2023)
Empirical absorption correction using spherical harmonics,
implemented in SCALE3 ABSPACK scaling algorithm.
;
_exptl_absorpt_special_details     ?
_exptl_crystal_colour              yellow
_exptl_crystal_density_diffrn      1.930
_exptl_crystal_density_meas        ?
_exptl_crystal_density_method      ?
_exptl_crystal_description         prizm
_exptl_crystal_F_000               1002
_exptl_crystal_size_max            0.15
_exptl_crystal_size_mid            0.12
_exptl_crystal_size_min            0.11
_exptl_transmission_factor_max     ?
_exptl_transmission_factor_min     ?
_diffrn_reflns_av_R_equivalents    0.0328
_diffrn_reflns_av_unetI/netI       0.0261
_diffrn_reflns_Laue_measured_fraction_full  1.000
_diffrn_reflns_Laue_measured_fraction_max  1.000
_diffrn_reflns_limit_h_max         18
_diffrn_reflns_limit_h_min         -16
_diffrn_reflns_limit_k_max         15
_diffrn_reflns_limit_k_min         -18
_diffrn_reflns_limit_l_max         13
_diffrn_reflns_limit_l_min         -13
_diffrn_reflns_number              4046
_diffrn_reflns_point_group_measured_fraction_full  1.000
_diffrn_reflns_point_group_measured_fraction_max  1.000
_diffrn_reflns_theta_full          25.242
_diffrn_reflns_theta_max           27.498
_diffrn_reflns_theta_min           2.596
_diffrn_ambient_environment        air
_diffrn_ambient_temperature        293(1)
_diffrn_detector                   'Hybrid Pixel Array Detector'
_diffrn_detector_area_resol_mean   10.0000
_diffrn_detector_type              HyPix
_diffrn_measured_fraction_theta_full  1.000
_diffrn_measured_fraction_theta_max  1.000
_diffrn_measurement_details
;
List of Runs (angles in degrees, time in seconds):

  # Type    Start    End  Width  t~exp~   \w     \q     \k     \f   Frames
--------------------------------------------------------------------------
  1  \w    -23.00  23.00   1.00    2.00    --   -9.53 -99.00  90.00   46
  2  \w    -66.00 -41.00   1.00    2.00    --    8.28 -19.00-120.00   25
  3  \w    -82.00   4.00   1.00    2.00    --   -9.53 -53.00-173.00   86
  4  \w    -23.00  41.00   1.00    2.00    --    8.28 -99.00-180.00   64
;
_diffrn_measurement_device         'four-circle diffractometer'
_diffrn_measurement_device_type    'XtaLAB Synergy, Dualflex, HyPix'
_diffrn_measurement_method         '\w scans'
_diffrn_orient_matrix_type        
 'CrysAlisPro convention (1999,Acta A55,543-557)'
_diffrn_orient_matrix_UB_11        0.0020361000
_diffrn_orient_matrix_UB_12        0.0070606000
_diffrn_orient_matrix_UB_13        0.0688244000
_diffrn_orient_matrix_UB_21        0.0570418000
_diffrn_orient_matrix_UB_22        0.0370866000
_diffrn_orient_matrix_UB_23        -0.0038698000
_diffrn_orient_matrix_UB_31        -0.0102184000
_diffrn_orient_matrix_UB_32        0.0440056000
_diffrn_orient_matrix_UB_33        -0.0077567000
_diffrn_radiation_monochromator    mirror
_diffrn_radiation_probe            x-ray
_diffrn_radiation_type             'Mo K\a'
_diffrn_radiation_wavelength       0.71073
_diffrn_source                     'micro-focus sealed X-ray tube'
_diffrn_source_type                'PhotonJet (Mo) X-ray Source'
_reflns_Friedel_coverage           0.000
_reflns_Friedel_fraction_full      .
_reflns_Friedel_fraction_max       .
_reflns_number_gt                  823
_reflns_number_total               912
_reflns_special_details
;
 Reflections were merged by SHELXL according to the crystal
 class for the calculation of statistics and refinement.
 
 _reflns_Friedel_fraction is defined as the number of unique
 Friedel pairs measured divided by the number that would be
 possible theoretically, ignoring centric projections and
 systematic absences.
;
_reflns_threshold_expression       'I > 2\s(I)'
_computing_cell_refinement         'CrysAlisPro 1.171.42.94a (Rigaku OD, 2023)'
_computing_data_collection         'CrysAlisPro 1.171.42.94a (Rigaku OD, 2023)'
_computing_data_reduction          'CrysAlisPro 1.171.42.94a (Rigaku OD, 2023)'
_computing_molecular_graphics      'Olex2 1.5 (Dolomanov et al., 2009)'
_computing_publication_material    'Olex2 1.5 (Dolomanov et al., 2009)'
_computing_structure_refinement    'SHELXL 2018/3 (Sheldrick, 2015)'
_computing_structure_solution      ?
_refine_diff_density_max           0.345
_refine_diff_density_min           -0.642
_refine_diff_density_rms           0.067
_refine_ls_extinction_coef         .
_refine_ls_extinction_method       none
_refine_ls_goodness_of_fit_ref     1.049
_refine_ls_hydrogen_treatment      constr
_refine_ls_matrix_type             full
_refine_ls_number_parameters       42
_refine_ls_number_reflns           912
_refine_ls_number_restraints       0
_refine_ls_R_factor_all            0.0328
_refine_ls_R_factor_gt             0.0274
_refine_ls_restrained_S_all        1.049
_refine_ls_shift/su_max            0.000
_refine_ls_shift/su_mean           0.000
_refine_ls_structure_factor_coef   Fsqd
_refine_ls_weighting_details      
 'w=1/[\s^2^(Fo^2^)+(0.0310P)^2^+1.8780P] where P=(Fo^2^+2Fc^2^)/3'
_refine_ls_weighting_scheme        calc
_refine_ls_wR_factor_gt            0.0623
_refine_ls_wR_factor_ref           0.0637
_refine_special_details            ?
_olex2_refinement_description
;
1. Fixed Uiso
 At 1.2 times of:
  All C(H,H) groups
2. Others
 Fixed Sof: Rb1(0.166667)
3.a Secondary CH2 refined with riding coordinates:
 C1(H1A,H1B), C2(H2A,H2B)
;
_atom_sites_solution_hydrogens     geom
_atom_sites_solution_primary       ?
_atom_sites_solution_secondary     ?
loop_
  _atom_site_label
  _atom_site_type_symbol
  _atom_site_fract_x
  _atom_site_fract_y
  _atom_site_fract_z
  _atom_site_U_iso_or_equiv
  _atom_site_adp_type
  _atom_site_occupancy
  _atom_site_site_symmetry_order
  _atom_site_calc_flag
  _atom_site_refinement_flags_posn
  _atom_site_refinement_flags_adp
  _atom_site_refinement_flags_occupancy
  _atom_site_disorder_assembly
  _atom_site_disorder_group
 Sb1 Sb 0.000000 0.000000 1.000000 0.03832(15) Uani 1 6 d S T P . .
 Rb1 Rb 0.000000 0.000000 0.55479(11) 0.0619(3) Uani 0.5 3 d S T P . .
 Cl1 Cl 0.07859(6) 0.15846(6) 0.86590(8) 0.0628(2) Uani 1 1 d . . . . .
 O1 O 0.06268(14) 0.22416(14) 0.47813(19) 0.0495(4) Uani 1 1 d . . . . .
 C1 C 0.1714(2) 0.2969(2) 0.5219(3) 0.0550(7) Uani 1 1 d . . . . .
 H1A H 0.174266 0.295613 0.616562 0.066 Uiso 1 1 calc R U . . .
 H1B H 0.193748 0.370994 0.494583 0.066 Uiso 1 1 calc R U . . .
 C2 C 0.2463(2) 0.2624(2) 0.4651(3) 0.0537(7) Uani 1 1 d . . . . .
 H2A H 0.235943 0.253998 0.371152 0.064 Uiso 1 1 calc R U . . .
 H2B H 0.321580 0.317773 0.482042 0.064 Uiso 1 1 calc R U . . .

loop_
  _atom_site_aniso_label
  _atom_site_aniso_U_11
  _atom_site_aniso_U_22
  _atom_site_aniso_U_33
  _atom_site_aniso_U_23
  _atom_site_aniso_U_13
  _atom_site_aniso_U_12
 Sb1 0.03348(16) 0.03348(16) 0.0480(3) 0.000 0.000 0.01674(8)
 Rb1 0.0362(3) 0.0362(3) 0.1132(9) 0.000 0.000 0.01810(14)
 Cl1 0.0579(4) 0.0517(4) 0.0762(5) 0.0192(3) 0.0099(3) 0.0256(3)
 O1 0.0440(10) 0.0379(9) 0.0660(12) -0.0065(8) -0.0018(8) 0.0199(8)
 C1 0.0530(16) 0.0338(13) 0.0687(19) -0.0040(12) -0.0111(13) 0.0145(12)
 C2 0.0380(13) 0.0423(14) 0.0673(18) 0.0093(12) -0.0009(12) 0.0102(11)

_geom_special_details
;
 All esds (except the esd in the dihedral angle between two l.s. planes)
 are estimated using the full covariance matrix.  The cell esds are taken
 into account individually in the estimation of esds in distances, angles
 and torsion angles; correlations between esds in cell parameters are only
 used when they are defined by crystal symmetry.  An approximate (isotropic)
 treatment of cell esds is used for estimating esds involving l.s. planes.
;
loop_
  _geom_bond_atom_site_label_1
  _geom_bond_atom_site_label_2
  _geom_bond_distance
  _geom_bond_site_symmetry_2
  _geom_bond_publ_flag
 Sb1 Cl1 2.3741(7) . ?
 Sb1 Cl1 2.3741(7) 3 ?
 Sb1 Cl1 2.3741(7) 12_557 ?
 Sb1 Cl1 2.3741(7) 11_557 ?
 Sb1 Cl1 2.3741(7) 10_557 ?
 Sb1 Cl1 2.3741(7) 2 ?
 Rb1 Rb1 1.121(2) 10_556 ?
 Rb1 Cl1 3.7255(13) . ?
 Rb1 O1 2.8486(17) 10_556 ?
 Rb1 O1 2.9354(18) 2 ?
 Rb1 O1 2.9354(17) 3 ?
 Rb1 O1 2.8487(17) 11_556 ?
 Rb1 O1 2.8487(17) 12_556 ?
 Rb1 O1 2.9353(18) . ?
 O1 C1 1.426(3) . ?
 O1 C2 1.421(3) 12_556 ?
 C1 H1A 0.9700 . ?
 C1 H1B 0.9700 . ?
 C1 C2 1.487(4) . ?
 C2 H2A 0.9700 . ?
 C2 H2B 0.9700 . ?

loop_
  _geom_angle_atom_site_label_1
  _geom_angle_atom_site_label_2
  _geom_angle_atom_site_label_3
  _geom_angle
  _geom_angle_site_symmetry_1
  _geom_angle_site_symmetry_3
  _geom_angle_publ_flag
 Cl1 Sb1 Cl1 90.03(3) . 11_557 ?
 Cl1 Sb1 Cl1 89.97(3) 2 3 ?
 Cl1 Sb1 Cl1 89.97(3) 12_557 10_557 ?
 Cl1 Sb1 Cl1 89.97(3) . 2 ?
 Cl1 Sb1 Cl1 89.97(3) 11_557 10_557 ?
 Cl1 Sb1 Cl1 180.00(3) 11_557 2 ?
 Cl1 Sb1 Cl1 90.03(3) 11_557 3 ?
 Cl1 Sb1 Cl1 90.03(3) . 12_557 ?
 Cl1 Sb1 Cl1 180.0 12_557 3 ?
 Cl1 Sb1 Cl1 89.97(3) 11_557 12_557 ?
 Cl1 Sb1 Cl1 90.03(3) 2 10_557 ?
 Cl1 Sb1 Cl1 90.03(3) 2 12_557 ?
 Cl1 Sb1 Cl1 90.03(3) 3 10_557 ?
 Cl1 Sb1 Cl1 89.97(3) . 3 ?
 Cl1 Sb1 Cl1 180.0 . 10_557 ?
 O1 Rb1 Cl1 75.05(4) 11_556 . ?
 O1 Rb1 Cl1 111.48(4) 3 . ?
 O1 Rb1 Cl1 125.20(4) 2 . ?
 O1 Rb1 Cl1 87.63(4) 12_556 . ?
 O1 Rb1 Cl1 75.03(4) . . ?
 O1 Rb1 Cl1 127.02(5) 10_556 . ?
 O1 Rb1 O1 59.336(12) 12_556 2 ?
 O1 Rb1 O1 157.72(5) 10_556 . ?
 O1 Rb1 O1 59.332(12) 10_556 2 ?
 O1 Rb1 O1 113.14(4) . 2 ?
 O1 Rb1 O1 157.72(5) 11_556 2 ?
 O1 Rb1 O1 59.335(12) 10_556 3 ?
 O1 Rb1 O1 118.622(18) 11_556 12_556 ?
 O1 Rb1 O1 59.336(12) 11_556 3 ?
 O1 Rb1 O1 59.333(12) 11_556 . ?
 O1 Rb1 O1 157.72(5) 12_556 3 ?
 O1 Rb1 O1 118.623(19) 10_556 12_556 ?
 O1 Rb1 O1 113.14(4) . 3 ?
 O1 Rb1 O1 118.625(18) 10_556 11_556 ?
 O1 Rb1 O1 113.14(4) 2 3 ?
 O1 Rb1 O1 59.334(12) 12_556 . ?
 Sb1 Cl1 Rb1 93.95(3) . . ?
 C1 O1 Rb1 117.53(15) . 10_556 ?
 C1 O1 Rb1 109.20(15) . . ?
 C2 O1 Rb1 116.75(14) 12_556 10_556 ?
 C2 O1 Rb1 106.30(14) 12_556 . ?
 C2 O1 C1 113.1(2) 12_556 . ?
 O1 C1 H1A 109.9 . . ?
 O1 C1 H1B 109.9 . . ?
 O1 C1 C2 109.1(2) . . ?
 H1A C1 H1B 108.3 . . ?
 C2 C1 H1A 109.9 . . ?
 C2 C1 H1B 109.9 . . ?
 O1 C2 C1 109.5(2) 11_556 . ?
 O1 C2 H2A 109.8 11_556 . ?
 O1 C2 H2B 109.8 11_556 . ?
 C1 C2 H2A 109.8 . . ?
 C1 C2 H2B 109.8 . . ?
 H2A C2 H2B 108.2 . . ?

loop_
  _geom_torsion_atom_site_label_1
  _geom_torsion_atom_site_label_2
  _geom_torsion_atom_site_label_3
  _geom_torsion_atom_site_label_4
  _geom_torsion
  _geom_torsion_site_symmetry_1
  _geom_torsion_site_symmetry_2
  _geom_torsion_site_symmetry_3
  _geom_torsion_site_symmetry_4
  _geom_torsion_publ_flag
 Rb1 O1 C1 C2 57.7(2) . . . . ?
 Rb1 O1 C1 C2 35.1(3) 10_556 . . . ?
 O1 C1 C2 O1 -68.9(3) . . . 11_556 ?
 C2 O1 C1 C2 175.84(19) 12_556 . . . ?

_shelx_res_file
;
TITL Rb0k0 in R-3
    rb0k0.res
    created by SHELXL-2018/3 at 17:47:51 on 31-Dec-2023
REM R-3 (#148 in standard setting)
CELL 0.71073 14.121226 14.121226 10.227383 90 90 120
ZERR 3 0.000929 0.000929 0.000853 0 0 0
LATT 3
SYMM -Y,+X-Y,+Z
SYMM +Y-X,-X,+Z
SFAC C H O Cl Rb Sb
UNIT 36 72 18 18 3 3

L.S. 4
PLAN  10
SIZE 0.11 0.12 0.15
TEMP 20
CONF
CONN 9 2 Rb1
BIND Rb1 Cl1
BOND
MORE -1
BOND $H
fmap 2
acta
OMIT 0 55
REM <olex2.extras>
REM <HklSrc "%.\\rb0k0.hkl">
REM </olex2.extras>

WGHT    0.031000    1.878000
FVAR       0.79515
SB1   6    0.000000    0.000000    1.000000    10.16667    0.03348    0.03348 =
         0.04802    0.00000    0.00000    0.01674
RB1   5    0.000000    0.000000    0.554790    10.16667    0.03620    0.03620 =
         0.11317    0.00000    0.00000    0.01810
CL1   4    0.078590    0.158458    0.865898    11.00000    0.05795    0.05168 =
         0.07622    0.01920    0.00994    0.02559
O1    3    0.062679    0.224160    0.478131    11.00000    0.04402    0.03787 =
         0.06596   -0.00651   -0.00176    0.01989
C1    1    0.171364    0.296934    0.521859    11.00000    0.05298    0.03376 =
         0.06873   -0.00403   -0.01113    0.01453
AFIX  23
H1A   2    0.174266    0.295613    0.616562    11.00000   -1.20000
H1B   2    0.193748    0.370994    0.494583    11.00000   -1.20000
AFIX   0
C2    1    0.246282    0.262371    0.465083    11.00000    0.03804    0.04235 =
         0.06733    0.00927   -0.00088    0.01017
AFIX  23
H2A   2    0.235943    0.253998    0.371152    11.00000   -1.20000
H2B   2    0.321580    0.317773    0.482042    11.00000   -1.20000
AFIX   0
HKLF 4 1 0 -1 0 -1 0 0 0 0 1


REM  Rb0k0 in R-3
REM wR2 = 0.0637, GooF = S = 1.049, Restrained GooF = 1.049 for all data
REM R1 = 0.0274 for 823 Fo > 4sig(Fo) and 0.0328 for all 912 data
REM 42 parameters refined using 0 restraints

END

WGHT      0.0266      1.8350

REM Highest difference peak  0.345,  deepest hole -0.642,  1-sigma level  0.067
Q1    1   0.0324  0.0057  1.0745  11.00000  0.05    0.35
Q2    1   0.0578  0.1106  0.8021  11.00000  0.05    0.34
Q3    1   0.1216  0.2371  0.7371  11.00000  0.05    0.29
Q4    1   0.0000  0.0000  0.5000  10.16667  0.05    0.26
Q5    1   0.0367  0.0172  0.6803  11.00000  0.05    0.25
Q6    1   0.0305  0.0493  0.5970  11.00000  0.05    0.24
Q7    1   0.2017  0.3718  0.6695  11.00000  0.05    0.22
Q8    1   0.0261  0.0836  0.9342  11.00000  0.05    0.22
Q9    1   0.0316  0.0494  0.7494  11.00000  0.05    0.21
Q10   1   0.1260  0.2209  0.8198  11.00000  0.05    0.20
;
_shelx_res_checksum                37070
_shelx_hkl_file
;
   0   0 -12-7.02779 56.9946   4
   0   0  -9 1796.10 106.818   4
   0   0  -9 1832.07 112.947   3
   0   0  -6 16302.2 472.456   3
   0   0  -6 15884.9 467.171   4
   0   0  -3 63250.2 1663.98   3
   0   0   9 2119.37 126.480   3
   0   1 -13 215.032 77.9917   4
  -1   0 -13 87.4120 67.7219   4
   1  -1 -13 97.1206 70.0364   4
   0   1 -10 118.231 48.8397   4
  -1   0 -10 101.490 45.0507   4
   1  -1 -10 118.531 49.4653   4
   1  -1  -7 9049.32 292.166   3
   0   1  -7 8281.40 285.670   4
  -1   0  -7 8817.56 281.443   4
  -1   0  -7 9019.64 290.126   3
  -1   0  -4 1285.12 64.5495   3
  -1   0  -4 1398.84 61.0465   4
   0   1  -4 1480.35 67.4366   4
   1  -1  -4 1468.30 68.6191   3
   0   1  -1 2845.59 83.5077   4
  -1   0  -1 2709.95 82.3521   3
  -1   0  -1 2773.12 78.1819   4
   1  -1   8 4772.65 198.725   3
   1  -1  11 156.192 75.7953   3
   1   0 -14 216.778 86.4957   4
   0  -1 -14 61.0900 75.6570   4
  -1   1 -14 176.709 83.0498   4
   0  -1 -11 55.0224 54.3396   4
   1   0 -11 40.7717 55.1354   4
  -1   1 -11 105.558 56.4239   4
   1   0  -8 4348.64 176.248   3
  -1   1  -8 4123.16 168.524   4
   1   0  -8 4254.59 172.287   4
  -1   1  -8 3757.87 166.805   3
   0  -1  -8 4172.97 165.575   4
   0  -1  -8 4247.03 172.927   3
   1   0  -5 161.479 33.3518   3
  -1   1  -5 186.483 28.1805   4
  -1   1  -5 177.203 30.0332   3
   0  -1  -5 173.909 30.1620   3
  -1   1  -2 50711.1 1308.59   4
   0  -1  -2 49438.6 1309.74   3
   1   0  -2 49641.2 1310.96   3
  -1   1  -2 49864.0 1309.94   3
   0  -1   1 2781.03 81.3255   3
   0  -1   4 1267.02 62.6961   3
   1   0   7 9138.57 305.071   3
   0  -1   7 9113.95 306.490   3
   1   0  10 156.595 61.6070   3
  -2   1 -12 191.749 67.1879   4
   1  -2 -12 225.237 69.3046   4
   1   1 -12 160.514 68.0854   4
   1  -2  -9 1880.48 104.248   4
   1   1  -9 2089.38 116.974   4
  -2   1  -9 1772.54 104.331   4
  -2   1  -9 1626.84 108.128   3
   1  -2  -9 1804.72 112.138   3
  -2   1  -6 1897.02 89.8824   4
   1   1  -6 1973.03 98.1448   4
   1  -2  -6 2014.55 98.9578   3
  -2   1  -6 1901.18 96.6141   3
   1  -2  -3 3389.10 115.673   3
  -2   1  -3 3408.71 116.051   3
  -2   1  -3 3411.48 111.246   4
   1   1   0 41639.8 1088.39   1
   1  -2   3 1243.30 56.3332   3
   1  -2   6 2826.36 124.303   3
   1  -2   9 1818.96 118.623   3
   1   2 -13 76.7615 75.0664   4
  -3   1 -13-28.2239 62.3937   4
   2  -3 -13-35.6650 67.0744   4
   2  -3 -10 907.718 84.9597   4
   1   2 -10 855.501 86.5780   4
  -3   1 -10 868.070 76.2034   4
  -3   1  -7 2259.63 114.505   3
  -3   1  -7 2352.24 107.282   4
   1   2  -7 2392.90 119.632   4
   1   2  -7 2257.42 112.663   3
   2  -3  -7 2591.44 119.085   3
   2  -3  -4 5670.87 178.750   3
   1   2  -4 5553.91 181.879   4
  -3   1  -4 4980.05 176.330   3
   1   2  -4 5379.42 177.031   3
  -3   1  -4 5411.68 169.240   4
   1   2  -1 16143.1 438.482   1
   2  -3  -1 16308.1 436.024   1
   2  -3   2 3675.92 116.875   3
   2  -3   5 16416.6 476.254   3
   2  -3   8 106.260 47.9852   3
   1   2   8 148.077 51.4902   3
   2  -3  11 606.359 91.7242   3
   2  -2 -14 118.351 76.3848   4
   0   2 -14 149.974 90.2476   4
  -2   0 -14 131.406 68.4479   4
  -2   0 -11 185.443 60.2994   4
   2  -2 -11 229.314 65.5249   4
   0   2 -11 193.766 68.2390   4
   0   2  -8 1331.20 90.0288   3
   0   2  -8 1282.55 89.9219   4
  -2   0  -8 1266.82 89.5322   3
   2  -2  -8 1317.26 88.1665   3
  -2   0  -8 1192.86 76.1480   4
  -2   0  -5 4100.34 141.968   4
   0   2  -5 4258.30 154.253   4
  -2   0  -5 4182.60 152.692   3
   2  -2  -5 4451.98 156.356   3
  -2   0  -2 12523.4 353.440   3
   0   2  -2 13013.8 355.198   4
  -2   0  -2 12840.0 344.405   4
   2  -2   1 13807.2 372.824   3
   2  -2   4 948.621 55.0902   3
   2  -2   7 9361.24 311.796   3
   2  -2  10 105.659 54.0475   3
   2  -1 -12 227.071 69.0221   4
  -1   2 -12 173.718 69.0818   4
  -1  -1 -12 127.850 61.2583   4
  -1   2  -9 1675.89 105.865   4
  -1  -1  -9 1434.94 92.4588   4
   2  -1  -9 1603.91 103.977   4
   2  -1  -9 1754.38 109.314   3
  -1  -1  -9 1766.30 107.340   3
  -1  -1  -6 2772.15 108.665   4
   2  -1  -6 2798.54 121.197   3
  -1  -1  -6 2713.10 118.589   3
  -1   2  -6 2570.67 115.619   4
  -1  -1  -3 1100.52 52.2925   3
   2  -1  -3 1199.47 55.6673   3
  -1  -1  -3 1107.47 44.3563   4
  -1   2  -3 1076.83 52.0360   4
  -1  -1   0 44235.0 1156.93   2
   2  -1   9 2033.24 123.944   3
   2  -1  12 289.813 88.9284   3
   2   0 -13 178.901 79.3202   4
   0  -2 -13 88.2858 67.0236   4
  -2   2 -13 107.622 71.4515   4
   2   0 -10 178.830 59.2424   4
  -2   2 -10 166.645 55.2241   4
   0  -2 -10 121.105 49.0518   4
   0  -2  -7 9288.62 291.923   3
   0  -2  -7 9063.45 278.694   4
  -2   2  -4 1042.37 54.5733   4
   0  -2  -4 999.927 54.7939   3
   0  -2  -1 14019.5 378.392   3
   2   0  -1 14604.5 377.289   1
  -2   2  -1 14068.7 387.082   4
   2   0   2 12001.4 337.977   4
   0  -2   2 13012.3 345.560   3
  -2   2   2 12799.5 333.907   1
   0  -2   5 4364.54 159.418   3
   0  -2   8 1269.94 93.0298   3
   1  -3 -14 177.831 81.2059   4
  -3   2 -14 102.968 76.3885   4
   1  -3 -11 418.386 67.4748   4
  -3   2 -11 431.838 69.0048   4
   2   1 -11 236.977 66.4441   4
   1  -3  -8 170.404 46.8887   3
   2   1  -8 142.715 49.2483   3
   2   1  -8 170.668 48.3107   4
  -3   2  -8 142.567 40.8230   4
  -3   2  -5 14948.3 423.612   4
   1  -3  -5 15149.1 428.867   3
  -3   2  -5 13897.5 425.613   3
  -3   2  -2 1697.65 66.8656   3
   1  -3  -2 1726.66 63.0358   3
   2   1  -2 1729.58 58.5874   1
  -3   2  -2 1718.13 66.1040   4
   1  -3   1 16744.2 448.387   4
   1  -3   1 16476.8 439.641   3
   1  -3   4 5064.03 168.852   3
   1  -3   7 3157.16 143.375   3
   1  -3  10 559.451 81.4459   3
  -4   2 -12 359.825 75.3774   4
   2   2 -12 471.305 87.1895   4
  -4   2  -9 691.087 67.2306   4
   2   2  -9 629.621 72.8358   3
  -4   2  -9 470.650 67.9837   3
   2   2  -9 639.638 76.0249   4
   2  -4  -9 562.371 74.2932   3
   2  -4  -6 2873.83 125.041   3
   2   2  -6 2943.21 126.353   3
  -4   2  -6 2710.76 116.677   4
  -4   2  -6 3029.30 127.548   3
   2   2  -3 4663.81 150.637   3
   2  -4  -3 4751.90 150.897   3
  -4   2  -3 4584.04 155.284   3
  -4   2  -3 4641.31 150.079   4
   2  -4   0 19025.9 507.089   4
   2  -4   0 18696.0 508.888   1
   2   2   0 18412.5 508.644   1
   2  -4   3 10763.0 305.301   3
   2   2   3 10363.9 304.603   3
   2  -4   6 791.901 63.5303   3
   2   2   6 785.559 63.1482   3
   2   2   9 1464.60 105.352   3
   2  -4   9 1364.66 105.252   3
   2  -4  12 207.101 88.3097   3
   2   2  12 260.945 85.5247   3
   3  -5 -13 102.948 70.4065   4
   2   3 -13-27.4858 77.5361   4
  -5   2 -13-7.08077 63.7750   4
   2   3 -10 1197.30 104.559   4
  -5   2 -10 1233.80 91.4791   4
   3  -5  -7 651.750 63.8521   3
  -5   2  -7 629.966 61.0202   3
  -5   2  -7 602.918 55.2703   4
   2   3  -7 661.969 65.5088   4
   2   3  -7 782.047 66.6359   3
   3  -5  -4 13238.7 377.799   3
  -5   2  -4 13444.1 383.626   3
  -5   2  -4 12759.4 373.397   4
   2   3  -4 12447.4 373.716   3
   3  -5  -1 166.640 20.3014   1
   2   3  -1 238.817 24.3029   2
   2   3  -1 198.607 23.2393   1
   2   3   2 9322.82 259.968   3
   3  -5   2 8954.69 262.954   3
   3  -5   5 10272.3 318.525   3
   3  -5   8 167.652 52.5371   3
   2   3   8 77.1046 47.3897   3
   2   3  11 718.197 99.3351   3
   3  -5  11 544.869 86.5815   3
  -4   1 -14-7.19391 76.3171   4
   3  -4 -14-22.6844 74.8265   4
  -4   1 -11 680.117 77.9208   4
   1   3 -11 582.287 83.1872   4
   1   3  -8 1069.39 81.3454   3
   3  -4  -8 970.527 80.3465   3
   1   3  -8 756.491 73.8403   4
  -4   1  -8 881.262 67.8566   4
  -4   1  -8 914.232 73.8568   3
  -4   1  -5 454.670 37.6629   4
   1   3  -5 540.426 46.8183   3
   1   3  -5 510.840 47.4556   4
   3  -4  -5 430.443 43.6699   3
  -4   1  -5 453.643 46.6667   3
   1   3  -2 73077.7 1917.30   3
  -4   1  -2 73986.6 1928.85   3
   3  -4  -2 73346.3 1917.12   1
   1   3   1 14133.7 371.368   3
   1   3   1 13694.4 388.730   1
   3  -4   1 13671.4 381.501   3
   3  -4   4 16205.0 460.933   3
   1   3   4 16106.1 458.195   3
   3  -4   7 4254.36 173.870   3
   1   3   7 3924.20 166.673   3
   1   3  10-7.44725 63.3533   3
   3  -4  10 98.5322 57.2337   3
   3  -4  13 304.136 93.7215   3
  -3   0 -12 233.649 62.3489   4
   0   3 -12 359.376 81.7140   4
   3  -3 -12 236.901 71.3702   4
   0   3  -9 2752.32 137.440   3
  -3   0  -9 2507.65 121.908   4
   3  -3  -9 2668.06 136.967   3
   0   3  -9 2593.58 136.487   4
  -3   0  -9 2641.01 137.487   3
   0   3  -6 3.92700 30.5888   3
  -3   0  -6 8.72043 20.7975   4
   0   3  -6 57.6433 30.7991   4
   3  -3  -6 49.6030 28.0526   3
  -3   0  -6 4.06301 25.7644   3
   0   3  -3 21984.7 584.804   3
  -3   0  -3 20509.8 576.162   4
  -3   0  -3 22442.1 591.039   3
   0   3  -3 21550.5 592.411   4
   0   3   0 9670.40 278.507   1
  -3   0   0 10182.1 282.565   2
   0   3   3 4923.65 153.139   3
  -3   0   3 4771.05 134.630   1
   3  -3   3 4815.33 156.987   3
   3  -3   6 4001.19 161.439   3
   0   3   6 4339.58 164.822   3
   3  -3   9 580.230 71.0500   3
   3  -3  12 430.108 99.8822   3
  -2  -1 -13 109.387 61.2921   4
  -1   3 -13 33.5856 62.6129   4
   3  -2 -13 125.645 75.0865   4
  -2  -1 -10 687.880 71.8791   4
  -1   3 -10 800.924 82.1637   4
  -1   3  -7 3157.34 134.835   3
  -1   3  -7 3042.52 136.594   4
   3  -2  -7 3151.34 137.877   3
  -2  -1  -7 2959.38 134.808   3
  -2  -1  -7 2952.12 121.079   4
  -1   3  -4 4638.18 161.931   3
  -2  -1  -4 4974.13 150.409   4
   3  -2  -4 4989.43 167.732   3
  -1   3  -4 5097.94 168.558   4
  -2  -1  -4 4997.90 164.762   3
  -1   3  -1 14624.5 400.939   3
  -2  -1  -1 15812.6 407.213   3
  -2  -1   2 1715.00 58.1013   1
   3  -2   5 15808.6 451.265   4
   3  -2   8 132.096 44.8770   3
   3  -2  11 519.967 88.2464   3
  -2   3 -14 8.57709 78.3445   4
  -1  -2 -14 209.197 77.8840   4
   3  -1 -14 137.240 88.9536   4
  -2   3 -11 420.413 73.4781   4
  -1  -2 -11 467.886 67.5147   4
  -1  -2  -8 76.6851 32.3328   4
  -2   3  -8 64.1981 38.8484   4
   3  -1  -8 113.105 42.4875   3
  -1  -2  -8 20.3813 36.2271   3
  -2   3  -8 92.7570 43.2001   3
  -2   3  -5 15669.2 452.439   4
  -1  -2  -5 15339.4 432.961   4
  -1  -2  -5 15567.0 449.360   3
   3  -1  -5 15853.3 454.780   3
  -1  -2  -2 3574.03 112.061   3
  -2   3  -2 3659.05 119.274   4
   3  -1   4 5653.90 175.897   4
   3  -1   7 2395.24 119.857   3
   3  -1  10 1060.28 96.2238   3
   3  -1  13 49.3101 86.3970   3
   3   0 -12 486.830 88.1116   4
   0  -3 -12 260.191 65.5750   4
  -3   3 -12 384.481 78.9687   4
   0  -3  -9 439.695 65.4328   3
  -3   3  -9 431.741 59.8193   4
   0  -3  -9 472.162 54.3387   4
  -3   3  -6 3718.34 144.335   4
   0  -3  -6 3548.36 143.457   3
   0  -3  -3 4604.16 149.389   3
  -3   3  -3 4920.02 155.952   4
   0  -3   0 9687.43 264.076   4
   3   0   3 22739.0 608.312   4
   0  -3   3 22986.4 618.681   3
  -3   3   3 22690.2 600.625   1
   0  -3   6 34.7595 25.2075   3
  -4   3 -13 384.858 84.3407   4
   1  -4 -13 259.914 72.2836   4
   3   1 -13 236.933 83.8697   4
   1  -4 -10 50.6396 42.2664   4
   3   1 -10 166.763 64.4610   4
  -4   3 -10 116.810 49.0835   4
   1  -4  -7 2901.12 129.139   3
   3   1  -7 2889.94 129.956   3
  -4   3  -7 2487.11 120.765   4
   1  -4  -4 20710.0 571.821   3
  -4   3  -4 20936.4 574.997   4
   3   1  -4 20092.6 574.818   3
   1  -4  -1 11567.1 314.719   4
   1  -4  -1 11400.8 323.903   1
   3   1  -1 11473.9 318.086   1
  -4   3  -1 11437.7 319.269   2
   1  -4  -1 11581.4 309.065   3
   1  -4   2 67244.0 1777.23   4
   1  -4   2 67171.9 1767.39   3
   3   1   2 67902.0 1756.51   4
  -4   3   5 1152.54 39.6766   1
   1  -4   5 1334.49 71.7518   3
   1  -4   8 544.217 63.6666   3
  -4   3   8 388.954 29.0862   1
   3   1   8 431.564 60.7133   3
  -4   3  11 915.371 52.6653   1
   3   1  11 907.339 102.529   3
  -5   3 -14 39.8123 73.3179   4
  -5   3 -11 393.100 72.4176   4
   3   2 -11 424.548 80.4803   4
   2  -5 -11 357.646 65.1531   4
   3   2  -8 763.952 77.0106   4
  -5   3  -8 748.010 65.5657   4
   2  -5  -8 655.847 68.9002   3
   3   2  -8 829.876 72.7662   3
  -5   3  -5 3296.08 138.713   3
   2  -5  -5 3825.44 139.427   3
   3   2  -5 3735.20 140.919   3
  -5   3  -5 3504.45 136.881   4
   3   2  -2 22542.8 609.954   1
  -5   3  -2 22420.9 616.974   2
   2  -5  -2 22751.7 615.604   1
   2  -5   1 277.436 26.5331   4
   2  -5   1 255.200 17.8925   3
   3   2   1 289.672 22.3246   3
   2  -5   4 10773.0 319.723   3
   3   2   4 10728.2 322.038   3
   3   2   7 1596.98 99.9881   3
   2  -5   7 1933.53 106.597   3
   2  -5  10 826.528 91.6419   3
   3   2  10 757.815 95.3145   3
   3   2  13 58.5776 87.9422   3
   3   3 -12 79.7191 71.8711   4
   3  -6 -12 99.9028 60.6674   4
  -6   3 -12 84.1627 62.9239   4
  -6   3  -9 1078.05 85.3251   4
   3   3  -9 1082.71 91.6490   3
   3  -6  -9 1325.71 96.2841   3
   3   3  -9 1043.13 95.5374   4
   3  -6  -6 2206.65 104.096   3
   3   3  -6 2074.39 101.728   3
  -6   3  -6 2048.35 107.836   3
  -6   3  -6 1948.68 98.6264   4
   3  -6  -3 237.329 27.7826   1
   3  -6   0 30707.4 825.790   1
   3   3   0 30126.6 823.968   1
   3  -6   0 30506.0 821.376   4
   3   3   3 1723.89 75.0989   3
   3  -6   3 1832.98 76.3905   3
   3  -6   6 1119.07 76.0285   3
   3   3   6 1266.02 80.6422   3
   3  -6   9 1968.45 123.727   3
   3   3   9 1858.89 125.563   3
   3   3  12 144.874 79.7857   3
   3  -6  12 154.097 78.7369   3
  -7   3 -13 28.8592 67.2988   4
   4  -7 -13 94.2313 69.3033   4
  -7   3 -10 23.7804 49.5390   4
   3   4 -10 23.9997 62.6812   4
  -7   3  -7 6562.88 234.862   4
  -7   3  -7 6812.97 247.797   3
   4  -7  -7 7009.55 242.995   3
   3   4  -7 6877.52 240.110   3
   4  -7  -4 47.2583 25.5673   3
   3   4  -4 59.7341 24.9027   3
  -7   3  -4 12.1253 30.3326   3
   3   4  -4 12.5703 27.7608   4
   3   4  -1 10286.4 300.856   4
   3   4  -1 10425.0 310.445   1
   4  -7  -1 10393.9 309.119   4
   4  -7  -1 10708.6 311.551   1
   3   4  -1 10317.7 312.609   2
   4  -7   2 7960.83 238.214   3
   3   4   2 7835.10 254.847   1
   4  -7   2 7995.94 252.327   4
   3   4   2 8141.23 234.099   3
   4  -7   5 1263.43 76.2192   3
   4  -7   5 1153.93 76.9596   4
   3   4   8 2124.55 120.197   3
   4  -7   8 1989.72 121.263   3
   3   4  11 124.494 73.0976   3
   4  -7  11 84.6405 76.2796   3
   4  -6 -14 123.762 77.0458   4
   2   4 -11 590.552 90.5108   4
  -6   2 -11 525.219 78.3966   4
  -6   2  -8 212.017 43.9606   4
  -6   2  -8 156.816 49.1346   3
   2   4  -8 154.922 51.6934   4
   4  -6  -8 218.414 53.8433   3
   2   4  -8 182.921 49.7816   3
  -6   2  -5 5308.83 191.547   3
   2   4  -5 5258.34 183.328   3
  -6   2  -5 5138.31 180.279   4
   4  -6  -5 5558.18 188.987   3
   4  -6  -2 9503.10 273.192   1
   2   4  -2 9590.37 277.763   2
   2   4  -2 9508.53 277.066   1
   2   4  -2 9778.29 279.345   4
   2   4  -2 9215.70 263.403   3
   2   4   1 1115.37 60.9762   1
   2   4   1 1115.11 39.5778   4
   4  -6   1 1193.14 53.4532   3
   2   4   1 1253.91 44.9969   3
   4  -6   1 1243.20 63.3744   4
   2   4   4 6716.49 221.290   3
   4  -6   4 7354.41 228.016   3
   4  -6   7 1720.01 105.781   4
   2   4   7 1736.70 103.513   3
   2   4  10 658.609 85.0702   3
   4  -6  10 634.238 80.9380   3
   4  -6  13 108.613 96.2806   3
   1   4 -12 61.2279 72.8957   4
  -5   1 -12 67.9493 58.1071   4
   4  -5 -12 48.8388 63.4200   4
   1   4  -9 3536.75 162.093   3
   1   4  -9 3076.95 160.894   4
  -5   1  -9 3273.38 144.148   4
   4  -5  -9 3543.13 166.016   3
   1   4  -6 600.410 53.3489   3
  -5   1  -6 454.229 43.2015   4
   4  -5  -6 593.940 56.4000   3
   1   4  -6 573.019 57.0659   4
  -5   1  -6 497.358 55.0967   3
  -5   1  -3 23446.1 658.087   3
   4  -5  -3 24295.9 639.713   1
   1   4  -3 23485.2 645.413   3
   4  -5   0 8801.20 258.319   4
   1   4   0 8605.50 257.663   1
   1   4   0 8664.95 242.420   4
   4  -5   3 2189.11 88.2944   3
   1   4   3 2010.56 80.5714   3
   4  -5   6 5981.87 207.481   4
   1   4   6 5723.66 205.556   3
   4  -5   6 5492.73 207.582   3
   4  -5   9 144.643 63.7548   3
  -5   1   9 108.553 13.3429   1
   1   4   9 153.033 55.8045   3
   4  -5  12 554.700 100.680   3
  -4   0 -13 6.31625 60.6112   4
   0   4 -13-45.4371 77.2965   4
   4  -4 -13-30.9000 74.1286   4
  -4   0 -10 1909.88 105.999   4
   0   4 -10 1858.14 125.927   4
  -4   0  -7 16.6723 22.8094   4
   0   4  -7-13.5197 35.1010   3
  -4   0  -7 33.7208 32.1669   3
   4  -4  -7 48.5626 38.0514   3
   0   4  -7 21.4134 33.0042   4
  -4   0  -4 17753.1 503.979   3
  -4   0  -4 17887.0 485.797   4
   0   4  -4 17492.6 496.130   3
  -4   0  -1 1387.07 63.9395   2
   0   4  -1 1326.58 58.5727   1
   0   4  -1 1229.59 54.0092   4
   0   4  -1 1278.23 49.9246   2
   0   4  -1 1327.60 42.0264   3
   0   4   2 766.737 35.8304   3
   4  -4   2 710.596 43.0409   3
   4  -4   5 26465.7 706.496   3
  -4   0   5 24686.1 661.398   1
  -4   0   8 369.677 29.9924   1
   4  -4   8 458.145 66.6923   3
   0   4   8 491.500 64.1033   3
   4  -4  11 1243.64 118.937   3
  -4   0  11 989.869 54.8165   1
   4  -3 -14-24.9558 81.7038   4
  -1   4 -11 888.633 97.1108   4
  -3  -1 -11 768.108 76.7381   4
  -1   4  -8 464.164 62.1727   4
  -3  -1  -8 377.981 56.6352   3
  -3  -1  -8 404.334 45.9776   4
  -1   4  -8 459.274 56.9831   3
   4  -3  -8 494.919 58.9624   3
   4  -3  -5 1170.95 71.1063   3
  -1   4  -5 1117.04 66.5191   3
  -1   4  -5 1142.86 70.1900   4
  -3  -1  -5 1287.11 56.8376   4
  -3  -1  -2 66911.3 1733.16   3
  -1   4  -2 65342.3 1724.37   3
   4  -3   1 10847.6 308.266   3
  -3  -1   4 20502.9 557.352   1
   4  -3   4 21812.0 586.494   3
   4  -3   4 21144.7 578.337   4
  -1   4   4 20227.2 571.343   1
   4  -3   7 2934.88 141.641   3
   4  -3  10 99.2180 64.9672   3
   4  -3  13 319.207 95.6948   3
  -2  -2 -12 195.202 60.3111   4
  -2   4 -12 326.410 77.8920   4
   4  -2 -12 315.571 81.4930   4
  -2  -2  -9 1369.86 82.8682   4
  -2  -2  -9 1589.15 103.044   3
   4  -2  -9 1355.56 98.8142   3
  -2   4  -9 1392.71 100.503   3
  -2   4  -9 1414.70 100.997   4
  -2  -2  -6 766.789 46.3941   4
  -2   4  -6 774.357 61.8200   4
   4  -2  -6 845.500 63.6479   3
  -2   4  -6 767.117 59.5234   3
  -2  -2  -6 788.438 60.4847   3
  -2  -2  -3 10179.0 291.196   3
  -2   4  -3 9962.15 290.792   3
  -2   4  -3 10554.0 300.438   4
  -2  -2  -3 9997.35 270.999   4
  -2  -2   0 19143.5 519.915   2
   4  -2   0 18937.3 517.663   2
  -2  -2   3 4771.50 142.926   1
  -2   4   3 4605.45 143.086   1
   4  -2   3 4381.29 146.270   4
   4  -2   6 3053.53 132.860   3
   4  -2   9 717.588 82.9722   3
   4  -2  12 425.452 97.6425   3
  -2   4  12 508.393 61.6490   1
  -3   4 -13 358.027 85.2366   4
  -1  -3 -13 335.699 72.4203   4
   4  -1 -13 281.752 87.0776   4
  -1  -3 -10 50.0975 41.0396   4
  -3   4 -10 53.2613 50.9220   4
  -3   4  -7 3681.30 151.931   3
  -3   4  -7 3489.64 151.879   4
  -1  -3  -7 3766.61 152.900   3
  -1  -3  -7 3580.50 133.080   4
  -1  -3  -4 15503.7 429.673   3
  -3   4  -4 14750.7 432.011   3
  -3   4  -4 15141.7 436.848   4
  -1  -3  -1 13790.8 367.003   3
  -3   4  -1 13680.8 385.650   4
  -3   4   2 75368.4 1973.30   1
   4  -1   2 75844.5 1976.08   4
   4  -1   5 511.761 39.0288   4
  -3   4   5 428.062 30.1358   1
  -3   4   8 884.154 53.0673   1
  -3   4  11 720.065 57.9922   1
  -4   4 -14 8.53941 77.2556   4
   0  -4 -11 1200.72 88.3995   4
   4   0 -11 1106.32 108.589   4
  -4   4 -11 1030.32 99.9497   4
   0  -4  -8 423.255 56.8141   3
   0  -4  -8 435.523 46.9054   4
  -4   4  -8 443.035 58.6436   4
   4   0  -8 332.855 61.7274   3
  -4   4  -8 381.613 59.6022   3
  -4   4  -5 24724.4 694.375   4
   0  -4  -5 24763.4 687.620   3
   0  -4  -2 691.343 33.5684   3
  -4   4  -2 739.675 43.9165   4
   4   0  -2 740.725 32.9099   1
  -4   4  -2 765.805 34.7887   2
   0  -4   1 1400.01 57.1846   4
   0  -4   4 17719.1 495.870   3
  -4   4   4 17186.6 470.112   1
   4   0   4 18156.7 481.919   4
   0  -4   7-15.2812 33.7299   3
  -4   4   7 17.8075 16.0814   1
  -4   4  10 1863.47 78.9770   1
   4   0  13-39.8232 82.0812   3
  -5   4 -12 374.212 81.8583   4
   4   1 -12 370.196 87.7876   4
   1  -5 -12 266.606 64.0706   4
   1  -5  -9 307.259 59.5213   3
  -5   4  -9 311.614 58.3045   4
   4   1  -9 316.534 61.4373   3
  -5   4  -6 5110.55 194.592   4
   1  -5  -6 5553.08 194.122   3
   4   1  -6 5677.56 199.447   3
  -5   4  -3 638.547 45.6846   4
   1  -5  -3 643.266 38.9960   3
   4   1  -3 643.833 33.6719   1
   1  -5   0 18752.9 508.810   4
   1  -5   3 9438.90 275.841   4
   1  -5   3 8802.55 261.483   3
   4   1   3 8809.05 248.200   4
   4   1   3 9311.39 272.266   3
   1  -5   6 8.68947 28.5359   3
   4   1   6 41.9542 29.2904   3
   1  -5   9 2803.23 144.660   3
   4   1   9 2712.60 143.166   3
   4   1  12 166.519 87.8126   3
  -6   4 -13-15.8993 75.6841   4
   2  -6 -13 77.9403 64.8401   4
   4   2 -13 74.9595 84.3981   4
  -6   4 -10 405.991 68.5568   4
   4   2 -10 437.906 79.8339   4
  -6   4  -7 1891.50 104.871   4
   4   2  -7 1900.51 105.754   3
   2  -6  -7 2153.82 108.224   3
  -6   4  -4 10931.6 335.908   4
   2  -6  -4 11190.6 326.209   3
   4   2  -1 1233.44 58.8083   1
   2  -6  -1 1247.80 62.7281   1
   2  -6  -1 1287.85 56.6153   4
   4   2   2 34318.3 904.507   3
   4   2   2 33655.9 880.299   4
   2  -6   2 33427.2 892.725   3
   2  -6   2 33324.0 910.551   4
   2  -6   5 493.838 46.2593   3
   2  -6   5 465.558 52.7003   4
   4   2   8 1354.33 100.575   3
   2  -6   8 1328.99 95.9179   3
   2  -6  11 467.690 86.8036   3
   4   2  11 337.674 81.3372   3
  -7   4 -14 88.4927 79.9376   4
   4   3 -11 85.8143 74.0939   4
  -7   4 -11 6.89565 54.9900   4
   4   3  -8 2706.92 136.460   3
  -7   4  -8 2672.23 133.167   4
   3  -7  -8 2830.52 136.790   3
   4   3  -8 2582.43 145.342   4
  -7   4  -5 327.349 42.4892   4
   3  -7  -5 325.121 40.4121   3
   4   3  -5 257.609 40.9437   3
   4   3  -2 16083.0 452.580   1
  -7   4  -2 15975.2 461.147   2
   3  -7  -2 16142.8 459.036   1
   3  -7   1 5437.81 179.160   4
   4   3   1 5733.58 169.812   3
   3  -7   1 5186.19 160.396   3
   4   3   1 5524.42 184.623   1
   3  -7   4 86.6454 24.9156   3
   3  -7   4 86.1254 32.3503   4
   3  -7   7 7389.09 260.441   3
   4   3   7 7510.59 264.553   3
   4   3  10 45.9269 59.9815   3
   3  -7  10 37.8297 61.0265   3
   4   4 -12 46.9978 75.8079   4
  -8   4 -12 14.4109 64.6065   4
  -8   4  -9 1187.35 92.1363   4
   4   4  -6 3300.31 138.242   3
   4   4  -6 3336.59 153.893   4
  -8   4  -6 3169.16 146.670   3
  -8   4  -6 2992.54 138.637   4
   4  -8  -6 3629.07 141.447   3
   4   4  -3 1356.85 70.4725   1
   4  -8  -3 1399.25 74.1271   1
  -8   4  -3 1440.76 79.9616   2
   4  -8   0 53538.4 1414.91   4
   4  -8   0 52314.2 1420.65   1
   4   4   0 52900.1 1418.43   1
   4   4   3 242.890 30.1254   3
   4  -8   3 247.044 39.9148   4
   4  -8   3 180.428 27.4225   3
   4   4   6 1396.92 86.5318   3
   4  -8   6 1317.26 84.1800   3
   4  -8   6 1394.52 92.1122   4
   4  -8   9 2293.46 136.166   3
   4   4   9 2382.53 141.353   3
   4  -8  12-9.06584 75.5385   3
   4   4  12 45.2937 79.3524   3
  -9   4 -10 69.5626 56.7269   4
  -9   4  -7 3485.02 162.609   3
   5  -9  -7 3595.64 154.559   3
   4   5  -7 3396.02 167.415   4
   4   5  -7 3601.99 154.807   3
   4   5  -4 392.336 50.2524   4
   4   5  -4 378.470 49.1125   2
   4   5  -4 331.209 39.3231   3
  -9   4  -4 380.380 50.3904   2
   5  -9  -4 341.172 41.7732   1
   5  -9  -1 2579.54 114.750   1
   5  -9  -1 2662.90 112.683   4
   4   5  -1 2733.86 103.404   4
   4   5  -1 2500.99 113.182   1
   4   5   2 6973.39 206.162   3
   5  -9   2 6637.37 210.047   3
   4   5   2 6412.36 229.509   1
   5  -9   2 6703.15 228.072   4
   5  -9   5 1167.85 75.5918   3
   5  -9   5 1139.55 83.7093   4
   5  -9   8 1233.59 97.2031   3
   4   5   8 1174.28 96.1260   3
   4   5  11 16.5941 74.7369   3
   5  -9  11 76.2821 71.3711   3
  -8   3 -11 56.6741 53.5709   4
   3   5 -11 8.88339 71.6487   4
   3   5  -8 1639.53 105.579   3
   5  -8  -8 1867.03 110.937   3
  -8   3  -8 1771.23 103.160   4
  -8   3  -5 1082.53 77.2100   3
   3   5  -5 1007.17 74.2759   4
   5  -8  -5 952.378 66.8880   3
   3   5  -5 1014.86 64.4378   3
   5  -8  -2 7861.25 243.249   1
   3   5  -2 7420.82 240.250   4
   3   5  -2 7805.33 245.963   1
  -8   3  -2 7676.31 255.618   2
   3   5   1 4988.16 146.163   3
   5  -8   1 4851.43 157.937   3
   5  -8   1 4899.23 172.377   4
   3   5   1 4774.41 174.239   1
   3   5   1 4758.74 140.076   4
   5  -8   4 91.6808 36.9571   4
   5  -8   4 178.702 32.7046   3
   3   5   4 161.922 30.9383   3
   5  -8   7 4817.55 196.358   3
   3   5   7 4866.93 191.825   3
   3   5  10 52.5228 62.6089   3
   5  -8  10 224.851 68.6448   3
   2   5 -12 101.636 78.2077   4
  -7   2 -12 37.9283 59.2173   4
   2   5  -9 3464.80 159.837   3
  -7   2  -9 3311.56 147.376   4
   2   5  -9 3063.39 166.041   4
   2   5  -6 52.4386 33.8348   3
  -7   2  -6 30.0303 28.9377   4
   5  -7  -6 99.0494 37.7539   3
   2   5  -3 10518.9 316.300   2
   2   5  -3 10331.8 322.232   4
   2   5  -3 10668.4 305.135   3
  -7   2  -3 10706.6 332.461   2
   5  -7  -3 10742.4 310.323   1
   2   5   0 8414.67 272.971   1
   2   5   0 8552.63 252.569   4
   5  -7   0 8634.15 273.033   4
   2   5   0 9278.88 241.958   3
   5  -7   3 717.804 48.3241   3
   2   5   3 606.344 40.2673   3
   5  -7   6 3235.85 143.503   3
   2   5   6 3415.90 140.009   3
   2   5   9 414.376 75.6927   3
   5  -7   9 296.379 70.1568   3
   5  -7  12 344.342 98.4873   3
   5  -6 -13 15.0563 78.0267   4
   1   5 -10 250.518 64.8880   4
  -6   1 -10 267.210 55.6242   4
   5  -6  -7 5006.77 188.587   3
  -6   1  -7 4533.41 184.955   3
  -6   1  -7 4433.59 167.050   4
   1   5  -7 4872.51 180.300   3
   1   5  -7 4456.21 189.284   4
   1   5  -4 123.154 25.5866   3
  -6   1  -4 205.660 33.7579   3
   1   5  -1 16480.4 465.321   1
   1   5  -1 16397.8 434.029   3
   1   5  -1 16421.7 455.079   4
   5  -6   2 2920.02 109.031   3
   1   5   2 2834.31 92.7385   3
   5  -6   5 7017.27 233.091   3
   1   5   5 6488.34 226.948   1
   5  -6   8 528.642 65.6139   3
   1   5   8 439.475 62.3983   3
   5  -6  11 221.979 79.4886   3
   5  -5 -14 40.7125 81.7759   4
   0   5 -11 491.326 81.0432   4
  -5   0 -11 546.342 69.8680   4
  -5   0  -8 735.099 72.9447   3
   0   5  -8 685.384 66.8752   3
   0   5  -8 761.402 74.8348   4
   5  -5  -8 689.761 71.0849   3
  -5   0  -8 587.889 54.0575   4
   0   5  -5 375.841 39.0274   3
  -5   0  -5 326.240 43.3705   3
  -5   0  -5 305.702 31.4022   4
   0   5  -2 55965.6 1502.22   4
   0   5  -2 55996.7 1482.26   3
   0   5  -2 56789.3 1488.51   2
   5  -5  -2 57877.6 1488.14   1
   5  -5   1 7940.76 247.256   3
   5  -5   1 8558.88 235.475   2
   5  -5   4 16714.0 490.289   3
   0   5   4 17084.5 487.430   1
   0   5   4 17153.9 481.287   3
   0   5   7 2012.22 109.886   3
   5  -5   7 2213.73 118.384   3
   5  -5   7 2392.98 114.585   4
  -5   0   7 1912.32 66.1909   1
  -5   0  10 66.9032 19.9544   1
   5  -5  10 124.829 68.0398   3
   5  -5  13 211.721 95.7410   3
  -1   5 -12 146.516 74.8919   4
  -4  -1 -12 173.163 57.9311   4
  -4  -1  -9 2121.06 124.154   3
  -1   5  -9 2118.61 123.787   3
  -4  -1  -9 2094.22 103.471   4
  -4  -1  -6 31.7179 21.4804   4
  -4  -1  -6 17.0775 29.4297   3
  -1   5  -6 9.89971 29.3210   4
   5  -4  -6 26.9280 29.4743   3
  -1   5  -6 11.5836 28.3993   3
  -4  -1  -3 8731.46 265.098   3
  -1   5  -3 8638.15 255.587   3
   5  -4  -3 8927.97 240.366   1
  -1   5   0 19316.1 518.498   4
  -4  -1   0 19310.0 534.280   2
  -1   5   0 18604.8 526.512   1
   5  -4   3 665.592 47.8821   3
  -1   5   3 707.620 44.9189   1
  -4  -1   6 5396.65 165.187   1
  -1   5   6 5294.25 186.528   1
   5  -4   6 5744.79 196.616   4
   5  -4   6 5538.73 203.760   3
   5  -4   9 270.386 65.3831   3
  -4  -1   9 297.696 32.3321   1
   5  -4  12 476.298 94.1029   3
  -1   5  12 368.972 62.0745   1
  -4  -1  12 242.094 38.9311   1
  -2   5 -13 44.5403 75.0017   4
   5  -3 -13-8.46583 80.9143   4
  -2   5 -10 735.782 85.3933   4
  -3  -2 -10 690.790 64.1372   4
  -2   5  -7 1401.92 93.8858   4
   5  -3  -7 1712.71 97.6305   3
  -3  -2  -7 1670.12 92.7047   3
  -3  -2  -7 1481.39 72.9003   4
  -2   5  -7 1693.48 93.6426   3
  -2   5  -4 9893.79 310.015   4
  -3  -2  -4 10213.9 277.972   4
  -2   5  -4 10148.8 300.165   3
  -3  -2  -4 10042.0 302.624   3
  -3  -2  -1 219.416 26.6195   2
  -2   5   2 22758.7 615.296   1
  -3  -2   2 22402.7 610.389   1
  -2   5   5 3408.88 125.437   1
  -3  -2   5 3481.92 117.836   1
  -2   5   8 629.213 53.4471   1
   5  -3   8 722.726 71.9361   3
  -3  -2   8 605.483 47.6823   1
   5  -3  11 503.863 83.7240   3
  -2   5  11 422.515 58.3829   1
  -3   5 -11 710.972 86.8643   4
  -2  -3 -11 619.749 67.1221   4
  -3   5  -8 99.4936 45.6271   4
  -2  -3  -8 30.9075 41.8269   3
  -3   5  -8 146.858 49.3633   3
  -2  -3  -8 73.0273 30.1733   4
   5  -2  -8 78.3011 41.7322   3
  -3   5  -5 9498.71 295.689   4
  -3   5  -5 9295.95 287.321   3
  -2  -3  -5 9210.17 284.685   3
  -2  -3  -5 9095.24 260.162   4
  -3   5  -2 8775.13 259.530   3
  -2  -3  -2 9258.48 256.856   3
  -3   5  -2 9067.51 271.658   4
   5  -2   1 247.150 26.3237   2
  -2  -3   4 13341.7 378.199   1
   5  -2   4 13755.3 380.756   4
  -3   5   4 12898.5 372.752   1
  -3   5   7 528.971 42.2705   1
   5  -2   7 677.494 63.8116   3
  -3   5  10 1085.67 68.9447   1
   5  -2  10 1360.55 114.575   3
   5  -2  13 10.1257 77.9043   3
  -1  -4 -12 410.510 68.4555   4
   5  -1 -12 495.009 91.9177   4
  -4   5 -12 539.516 92.1131   4
  -4   5  -9 71.7061 47.7019   3
  -1  -4  -9 39.6343 49.1770   3
  -4   5  -9 114.631 47.5160   4
  -1  -4  -9 113.534 37.5100   4
  -4   5  -6 5552.81 197.502   3
  -1  -4  -6 5401.34 169.768   4
  -4   5  -6 5216.17 197.997   4
  -1  -4  -6 5478.35 192.134   3
   5  -1  -3 2119.64 64.0016   1
  -1  -4  -3 2079.06 79.4479   3
  -4   5  -3 2086.15 86.2395   3
  -4   5  -3 2051.95 91.1847   4
  -1  -4   0 8886.34 257.526   2
   5  -1   0 8838.08 266.564   2
  -1  -4   3 23844.1 660.766   1
   5  -1   3 24268.6 650.538   4
  -4   5   6 538.550 35.1649   1
  -4   5   9 3313.52 119.097   1
   5   0 -13 238.445 93.2705   4
  -5   5 -13 210.892 81.7893   4
  -5   5 -10 61.5045 52.3008   4
   0  -5 -10 105.687 43.4257   4
   5   0  -7 2194.47 111.833   3
  -5   5  -7 1918.47 108.445   4
   0  -5  -7 1803.72 101.707   3
  -5   5  -7 2094.11 108.165   3
   0  -5  -4 16402.8 470.963   3
  -5   5  -4 17052.6 484.517   3
  -5   5  -4 17181.7 489.267   4
   0  -5  -1 8184.86 219.632   3
   0  -5  -1 8268.91 229.116   4
   5   0   2 56751.6 1483.18   4
   0  -5   2 56096.0 1497.63   4
   0  -5   5 400.746 42.5229   3
   5   0   5 402.753 33.9813   4
   5   0   8 755.625 77.3071   3
  -5   5   8 752.067 38.6310   1
   5   0  11 615.292 98.2994   3
  -5   5  11 564.012 37.5510   1
  -6   5 -11 665.254 89.3810   4
   1  -6 -11 566.403 69.7279   4
   5   1 -11 603.723 96.8704   4
   1  -6  -8-5.09121 43.7402   3
   5   1  -8 39.1368 46.5852   3
  -6   5  -8-5.82951 41.3958   4
  -6   5  -8 23.1980 42.6486   3
   1  -6  -5 8564.77 259.960   3
  -6   5  -5 8491.14 273.330   4
   1  -6  -2 6583.02 207.365   1
  -6   5  -2 6321.89 194.091   2
   1  -6  -2 6328.39 183.574   3
   1  -6  -2 6308.37 187.103   4
   5   1  -2 6389.15 191.843   1
   5   1   1 227.491 26.7912   3
   1  -6   1 228.179 13.2478   3
   1  -6   1 215.659 25.9742   4
   1  -6   4 11495.7 350.681   3
   1  -6   4 12227.1 365.941   4
   5   1   4 12306.7 333.441   4
   1  -6   7 443.664 58.4524   3
   5   1   7 435.477 57.7988   3
   5   1  10 1158.57 107.237   3
   2  -7 -12 173.790 60.3541   4
   5   2 -12 91.8884 75.8488   4
  -7   5 -12 164.198 75.1264   4
   2  -7  -9 886.661 85.0443   3
  -7   5  -9 940.494 86.8124   4
   5   2  -9 792.818 91.8903   4
   2  -7  -6 2182.72 104.244   3
  -7   5  -6 2089.57 110.519   4
   5   2  -6 2247.24 111.523   3
   2  -7  -3 118.808 21.3465   3
   5   2  -3 125.079 23.7090   1
  -7   5  -3 166.294 28.7514   2
   5   2   0 28776.5 782.541   1
   2  -7   0 28511.2 749.292   3
   2  -7   0 28809.8 775.019   4
   2  -7   3 285.578 28.4073   3
   5   2   3 235.014 16.5001   4
   2  -7   3 216.629 36.3885   4
   2  -7   6 1810.06 96.1879   3
   5   2   6 1837.61 101.525   3
   5   2   9 1613.82 114.241   3
   2  -7   9 1450.16 107.430   3
   5   2  12 37.2182 79.9427   3
  -8   5 -13 32.2030 75.0807   4
  -8   5 -10 190.498 66.9894   4
   5   3 -10 175.862 74.5487   4
   3  -8  -7 4446.90 173.630   3
   5   3  -7 4591.36 179.244   3
  -8   5  -4 235.699 36.9844   2
   3  -8  -4 236.104 34.2948   3
   3  -8  -1 5531.07 180.194   4
   5   3  -1 5395.63 183.770   1
   3  -8  -1 5570.87 191.824   1
   3  -8   2 5638.10 171.590   3
   5   3   2 5563.52 183.049   3
   3  -8   2 5792.40 194.104   4
   3  -8   5 2089.58 110.607   4
   5   3   5 2251.02 106.230   3
   3  -8   5 2011.10 97.5726   3
   5   3   8 1227.64 97.3776   3
   3  -8   8 1147.58 92.2411   3
   3  -8  11 106.866 75.7193   3
   5   3  11 68.1209 73.5504   3
   5   4 -11-9.09930 76.6125   4
  -9   5 -11 50.4145 63.6886   4
  -9   5  -8 1499.96 105.085   4
   4  -9  -8 1769.66 107.709   3
   5   4  -8 1822.04 110.213   3
   5   4  -5 660.536 58.2745   3
   4  -9  -5 785.644 57.8879   3
  -9   5  -5 735.967 64.5778   2
   5   4  -2 5039.03 177.206   1
   4  -9  -2 5107.14 183.585   1
   5   4  -2 5198.72 188.248   2
   4  -9  -2 5027.31 173.653   4
   4  -9   1 7323.80 212.685   3
   5   4   1 6913.31 239.725   1
   5   4   1 7522.55 222.562   3
   4  -9   1 7165.07 236.012   4
   4  -9   1 6909.16 243.265   1
   4  -9   4 238.694 33.6174   3
   4  -9   4 154.682 42.5825   4
   4  -9   7 6979.56 253.784   3
   5   4   7 7300.49 260.037   3
   5   4  10 7.70303 62.8172   3
   4  -9  10 15.2130 61.3447   3
   5   5  -9 558.695 81.7087   4
 -10   5  -6 1153.35 89.5209   2
   5 -10  -6 1140.35 79.5497   3
   5   5  -6 1385.53 97.7325   4
   5   5  -6 1227.95 81.5865   3
   5 -10  -3 266.709 43.6450   1
   5   5  -3 227.480 41.1273   1
   5   5  -3 294.099 46.3383   2
 -10   5  -3 217.421 42.7719   2
   5   5  -3 305.185 44.2943   4
   5   5   0 13342.8 377.628   4
   5 -10   0 13865.3 402.384   4
   5 -10   0 13872.0 412.734   1
   5 -10   0 12876.4 376.430   3
   5   5   0 14010.0 408.037   1
   5   5   0 13119.2 378.418   3
   5 -10   3 156.375 29.9724   3
   5 -10   3 148.282 43.9140   4
   5   5   3 133.660 45.3392   1
   5   5   3 138.329 28.8707   3
   5 -10   6 1462.62 101.790   4
   5   5   6 1510.26 93.4044   3
   5 -10   6 1433.11 92.2532   3
   5 -10   9 483.602 76.6933   3
   5   5   9 608.970 81.0293   3
   5 -10  12 72.0475 87.1089   3
   5   5  12 18.0745 86.0353   3
   5   6 -10 17.8573 71.6025   4
   5   6  -7 1794.81 119.729   4
   5   6  -7 1601.80 100.776   3
 -11   5  -7 1449.19 111.564   2
   6 -11  -7 1866.47 106.493   3
   6 -11  -4 759.500 64.8815   1
   5   6  -4 861.818 73.3467   2
   6 -11  -4 683.697 56.1894   3
 -11   5  -4 895.596 78.0327   2
   5   6  -4 810.353 69.7625   4
   5   6  -4 767.257 56.5908   3
   6 -11  -1 1807.81 98.7032   4
   5   6  -1 2124.58 105.245   1
   6 -11  -1 1894.50 103.661   1
   5   6  -1 1921.61 87.0048   4
   6 -11   2 2148.10 115.343   1
   6 -11   2 2055.87 90.2441   3
   5   6   2 2193.20 86.7984   3
   5   6   2 1971.04 111.481   1
   6 -11   2 2052.78 108.453   4
   6 -11   5 2296.26 128.953   4
   5   6   5 2281.57 111.131   3
   6 -11   5 2625.17 118.925   3
   6 -11   8 345.510 69.7728   3
   5   6   8 219.982 64.8012   3
   5   6  11-16.4646 78.0485   3
   6 -11  11 25.3498 80.7607   3
   4   6  -8 503.936 65.7969   3
   4   6  -8 634.586 78.8743   4
   6 -10  -8 677.182 78.8324   3
   4   6  -5 684.296 68.7386   4
   6 -10  -5 806.892 63.6993   3
   4   6  -5 766.990 59.6096   3
   4   6  -5 713.518 65.1517   2
 -10   4  -5 714.808 71.6792   2
   6 -10  -2 7707.48 258.963   4
   4   6  -2 8508.45 265.982   1
   4   6  -2 7624.40 252.050   4
   4   6  -2 7881.63 263.863   2
   6 -10  -2 8201.15 264.036   1
   4   6   1 631.066 33.3761   4
   6 -10   1 599.965 45.5553   3
   6 -10   1 634.625 62.0013   1
   6 -10   1 612.626 58.6967   4
   4   6   1 643.088 36.9763   3
   4   6   1 760.204 65.4507   1
   6 -10   4 1222.44 86.1769   4
   6 -10   4 1125.39 70.3634   3
   6 -10   7 3035.62 148.201   3
   4   6   7 3078.86 143.012   3
   6 -10  10 140.598 71.6712   3
   4   6  10 97.2915 71.0201   3
  -9   3 -12 78.1800 63.7763   4
   3   6  -6 3796.53 174.585   4
   6  -9  -6 4271.33 168.464   3
   3   6  -6 4196.59 161.111   3
   3   6  -3 763.568 45.8120   3
  -9   3  -3 719.297 65.3764   2
   6  -9  -3 842.600 56.7675   1
   3   6  -3 665.066 57.0257   4
   6  -9   0 26426.2 745.922   1
   3   6   0 26890.3 705.229   3
   3   6   0 26532.3 716.754   4
   3   6   0 25745.6 745.969   1
   6  -9   0 27076.4 745.867   4
   3   6   3 91.1433 21.9996   3
   6  -9   3 79.1953 38.6014   4
   6  -9   3 75.4318 27.8912   3
   3   6   6 1132.51 77.7017   3
   6  -9   6 1154.23 83.0628   3
   3   6   6 995.617 82.4259   1
   6  -9   6 1101.91 84.4726   4
   3   6   9 850.480 89.1167   3
   6  -9   9 1142.84 102.831   3
   6  -9  12-56.0968 87.1990   3
  -8   2 -10 48.4768 48.9588   4
   2   6 -10 33.4437 59.3805   4
  -8   2  -7 3619.48 161.696   3
   6  -8  -7 3384.99 152.576   3
   2   6  -7 3316.54 146.905   3
   6  -8  -4 1988.54 86.0552   1
  -8   2  -4 1865.15 106.481   2
   2   6  -4 2034.81 86.8178   3
   2   6  -4 2111.12 104.022   4
   2   6  -1 553.828 40.3528   4
   2   6  -1 633.414 27.6483   3
   6  -8  -1 641.677 48.9389   1
   2   6  -1 592.907 50.5208   1
   2   6   2 12956.1 396.239   1
   6  -8   2 13417.9 384.804   3
   2   6   2 13062.5 362.113   3
   6  -8   2 13177.7 394.929   4
   2   6   5 942.577 76.0178   1
   6  -8   5 1025.53 72.0617   3
   2   6   8 892.866 82.1550   3
   6  -8   8 871.529 86.6367   3
   2   6   8 712.706 75.8095   1
   6  -8  11 268.277 89.3527   3
   1   6 -11 327.533 87.5135   4
  -7   1 -11 420.679 67.2384   4
   1   6  -8 35.6339 45.2435   3
   6  -7  -8 91.7488 52.8127   3
  -7   1  -8 78.3292 36.9861   4
  -7   1  -8-5.97055 52.5651   3
   1   6  -5 6814.48 244.067   4
  -7   1  -5 6977.10 240.733   3
   1   6  -5 7219.81 228.045   3
   6  -7  -2 3112.21 114.234   1
   1   6  -2 3094.99 98.5614   3
   1   6  -2 3356.34 115.640   2
   1   6  -2 3082.61 119.867   4
   1   6   1 1651.20 60.4300   4
   1   6   1 1657.23 82.6356   1
   6  -7   1 1651.25 59.9051   2
   6  -7   1 1662.56 76.6448   3
   6  -7   4 6673.52 224.053   3
   1   6   4 6449.09 224.489   1
   1   6   4 6543.98 209.481   3
   1   6   7 743.385 66.7820   3
   6  -7   7 630.365 68.3773   4
   6  -7   7 655.918 71.1967   3
   1   6   7 616.282 66.0733   1
   6  -7  10 894.760 100.940   3
   0   6 -12 221.729 79.9070   4
  -6   0 -12 163.892 61.7893   4
  -6   0  -9 1015.13 73.7559   4
   0   6  -9 1106.03 90.5893   3
   0   6  -9 1122.61 101.424   4
  -6   0  -6 589.662 60.4536   3
   6  -6  -6 754.516 66.2286   3
   0   6  -6 764.396 59.4877   3
  -6   0  -6 695.401 47.6470   4
   6  -6  -3 5438.77 162.784   1
   0   6  -3 5276.36 166.304   2
   0   6  -3 5445.34 185.232   4
   0   6  -3 5187.08 163.362   3
   0   6   0 8375.81 265.054   1
   0   6   0 8683.46 249.170   4
   0   6   3 4515.43 165.728   1
   6  -6   3 4790.66 167.247   3
   6  -6   6 1281.23 83.1152   4
   0   6   6 1223.85 79.0976   1
   6  -6   6 1397.28 89.0522   3
   0   6   9 410.713 63.7525   1
   6  -6   9 731.293 86.7677   3
   6  -6  12 339.326 90.5124   3
  -5  -1 -10 1125.19 78.2908   4
  -1   6 -10 1207.76 105.312   4
  -1   6  -7 378.088 52.4771   3
  -5  -1  -7 403.229 55.1102   3
   6  -5  -7 446.684 56.6574   3
  -1   6  -7 463.137 62.5273   4
  -5  -1  -7 448.125 41.6628   4
  -5  -1  -4 10972.9 332.952   3
  -1   6  -4 10975.2 321.203   3
  -1   6  -1 262.590 27.1013   4
  -5  -1  -1 246.071 34.1696   2
   6  -5   2 6339.32 206.478   3
  -5  -1   5 8261.17 239.840   1
   6  -5   5 8190.54 276.512   3
   6  -5   5 8888.55 272.770   4
  -1   6   5 8240.14 266.691   1
   6  -5   8 45.5673 44.1712   3
   6  -5   8 25.6018 45.0678   4
  -5  -1   8 15.1692 17.5932   1
  -1   6   8 4.21950 36.7876   1
   6  -5  11 356.934 87.2145   3
  -5  -1  11 441.815 35.0248   1
  -1   6  11 482.471 66.7166   1
  -2   6 -11 310.803 73.2791   4
  -4  -2 -11 402.701 58.1549   4
   6  -4  -8 1256.30 93.9113   3
  -4  -2  -8 1189.07 87.7658   3
  -2   6  -8 1190.55 87.4865   3
  -4  -2  -8 1219.85 66.6643   4
  -2   6  -8 1118.18 87.9844   4
  -2   6  -5 384.879 47.9116   4
  -4  -2  -5 448.142 46.2368   3
  -4  -2  -5 419.255 27.5529   4
  -2   6  -5 477.056 43.6210   3
  -2   6  -2 32078.8 850.775   3
   6  -4   1 1325.47 61.5406   2
   6  -4   4 11376.0 341.685   3
  -2   6   4 11051.3 327.444   1
  -4  -2   4 10875.6 315.395   1
  -2   6   7 1811.05 91.2313   1
   6  -4   7 2005.77 101.983   4
   6  -4   7 2057.76 115.478   3
   6  -4  10 435.463 82.5757   3
  -2   6  10 414.101 55.7672   1
  -3  -3 -12 94.5856 52.7905   4
  -3   6 -12 146.590 76.6592   4
  -3  -3  -9 1538.03 81.9740   4
  -3   6  -9 1568.78 108.342   4
  -3  -3  -9 1706.48 109.656   3
  -3   6  -9 1766.59 108.522   3
  -3   6  -6 974.951 69.1534   3
  -3   6  -6 1225.87 80.8819   4
  -3  -3  -6 1064.15 71.3591   3
  -3  -3  -6 1097.85 50.2040   4
  -3   6  -3 1657.81 71.5895   3
  -3  -3  -3 1731.56 73.0182   3
  -3  -3   0 31804.9 857.791   2
   6  -3   0 31303.7 854.377   2
   6  -3   3 272.463 31.7497   4
  -3   6   3 238.630 28.6260   1
  -3  -3   3 274.486 28.8885   1
   6  -3   6 2102.37 111.782   3
  -3  -3   6 2028.30 87.8266   1
   6  -3   6 2093.81 97.9407   4
  -3   6   6 2028.59 89.2813   1
   6  -3   9 1167.11 99.2701   3
  -3   6   9 1057.46 69.4073   1
   6  -3  12 179.641 78.0680   3
  -3  -3  12 166.592 47.3596   1
   6  -2 -13 63.8837 80.3308   4
  -4   6 -13 26.8696 76.5740   4
  -2  -4 -10 530.212 55.7997   4
  -4   6 -10 580.579 77.4701   4
  -4   6  -7 1755.71 99.6669   3
  -2  -4  -7 1634.55 95.2273   3
  -2  -4  -7 1843.77 75.5359   4
  -4   6  -7 1689.67 103.003   4
  -4   6  -4 6287.60 209.196   3
  -2  -4  -4 6846.51 206.526   3
  -4   6  -4 6310.93 221.547   4
  -2  -4   2 9389.21 282.582   1
   6  -2   2 9545.66 278.443   4
  -2  -4   5 5493.48 181.565   1
  -4   6   5 5238.71 169.253   1
  -4   6   8 238.760 35.0889   1
  -4   6  11 500.023 50.0205   1
  -2  -4  11 592.905 65.1269   1
  -5   6 -11 85.9386 63.0581   4
  -1  -5 -11 105.736 44.5024   4
  -5   6  -8 416.860 62.6283   4
  -1  -5  -8 471.657 42.7625   4
  -1  -5  -8 393.645 57.7387   3
   6  -1  -8 517.140 64.0683   3
  -5   6  -8 408.880 62.2043   3
  -1  -5  -5 6437.66 186.220   4
  -5   6  -5 6420.53 218.829   3
  -1  -5  -5 6400.66 211.615   3
  -5   6  -5 6804.65 231.530   4
  -1  -5  -2 2913.51 91.9967   3
  -5   6  -2 2950.73 116.438   4
  -1  -5  -2 2834.65 82.4163   4
   6  -1   4 187.076 25.7996   4
  -5   6   7 4812.41 150.866   1
  -1  -5   7 4740.82 176.601   1
  -1  -5  10 292.260 52.6954   1
  -5   6  10 217.224 31.2343   1
  -1  -5  13 35.9767 56.6144   1
  -6   6 -12 368.422 85.2100   4
   6   0 -12 356.572 87.8844   4
   0  -6  -9 560.112 70.7254   3
   0  -6  -9 609.307 54.0374   4
  -6   6  -9 479.152 70.4971   4
   6   0  -6 1431.13 86.4120   3
  -6   6  -6 1241.06 82.5310   3
   0  -6  -6 1369.16 77.8005   3
  -6   6  -6 1302.53 86.1360   4
  -6   6  -3 4595.06 146.447   2
  -6   6  -3 4721.25 170.182   4
   0  -6  -3 4543.34 135.286   4
   6   0  -3 4652.95 140.822   1
   0  -6  -3 4588.99 144.525   3
   0  -6   0 8501.53 248.736   4
   0  -6   0 8780.88 254.269   2
   6   0   3 5329.62 164.259   4
   0  -6   6 571.212 54.7447   1
   6   0   6 764.048 64.3328   3
   6   0   6 735.178 49.3015   4
   6   0   9 1389.61 112.186   3
   0  -6  12 193.330 68.6937   1
   6   0  12 226.133 81.1244   3
  -7   6 -13 26.0931 80.7704   4
   1  -7 -10 391.701 54.3114   4
  -7   6 -10 459.518 80.5583   4
   6   1  -7 1711.25 102.626   3
   1  -7  -7 1800.47 97.5244   3
  -7   6  -7 1649.12 100.934   3
  -7   6  -7 1447.75 98.9023   4
   6   1  -4 4442.78 137.761   1
   1  -7  -4 4264.10 146.027   3
  -7   6  -4 4211.92 149.451   2
  -7   6  -4 4132.59 166.746   4
   1  -7  -1 457.540 44.7087   1
   1  -7  -1 524.051 33.9944   4
   6   1  -1 458.393 38.5615   1
   1  -7   2 14713.3 400.924   3
   1  -7   2 15068.4 427.811   4
   1  -7   5 1222.98 73.2447   3
   1  -7   5 1370.72 84.8473   1
   6   1   5 1492.88 61.1414   4
   6   1   5 1321.91 81.3009   3
   1  -7   8 1231.99 95.9479   3
   6   1   8 1458.56 105.020   3
   6   1  11 103.911 69.8854   3
  -8   6 -11 192.447 73.2749   4
   6   2 -11 325.959 85.0420   4
   2  -8 -11 257.634 56.1406   4
  -8   6  -8 574.212 70.1107   4
   2  -8  -8 564.980 65.5074   3
   6   2  -8 509.162 69.4662   3
  -8   6  -5 1586.17 95.2068   4
   2  -8  -5 1599.72 80.9632   3
  -8   6  -5 1662.09 86.5824   2
   6   2  -2 9354.25 274.812   1
   2  -8  -2 8924.79 267.122   4
   2  -8  -2 9005.29 255.032   3
   2  -8  -2 9207.91 289.858   1
   2  -8   1 1534.65 75.9561   4
   6   2   1 1562.59 74.7066   3
   2  -8   1 1554.10 51.2334   3
   2  -8   4 1420.39 84.5296   4
   6   2   4 1408.16 51.7027   4
   6   2   4 1471.04 81.7908   3
   2  -8   4 1401.09 70.3798   3
   2  -8   4 1512.74 85.9706   1
   2  -8   7 3389.12 150.491   3
   6   2   7 3489.95 160.435   3
   6   2  10 135.423 66.4658   3
  -9   6 -12 24.2199 71.7251   4
  -9   6  -9 906.323 90.4632   4
   6   3  -6 913.381 75.2504   3
  -9   6  -6 994.997 76.9054   2
   3  -9  -3 640.771 56.3185   1
   3  -9  -3 678.632 42.7429   3
  -9   6  -3 748.316 56.6754   2
   6   3  -3 719.788 61.6860   2
   3  -9  -3 700.232 48.8458   4
   6   3  -3 651.900 49.9150   1
   3  -9   0 13459.3 406.250   1
   3  -9   0 13472.8 360.530   3
   3  -9   0 13305.2 390.726   4
   6   3   0 13054.4 397.920   1
   3  -9   3 588.970 56.2966   4
   6   3   3 601.360 23.6873   4
   3  -9   3 626.116 41.6490   3
   3  -9   6 1109.22 87.4384   4
   6   3   6 1229.84 84.8966   3
   3  -9   6 1111.01 78.1479   3
   3  -9   9 954.529 91.3097   3
   6   3   9 762.514 90.1173   3
   6   3  12 55.9909 83.6794   3
 -10   6 -13 33.0796 76.4737   4
 -10   6 -10 29.0956 61.5607   4
   4 -10  -7 3812.93 156.351   3
 -10   6  -7 3357.39 163.048   2
   6   4  -7 3857.44 163.220   3
   6   4  -7 3641.22 175.569   4
   6   4  -4 230.135 38.1897   1
 -10   6  -4 251.320 44.8036   2
   4 -10  -4 248.865 35.4617   3
   6   4  -4 180.281 45.5121   2
   4 -10  -1 2710.01 115.063   4
   4 -10  -1 2710.72 125.638   1
   6   4  -1 2778.77 121.266   1
   6   4  -1 2980.21 131.752   2
   6   4   2 4371.67 176.298   1
   4 -10   2 4494.37 145.999   3
   4 -10   2 4657.28 182.425   1
   4 -10   2 4669.69 173.299   4
   6   4   5 1515.91 88.9275   3
   4 -10   5 1475.68 95.1395   4
   4 -10   5 1511.87 83.4672   3
   6   4   8 645.410 79.4259   3
   4 -10   8 588.388 73.2289   3
   6   4  11 102.705 81.8452   3
   4 -10  11 105.936 71.4330   3
   6   5 -11 257.805 86.2540   4
   6   5  -8 57.2322 52.9386   3
   5 -11  -8 91.1582 55.0245   3
   6   5  -8 46.4911 57.3808   4
 -11   6  -8 20.8460 52.4794   2
   5 -11  -5 3623.63 142.365   3
   6   5  -5 3506.71 161.761   4
   6   5  -5 3574.24 162.016   2
 -11   6  -5 3589.13 161.642   2
   6   5  -5 3739.39 147.310   3
   6   5  -2 1147.98 77.2072   1
   5 -11  -2 1218.74 76.6904   4
   5 -11  -2 1233.22 85.1846   1
   6   5  -2 1455.77 90.3561   2
   6   5   1 1795.55 101.095   1
   6   5   1 1743.92 68.0164   4
   6   5   1 1832.65 81.5410   3
   5 -11   1 1786.84 73.2626   3
   5 -11   1 1859.74 97.8794   4
   5 -11   1 1927.45 105.943   1
   5 -11   4 1621.84 100.681   4
   6   5   4 1665.96 87.2455   3
   5 -11   4 1619.73 82.6316   3
   5 -11   7 1004.30 83.2777   3
   6   5   7 1068.18 87.7855   3
   5 -11  10 166.463 71.8451   3
   6   5  10 139.402 72.0249   3
 -12   6 -12 9.30118 82.6310   2
 -12   6  -9 284.999 79.5901   2
   6   6  -9 315.715 82.2441   4
 -12   6  -6 173.042 60.9562   2
   6   6  -6 236.708 60.7488   4
   6 -12  -6 198.695 50.7520   3
   6   6  -6 149.835 47.1706   3
   6   6  -6 249.601 61.5928   2
   6   6  -3 2522.78 126.926   2
   6   6  -3 2145.83 111.123   4
   6   6  -3 2504.71 117.497   1
   6 -12  -3 2193.38 109.607   4
   6 -12  -3 2138.36 118.484   1
   6   6   0 1861.50 79.7108   4
   6   6   0 1888.17 81.8147   3
   6 -12   0 1990.21 112.242   1
   6 -12   0 1757.54 78.6670   3
   6   6   0 2036.83 109.249   1
   6 -12   0 2011.59 104.143   4
   6 -12   3 1568.21 107.909   1
   6 -12   3 1659.18 82.8683   3
   6   6   3 1604.87 104.502   1
   6 -12   6 486.127 60.5270   3
   6   6   6 540.598 63.1151   3
   6 -12   9 241.495 75.9993   3
   6   6   9 222.005 66.5738   3
   6 -12  12 70.6401 90.5987   3
 -13   6 -10 114.945 75.2864   2
   6   7 -10 158.185 85.0002   4
   6   7  -7 292.751 58.6625   3
   6   7  -7 251.304 68.4830   4
   7 -13  -7 310.474 62.1609   3
 -13   6  -7 335.874 72.4838   2
   7 -13  -4 2116.22 99.7439   3
   6   7  -4 1725.44 106.819   4
   7 -13  -4 1986.20 113.931   1
   7 -13  -4 1945.81 106.740   4
   6   7  -4 1913.41 116.576   2
   6   7  -4 2092.10 96.3811   3
   7 -13  -1 81.6396 28.0737   3
   7 -13  -1 81.3260 47.9544   1
   6   7  -1 129.842 33.0453   4
   6   7  -1 81.8569 26.4756   3
   6   7  -1 118.137 48.6452   1
   7 -13  -1 118.377 48.3247   4
   7 -13   2 2150.54 116.269   4
   7 -13   2 2106.41 123.827   1
   6   7   2 1898.51 119.343   1
   7 -13   2 2116.74 93.3491   3
   6   7   2 1952.40 85.8223   3
   7 -13   5 1784.98 98.5113   3
   6   7   5 1740.36 94.7719   3
   7 -13   8-6.38010 61.7134   3
   6   7   8 109.703 66.1146   3
   6   7  11 88.4320 80.8170   3
   7 -13  11 208.226 88.1485   3
 -12   5 -11 263.522 89.8487   2
   5   7  -8-37.4448 53.3342   3
 -12   5  -8-23.8390 62.2637   2
   5   7  -8-31.4316 58.9501   4
   7 -12  -5 1138.29 78.0050   3
   5   7  -5 1051.63 86.1850   4
 -12   5  -5 916.251 86.5135   2
   5   7  -5 973.203 67.7564   3
   5   7  -5 1131.32 87.2430   2
   5   7  -2 7000.95 251.285   1
   7 -12  -2 7683.11 256.973   1
   7 -12  -2 6954.66 248.183   4
   5   7  -2 7175.27 238.025   4
   5   7   1 646.715 39.0801   3
   5   7   1 543.255 32.8704   4
   7 -12   1 572.564 63.2148   4
   5   7   1 505.149 65.2117   1
   7 -12   1 536.494 65.0407   1
   7 -12   1 604.746 48.7167   3
   7 -12   4 4290.92 185.594   4
   7 -12   4 4259.59 164.586   3
   5   7   7 718.946 75.8356   3
   7 -12   7 706.260 79.2798   3
   7 -12  10 31.3534 71.5448   3
   5   7  10 7.37907 67.3529   3
   4   7  -9 944.144 108.242   4
   4   7  -6 12.3648 38.4353   3
   4   7  -6-6.35520 45.7773   4
   7 -11  -6 4.85872 42.1533   3
   4   7  -6-5.05639 42.3514   2
 -11   4  -6-13.9465 47.3148   2
   4   7  -3 2989.00 134.653   1
   7 -11  -3 3005.23 130.890   1
   4   7  -3 3016.70 135.545   2
   4   7  -3 2958.09 130.765   4
   4   7  -3 2973.88 110.233   3
 -11   4  -3 3318.14 152.193   2
   4   7   0 5543.20 205.449   1
   7 -11   0 5707.75 203.512   4
   7 -11   0 5145.91 181.238   3
   4   7   0 5525.75 160.456   3
   7 -11   0 5722.94 206.740   1
   4   7   0 5269.54 171.356   4
   7 -11   3 71.3921 32.3305   3
   4   7   3 75.6394 25.2909   3
   7 -11   3 81.8413 46.7212   4
   4   7   3 38.2545 41.2980   1
   7 -11   6 2711.74 132.331   3
   4   7   6 2545.25 123.335   3
   7 -11   9 58.8222 65.3703   3
   4   7   9 132.714 61.6714   3
   3   7  -7 727.363 82.1979   4
   7 -10  -7 802.663 75.4487   3
   3   7  -7 760.488 67.1770   3
   7 -10  -4 4556.64 163.928   1
 -10   3  -4 4258.41 187.693   2
   3   7  -4 4319.77 175.696   4
   3   7  -4 4484.91 153.103   3
   3   7  -4 4606.26 171.158   2
   7 -10  -1 25.8175 33.1085   4
   3   7  -1 13.9235 12.6287   3
   7 -10  -1 33.3453 28.5090   1
   3   7  -1 17.8931 11.5317   3
   3   7  -1-8.86805 35.5604   1
   3   7  -1 28.8990 23.4412   4
   7 -10   2 6922.61 226.299   3
   7 -10   2 7289.07 242.665   4
   3   7   2 6882.94 200.506   3
   3   7   5 1500.84 102.156   1
   7 -10   5 1646.12 94.8892   3
   7 -10   5 1703.71 106.939   4
   7 -10   8 337.463 70.1069   3
   3   7   8 385.538 64.8276   3
   7 -10  11 26.1387 79.5284   3
   2   7  -8 154.515 62.9806   4
   2   7  -8 383.855 60.8579   3
   2   7  -5 2014.17 111.264   4
   2   7  -5 1897.38 89.9912   3
  -9   2  -5 1943.69 115.463   2
   2   7  -2 7580.97 249.221   1
   7  -9  -2 7646.41 240.729   1
   2   7  -2 7474.06 211.122   3
   2   7  -2 7418.89 239.918   4
  -9   2  -2 7069.96 260.136   2
   2   7   1 433.696 51.0982   1
   7  -9   1 487.469 52.9189   4
   2   7   1 501.465 30.4842   4
   2   7   1 387.118 17.8450   3
   7  -9   1 403.063 41.4019   3
   7  -9   4 3239.90 141.282   4
   7  -9   4 3296.20 136.295   3
   2   7   4 2954.22 140.253   1
   2   7   4 3067.13 117.419   3
   2   7   7 1378.84 98.0826   1
   2   7   7 1425.83 93.3999   3
   7  -9   7 1480.67 101.456   3
   7  -9  10 335.034 79.8106   3
   1   7 -12 341.638 90.6880   4
   1   7  -9 50.2555 48.2270   3
  -8   1  -6 3856.60 164.553   3
   1   7  -6 3943.89 171.516   4
   1   7  -6 3746.66 148.268   3
   1   7  -3 136.732 28.7123   2
   1   7  -3 66.5329 17.4303   3
   1   7  -3 59.7258 29.1864   4
   7  -8  -3 162.876 27.5959   1
   1   7   0 9686.22 305.139   1
   1   7   0 9715.26 282.906   4
   7  -8   0 9734.12 305.777   4
   7  -8   3 6799.13 234.538   4
   7  -8   3 6990.89 232.712   3
   1   7   6 54.7836 34.5906   3
   7  -8   6 72.2571 45.4533   4
   7  -8   6 65.0175 41.4581   3
   1   7   6 60.2738 44.4439   1
   7  -8   9 2342.73 143.473   3
   1   7   9 1983.12 124.177   1
   7  -8  12-9.53951 78.6432   3
   0   7 -10 243.298 76.7374   4
  -7   0 -10 172.800 49.4924   4
  -7   0  -7 1336.16 95.8029   3
   0   7  -7 1306.80 83.7749   3
   0   7  -4 9768.04 310.134   4
   0   7  -4 9504.75 282.865   3
   7  -7  -4 9609.69 275.590   1
   0   7  -1 1768.96 88.4918   1
  -7   0  -1 1738.70 93.2039   2
   0   7  -1 1796.20 79.2957   4
   7  -7   2 18508.6 530.230   3
   7  -7   5 2596.71 125.256   3
   0   7   5 2658.00 122.420   1
   7  -7   5 2749.74 125.987   4
   7  -7   8 47.2077 56.1914   3
   7  -7   8-22.7037 47.5407   4
   0   7   8-20.3992 44.0298   1
   7  -7  11 793.470 110.505   3
  -1   7 -11 156.615 69.7962   4
  -6  -1 -11 31.2630 45.2084   4
  -6  -1  -8 1281.07 95.4077   3
  -1   7  -8 1233.41 87.3818   3
  -1   7  -8 1171.10 96.4984   4
  -6  -1  -8 1251.79 70.5884   4
   7  -6  -8 1240.04 99.7362   3
  -6  -1  -5 1461.73 83.1939   3
  -1   7  -5 1256.95 70.5058   3
  -1   7  -2 13910.2 383.841   3
  -6  -1  -2 15237.0 434.927   2
  -1   7  -2 14386.9 414.317   4
   7  -6   1 420.420 32.6689   2
   7  -6   4 4667.34 172.221   3
  -1   7   4 4144.31 162.501   1
   7  -6   4 4514.55 166.918   4
  -1   7   7 1686.51 95.2911   1
   7  -6   7 1947.24 107.245   4
   7  -6   7 1594.41 106.748   3
   7  -6  10 437.773 89.5445   3
  -1   7  10 336.293 62.3176   1
  -2   7 -12 64.1368 68.7499   4
  -2   7  -9 1432.00 109.648   4
  -2   7  -9 1277.62 97.7800   3
  -5  -2  -9 1407.14 76.6174   4
  -5  -2  -6 1694.04 93.1358   3
  -2   7  -6 1624.08 86.1731   3
  -2   7  -3 242.494 27.1590   3
  -2   7  -3 238.102 18.5693   2
   7  -5  -3 251.216 20.0098   1
  -5  -2   0 30394.0 817.297   2
   7  -5   0 28763.8 799.466   2
   7  -5   3 131.253 32.6798   3
  -2   7   3 176.225 31.3921   1
   7  -5   6 2008.99 103.375   4
  -2   7   6 1966.91 97.5453   1
  -5  -2   6 2013.09 82.1166   1
  -5  -2   9 796.711 49.6133   1
   7  -5   9 931.329 96.9958   3
  -2   7   9 864.771 71.5439   1
   7  -5  12 335.552 91.6738   3
  -3   7 -10-7.86441 60.8890   4
  -4  -3 -10 62.8354 33.9123   4
  -4  -3  -7 6462.37 199.576   4
  -4  -3  -7 6727.70 235.503   3
  -3   7  -7 6419.39 230.860   3
   7  -4  -7 7117.15 247.334   3
  -3   7  -7 6588.77 247.069   4
  -4  -3  -4 87.2160 27.5150   3
  -3   7  -4 94.2060 26.3882   3
  -4  -3  -1 6085.98 203.232   2
  -3   7  -1 5724.63 192.169   4
  -3   7   2 15405.6 440.284   1
   7  -4   5 359.488 43.6914   4
  -4  -3   5 265.949 31.2346   1
   7  -4   5 340.116 48.4335   3
  -3   7   5 365.669 39.6033   1
   7  -4   8 2687.81 128.820   4
   7  -4   8 2929.51 149.907   3
  -3   7  11 12.0402 43.8034   1
   7  -4  11 8.97251 71.9532   3
  -3  -4 -11 3.75213 38.8907   4
  -4   7 -11 41.6262 66.3825   4
   7  -3  -8 1797.48 116.133   3
  -4   7  -8 1630.87 102.568   3
  -3  -4  -8 1819.22 106.708   3
  -4   7  -8 1668.08 112.372   4
  -3  -4  -8 1712.81 74.8319   4
  -3  -4  -5 1122.52 67.6430   3
  -4   7  -5 1218.71 79.1529   4
  -4   7  -5 1129.38 69.2632   3
  -3  -4   1 10347.8 311.877   1
   7  -3   1 10436.0 314.161   2
  -3  -4   4 15.2607 21.6780   1
  -4   7   4 29.7589 22.8990   1
   7  -3   4 4.36149 27.6546   3
   7  -3   7 7351.71 241.121   4
  -4   7   7 6960.66 225.347   1
   7  -3   7 7152.54 262.411   3
  -4   7  10 92.4681 37.9419   1
  -3  -4  10 62.5406 41.2569   1
   7  -3  10 140.768 72.9127   3
  -5   7 -12 326.111 92.3556   4
  -2  -5  -9 270.461 39.1020   4
  -5   7  -9 285.244 63.7150   4
  -2  -5  -9 227.495 58.1297   3
  -5   7  -6 2792.85 125.129   3
  -5   7  -6 2766.56 134.828   4
  -2  -5  -6 2830.70 120.311   3
  -2  -5  -6 2729.66 88.1603   4
  -2  -5  -3 794.903 42.9994   3
  -5   7  -3 672.013 28.6977   2
   7  -2  -3 695.514 32.8543   1
  -5   7  -3 820.885 59.7966   4
  -2  -5   0 8894.50 273.027   2
   7  -2   0 8954.25 279.975   2
   7  -2   3 11224.9 328.014   4
  -5   7   6 62.3110 23.1440   1
  -2  -5   9 3235.11 138.009   1
  -5   7   9 2991.49 114.922   1
  -2  -5  12-28.6267 50.9471   1
  -6   7 -13 18.6222 86.8308   4
  -6   7 -10 601.759 87.4613   4
  -1  -6 -10 770.007 61.4994   4
  -1  -6  -7 647.942 39.9072   4
   7  -1  -7 720.227 72.3318   3
  -1  -6  -7 596.463 60.7728   3
  -6   7  -7 645.661 67.5503   3
  -6   7  -7 685.542 69.0945   4
   7  -1  -4 6628.97 183.946   1
  -6   7  -4 6471.87 218.013   3
  -1  -6  -4 6713.65 204.897   3
  -1  -6  -4 6449.39 176.748   4
  -6   7  -4 6607.65 229.999   4
  -6   7  -4 6596.29 196.208   2
  -1  -6  -1 1803.75 64.6366   4
  -1  -6   5 7309.05 250.722   1
   7  -1   5 7740.92 234.451   4
   7  -1   8 81.1641 48.7615   3
  -1  -6   8 75.9186 44.1080   1
  -1  -6  11 352.895 65.5086   1
   7  -1  11 412.338 97.0991   3
  -7   7 -11 757.984 104.402   4
  -7   7  -8 6.65320 44.0553   4
   0  -7  -8 4.95099 44.3895   3
   0  -7  -8-2.62206 25.2603   4
  -7   7  -8 11.8633 43.9135   3
  -7   7  -5 2585.00 126.905   4
   0  -7  -5 2424.96 105.001   3
  -7   7  -5 2768.93 121.984   3
   0  -7  -2 18636.5 500.054   4
   7   0  -2 19192.7 513.523   1
   0  -7  -2 18221.0 494.568   3
   0  -7   1 1819.44 79.7421   4
   0  -7   4 9909.16 319.056   1
   7   0   4 10378.4 321.585   3
   7   0   4 10057.8 290.857   4
   0  -7   7 1511.88 93.9066   1
   7   0   7 1456.76 99.5059   3
   7   0  10 156.953 71.0504   3
   0  -7  10 115.733 56.0688   1
   0  -7  13 141.438 73.3111   1
   7   1 -12 67.8403 76.3872   4
  -8   7 -12 8.58759 74.1472   4
  -8   7  -9 1826.42 124.874   4
   1  -8  -9 1965.08 93.0197   4
   1  -8  -9 1795.15 112.954   3
  -8   7  -6 151.135 46.7580   4
  -8   7  -6 201.031 44.4349   3
   1  -8  -6 93.9549 37.0916   3
   7   1  -3 9708.03 280.283   1
   1  -8  -3 9369.21 271.130   3
   1  -8  -3 9479.58 271.907   4
   1  -8   0 5713.46 173.390   2
   1  -8   0 5657.51 197.057   1
   1  -8   0 5527.44 176.369   4
   7   1   3 801.977 61.4501   3
   1  -8   3 779.082 59.7813   4
   7   1   3 765.623 41.1358   4
   1  -8   6 3766.89 163.687   1
   7   1   6 3974.22 169.174   3
   7   1   9 142.823 61.6721   3
   1  -8   9 42.8055 49.9125   1
   7   1  12 448.547 97.2754   3
   1  -8  12 274.226 77.2153   1
  -9   7 -10 276.852 75.2969   4
   7   2  -7 1553.48 102.056   3
   2  -9  -7 1347.83 87.5948   3
  -9   7  -7 1474.41 103.635   4
  -9   7  -4 1679.84 85.5381   2
   2  -9  -4 1579.07 73.3824   3
   2  -9  -4 1579.54 72.1856   4
   7   2  -4 1650.18 74.8450   1
   7   2  -1 3699.73 138.419   1
   2  -9  -1 3472.17 148.060   1
   2  -9  -1 3625.37 129.145   4
   2  -9   2 1096.37 69.8347   4
   2  -9   2 1178.81 45.4331   3
   2  -9   5 5991.84 220.473   4
   2  -9   5 5783.61 220.562   1
   7   2   5 6069.72 215.857   3
   2  -9   5 5638.22 197.464   3
   2  -9   8 44.4580 50.3679   1
   7   2   8 33.9760 56.0358   3
   2  -9   8 80.1510 48.7150   3
   2  -9  11 121.345 69.6770   1
   7   2  11 184.852 82.8609   3
 -10   7 -11 113.467 76.2684   4
   3 -10  -8 302.711 57.4260   3
 -10   7  -5 1539.61 92.0008   2
   3 -10  -5 1609.80 81.1048   3
   7   3  -2 5843.97 196.838   1
   7   3  -2 5905.23 216.199   2
   3 -10  -2 5601.43 167.656   3
   3 -10  -2 5788.65 210.792   1
   3 -10  -2 5491.70 187.441   4
   3 -10   1 348.901 20.4247   3
   3 -10   1 245.690 43.8985   1
   3 -10   1 310.553 42.4132   4
   7   3   1 277.523 45.4907   1
   3 -10   4 3086.63 142.333   4
   7   3   4 3409.22 137.561   3
   3 -10   4 3103.80 119.127   3
   3 -10   7 1124.03 82.7871   3
   3 -10   7 1111.62 96.9090   1
   7   3   7 1174.85 94.6303   3
   3 -10  10 207.791 73.2986   1
   7   3  10 137.743 74.0897   3
   3 -10  13 47.4782 79.7615   1
   7   4  -9 85.1790 63.9738   4
 -11   7  -9 159.198 63.2556   2
   7   4  -6 2148.64 116.211   3
 -11   7  -6 2164.90 121.209   2
   4 -11  -6 2438.03 111.830   3
   4 -11  -3 23.9181 29.3578   4
   4 -11  -3 46.0571 37.1226   1
   4 -11  -3 11.4878 21.1577   3
   7   4  -3 19.0991 35.3230   1
   7   4  -3-22.1834 41.6031   2
   7   4   0 7846.45 271.435   1
   4 -11   0 8293.12 227.791   3
   4 -11   0 8564.89 284.790   1
   4 -11   0 7954.28 231.587   2
   4 -11   0 8060.90 263.638   4
   4 -11   3 1064.89 80.4873   4
   4 -11   3 1060.25 82.4353   1
   7   4   3 1029.33 69.5554   3
   4 -11   3 1097.64 58.2384   3
   7   4   6 485.318 63.2923   3
   4 -11   6 362.059 51.9218   3
   4 -11   6 441.603 67.3340   1
   7   4   9 651.085 89.5604   3
   4 -11   9 556.237 90.0541   1
   4 -11   9 659.937 82.9479   3
   4 -11  12 116.654 84.3344   1
   7   5 -10-18.3200 77.1213   4
 -12   7 -10 23.5446 66.7543   2
 -12   7  -7 659.472 81.9366   2
   5 -12  -7 750.463 70.2910   3
   7   5  -7 627.709 83.5597   4
   7   5  -7 732.386 75.5972   3
   5 -12  -4 3423.47 128.847   3
   7   5  -4 3397.04 141.454   1
   5 -12  -4 3362.84 153.430   1
   7   5  -4 3483.83 161.831   2
   5 -12  -4 3325.70 136.851   4
   7   5  -1 227.211 48.0556   1
   5 -12  -1 223.937 52.7431   1
   5 -12  -1 212.386 25.5879   3
   5 -12  -1 259.056 47.3827   4
   5 -12   2 6938.32 208.123   3
   5 -12   2 6971.81 256.043   1
   7   5   2 6686.18 188.257   4
   5 -12   2 7572.31 249.291   4
   7   5   2 6755.69 249.522   1
   7   5   5 892.100 74.5787   3
   5 -12   5 941.415 68.8198   3
   7   5   8 119.585 62.5313   3
   5 -12   8 95.3375 56.7859   3
   5 -12   8 101.107 67.5298   1
   5 -12  11 206.849 86.4675   1
   7   5  11 230.437 88.9828   3
   5 -12  11 301.773 92.3026   3
 -13   7 -11 147.620 84.7228   2
   7   6  -8-32.2636 65.7758   4
 -13   7  -8 44.9631 60.0953   2
   6 -13  -5 1729.94 97.9717   4
   7   6  -5 1920.93 117.433   4
   7   6  -5 2039.89 104.505   3
 -13   7  -5 1917.13 117.474   2
   7   6  -5 1757.15 117.104   2
   6 -13  -5 1888.25 96.8201   3
   7   6  -2 1351.11 80.2854   4
   6 -13  -2 1497.82 99.7099   1
   6 -13  -2 1318.25 84.7901   4
   6 -13   1 881.943 82.0640   1
   7   6   1 678.237 71.2528   1
   6 -13   1 732.874 70.5615   4
   7   6   1 685.383 40.3755   4
   6 -13   1 737.781 45.9869   3
   6 -13   4 1346.83 105.025   1
   7   6   4 1288.76 80.4795   3
   6 -13   4 1207.37 73.5408   3
   6 -13   7 490.003 84.4004   1
   7   6   7 369.340 68.4859   3
   6 -13   7 321.603 60.6979   3
   6 -13  10 211.433 84.2549   1
   7   6  10 223.905 85.8574   3
   6 -13  10-7.39371 71.2946   3
   7   7  -9 281.804 90.7727   4
 -14   7  -9 403.745 89.6716   2
   7 -14  -6 151.388 54.2949   4
   7   7  -6 124.093 58.2179   4
   7   7  -6 219.213 48.5001   3
 -14   7  -6 189.816 67.3677   2
   7   7  -3 411.227 55.8564   4
   7 -14  -3 537.583 74.0659   1
   7   7  -3 439.271 66.3575   1
   7 -14  -3 453.333 46.8081   3
   7 -14  -3 368.775 58.5681   4
   7 -14   0 2949.08 150.995   1
   7 -14   0 2922.72 108.649   3
   7   7   0 2754.22 110.099   3
   7 -14   0 2730.83 136.876   4
   7   7   0 2865.72 108.868   4
   7 -14   3 547.401 75.1506   1
   7 -14   3 524.165 51.1065   3
   7   7   6 186.780 52.9258   3
   7 -14   6 213.506 58.4249   3
   7 -14   9 268.614 92.9692   1
   7   7   9 397.741 84.0588   3
   7 -14   9 414.088 83.4227   3
 -15   7 -10-9.23831 78.9743   2
 -15   7  -7 507.742 92.4322   2
   7   8  -7 482.270 86.5205   4
   8 -15  -4 359.532 66.0524   4
   7   8  -4 415.240 67.0465   4
   7   8  -4 290.594 45.1451   3
   8 -15  -4 357.846 66.8767   1
   8 -15  -1 135.462 60.0891   1
   7   8  -1 201.247 41.3169   4
   8 -15  -1 146.517 37.6391   3
   7   8  -1 227.938 33.2388   3
   8 -15   2 2277.55 136.366   1
   8 -15   2 1935.82 93.4540   3
   7   8   5 158.494 45.9323   3
   8 -15   5 80.7024 66.9778   1
   8 -15   5 137.110 48.2942   3
   8 -15   8 280.808 92.5054   1
   7   8   8 302.535 67.7805   3
   8 -15   8 180.336 71.4203   3
   6   8  -8 205.364 72.0390   4
 -14   6  -8 60.1433 72.7917   2
   6   8  -5 216.504 59.5275   4
   8 -14  -5 215.652 51.5074   3
   6   8  -5 158.761 42.7002   3
   8 -14  -5 158.788 54.8750   4
   6   8  -5 126.065 58.6839   2
   6   8  -2 4956.85 161.249   3
   6   8  -2 4946.83 201.975   1
   8 -14  -2 4848.15 197.238   4
   8 -14  -2 5173.92 205.963   1
   6   8  -2 4892.31 181.638   4
   6   8   1 251.016 29.6193   3
   6   8   1 177.230 23.9195   4
   8 -14   1 197.135 57.6249   4
   8 -14   1 203.617 40.2039   3
   8 -14   1 239.568 64.0798   1
   8 -14   4 2425.17 145.151   1
   8 -14   4 2446.88 117.356   3
   8 -14   7 191.471 64.2762   3
   6   8   7 186.943 58.2542   3
   8 -14  10 69.3607 78.5678   3
   6   8  10 177.700 84.0330   3
 -13   5  -9 644.321 101.291   2
   5   8  -9 725.409 106.861   4
   5   8  -6 4.06866 39.9605   3
   5   8  -6 40.4931 55.0354   4
   8 -13  -6-24.8752 47.7390   3
   5   8  -6 39.8740 49.8974   2
 -13   5  -6-38.8455 56.7446   2
   5   8  -3 2308.70 113.712   4
   5   8  -3 1900.34 114.988   1
   5   8  -3 2246.61 89.6679   3
   8 -13  -3 2225.60 118.647   1
   8 -13  -3 2159.74 117.062   4
   5   8   0 2494.89 96.1429   4
   8 -13   0 2348.51 128.359   1
   8 -13   0 2717.60 131.501   4
   8 -13   0 2436.70 107.615   3
   5   8   0 2491.76 131.280   1
   5   8   0 2456.72 83.7987   3
   8 -13   3 290.622 45.3151   3
   8 -13   3 207.123 57.4764   1
   5   8   3 239.785 33.9709   3
   8 -13   6 1471.46 99.4917   3
   5   8   6 1209.43 83.8683   3
   8 -13   9 88.3587 71.5374   3
   5   8   9 110.027 71.7584   3
   4   8 -10 575.956 104.023   4
 -12   4 -10 415.803 102.025   2
 -12   4  -7 144.719 65.7310   2
   4   8  -7 152.753 50.0001   3
   4   8  -7 211.214 63.6665   4
   8 -12  -7 149.285 56.5175   3
   4   8  -7 261.151 59.5638   2
   4   8  -4 2346.43 124.197   4
 -12   4  -4 2437.50 138.427   2
   4   8  -4 2587.07 124.060   2
   4   8  -4 2542.44 100.788   3
   8 -12  -4 2390.34 117.294   1
   4   8  -1 811.073 72.9279   1
   8 -12  -1 786.927 71.6188   4
   8 -12  -1 829.289 70.1165   1
   4   8  -1 754.429 36.0960   3
   4   8  -1 800.738 35.6168   3
   4   8  -1 827.050 55.7279   4
   8 -12   2 701.525 57.7979   3
   4   8   2 695.284 71.8586   1
   4   8   2 672.388 39.0700   3
   8 -12   2 768.819 71.5040   4
   8 -12   5 4477.69 181.107   3
   8 -12   8-20.7214 60.7924   3
   4   8   8 34.4240 50.4968   3
   8 -12  11 183.487 85.6207   3
   3   8  -8 4.97116 47.8909   3
   3   8  -8-15.6900 54.8937   4
 -11   3  -8-8.40887 56.1429   2
   3   8  -5 1542.28 99.5359   4
   8 -11  -5 1349.46 81.0462   1
   3   8  -5 1392.06 87.4067   2
 -11   3  -5 1427.96 107.611   2
   3   8  -5 1381.79 75.7552   3
   3   8  -2 7432.72 241.740   4
   3   8  -2 7681.32 258.122   1
   8 -11  -2 7442.72 249.373   1
   8 -11  -2 7459.68 255.332   4
   3   8  -2 7182.95 206.903   3
   3   8   1 256.151 25.2987   4
   3   8   1 280.834 51.1344   1
   8 -11   1 351.893 54.2649   4
   8 -11   1 217.172 37.2485   3
   8 -11   4 4452.02 174.374   3
   3   8   4 4231.81 151.430   3
   3   8   7 748.079 72.7617   3
   8 -11   7 680.638 80.2441   3
   8 -11  10 74.6243 72.6569   3
   2   8  -9 243.894 72.1698   4
   2   8  -6 974.735 85.7287   4
   2   8  -6 941.386 72.2905   2
   2   8  -6 1029.33 68.5034   3
 -10   2  -6 979.442 95.8978   2
   8 -10  -3 1212.55 71.1904   1
 -10   2  -3 1040.06 84.1282   2
   2   8  -3 1111.05 50.9142   3
   2   8  -3 1231.81 77.6487   4
   2   8   0 6297.28 220.167   1
   2   8   0 5894.78 189.013   4
   8 -10   0 5957.53 217.011   4
   8 -10   3 1364.36 81.0272   3
   2   8   3 1225.79 55.7926   3
   8 -10   3 1272.18 88.7081   4
   2   8   6 662.011 58.9619   3
   2   8   6 707.819 75.6659   1
   8 -10   6 743.576 74.8838   3
   8 -10   9 663.164 90.5656   3
   1   8  -7 845.157 67.6714   3
   1   8  -7 676.867 83.6428   4
   1   8  -4 8504.72 257.199   3
   1   8  -4 8624.75 289.699   4
  -9   1  -4 8761.79 308.101   2
   8  -9  -4 8919.97 264.825   1
   1   8  -1 3167.95 135.031   1
   1   8  -1 3048.00 118.230   4
   8  -9   2 18067.3 548.167   3
   8  -9   2 20280.7 563.327   4
   8  -9   5 403.398 55.6810   3
   1   8   5 485.616 61.6084   1
   8  -9   8 280.227 70.7241   3
   8  -9  11 589.371 101.614   3
   0   8 -11 257.626 82.0106   4
   0   8  -8-4.91396 40.2920   3
   0   8  -5 8143.59 253.534   3
   0   8  -5 8239.39 284.260   4
   0   8  -2 966.627 61.3228   4
   8  -8  -2 1006.37 57.2615   1
   0   8  -2 910.096 34.2462   3
   8  -8   1 2128.02 100.520   3
   8  -8   1 2260.97 85.1040   2
   8  -8   1 2116.44 105.397   4
   8  -8   4 3788.97 156.404   3
   0   8   4 3745.65 156.621   1
   0   8   7 449.140 61.5059   1
   8  -8   7 649.681 73.4495   4
   8  -8   7 647.720 74.4723   3
   8  -8  10 644.850 98.4623   3
  -1   8 -12 386.699 89.5678   4
  -1   8  -9 39.2386 51.8740   3
  -1   8  -9 156.482 70.1799   4
  -7  -1  -6 3822.45 157.041   3
  -1   8  -6 3383.61 139.185   3
   8  -7  -3 716.865 42.5700   1
  -1   8  -3 713.998 39.4081   3
  -7  -1  -3 674.976 64.3639   2
  -1   8  -3 700.353 39.5587   2
  -1   8  -3 729.359 57.5320   4
  -1   8   0 5545.48 194.855   1
   8  -7   0 5579.58 180.076   2
  -1   8   0 5434.65 179.371   4
   8  -7   3 8997.12 299.778   3
  -1   8   3 9663.21 300.826   1
   8  -7   6 102.816 41.3088   3
   8  -7   6 168.969 51.2893   4
  -1   8   6 167.075 42.8882   1
   8  -7   9 2077.84 134.765   3
  -1   8   9 2145.34 121.462   1
   8  -7  12 58.7208 91.2778   3
  -6  -2 -10 109.001 39.1223   4
  -2   8 -10 8.35473 68.5359   4
  -6  -2  -7 3491.98 152.219   3
  -2   8  -7 3200.22 140.292   3
  -2   8  -4 1356.94 84.8830   4
  -2   8  -4 1486.76 69.1064   3
  -2   8  -4 1383.73 57.0147   2
   8  -6  -4 1469.65 52.8612   1
  -2   8  -1 1516.07 77.0738   4
  -6  -2  -1 1510.13 87.5808   2
  -2   8   2 9095.37 284.445   1
   8  -6   2 8859.32 287.741   3
   8  -6   5 1926.16 105.573   3
  -2   8   5 1645.52 90.3376   1
   8  -6   5 1676.31 93.3777   4
   8  -6   8 586.913 73.2426   4
  -2   8   8 516.537 61.4330   1
   8  -6  11 350.634 89.5876   3
  -2   8  11 283.219 61.3225   1
  -3   8 -11 35.4047 66.4018   4
  -5  -3  -8 1145.00 87.5642   3
  -3   8  -8 1096.84 86.2587   3
  -5  -3  -8 1086.02 55.8751   4
  -3   8  -8 1089.97 93.3781   4
  -5  -3  -5 2179.99 102.195   3
  -3   8  -5 2050.63 96.2211   3
  -5  -3  -2 5675.19 208.355   2
  -3   8  -2 5685.75 196.110   4
   8  -5   1 5472.55 184.493   2
   8  -5   4 170.889 35.9388   4
  -5  -3   4 206.844 30.5453   1
   8  -5   4 230.685 45.4893   3
  -3   8   4 204.416 36.1271   1
   8  -5   7 4468.08 173.218   4
  -3   8   7 4216.75 163.570   1
   8  -5   7 4550.95 192.779   3
  -5  -3   7 4180.56 149.933   1
  -3   8  10 156.534 50.1116   1
   8  -5  10 67.9348 67.0050   3
  -4   8 -12-55.6052 77.6364   4
  -4  -4  -9 2085.43 85.7799   4
  -4   8  -9 2033.85 133.354   4
  -4   8  -6 1346.88 80.7266   3
  -4  -4  -6 1284.32 80.4396   3
  -4   8  -6 1183.74 86.5934   4
  -4   8  -3 279.880 31.6973   3
  -4  -4   0 51843.1 1395.60   2
   8  -4   0 51628.0 1389.07   2
   8  -4   3 1542.34 85.3511   3
  -4   8   3 1335.05 73.6140   1
  -4   8   6 3319.22 133.269   1
   8  -4   6 3627.83 159.052   3
   8  -4   6 3564.49 141.943   4
  -4   8   9 1185.72 76.8934   1
  -4  -4   9 1069.89 72.6329   1
   8  -4   9 1312.21 115.126   3
   8  -4  12-98.5654 82.1649   3
  -5   8 -10 105.529 66.5983   4
  -3  -5 -10 83.1911 32.9239   4
  -5   8  -7 4777.22 179.086   3
  -3  -5  -7 4547.09 172.929   3
  -3  -5  -7 4035.89 125.465   4
  -5   8  -7 4494.58 191.678   4
  -5   8  -4 117.306 13.6350   2
  -5   8  -4 191.772 38.6785   4
  -5   8  -4 173.712 33.2352   3
  -3  -5  -4 142.730 28.3134   3
   8  -3  -1 5179.42 182.021   2
  -3  -5  -1 4817.96 178.667   2
  -5   8   5 1138.93 63.8703   1
   8  -3   8 1757.31 100.785   4
  -5   8   8 1719.75 83.9145   1
  -3  -5   8 1758.73 94.3798   1
  -3  -5  11 114.371 52.1891   1
  -6   8 -11 244.436 77.8116   4
  -2  -6  -8 638.025 38.6760   4
  -6   8  -8 708.822 80.4825   4
  -6   8  -8 764.871 77.9730   3
  -2  -6  -8 761.173 71.9324   3
  -6   8  -5 954.372 77.6648   4
  -6   8  -5 917.991 68.9431   3
  -2  -6  -5 929.544 59.9997   3
  -2  -6   4 2081.09 101.364   1
   8  -2   7 3531.93 139.358   4
  -2  -6   7 3437.21 146.930   1
  -2  -6  10 65.2328 46.4294   1
  -7   8 -12-36.6463 79.1029   4
  -7   8  -9 2211.37 139.274   4
  -1  -7  -9 2207.59 123.369   3
  -1  -7  -9 2061.26 86.0407   4
  -7   8  -6 42.4788 36.3312   4
  -1  -7  -6 55.0351 14.0733   4
  -7   8  -6 4.94074 40.3069   3
  -1  -7  -6 18.6378 31.5657   3
  -1  -7  -3 6171.92 171.953   4
  -1  -7  -3 6531.16 190.300   3
   8  -1  -3 6733.33 192.486   1
  -1  -7   0 9203.74 302.408   1
  -1  -7   0 9483.99 290.906   2
   8  -1   0 10029.1 310.968   2
   8  -1   3 72.9240 25.8754   4
   8  -1   3 93.5991 35.2739   3
  -1  -7   6 4191.76 170.353   1
   8  -1   6 4369.01 182.190   3
   8  -1   9 162.474 72.2468   3
  -1  -7   9 136.710 52.3997   1
   8  -1  12 313.599 98.6286   3
  -1  -7  12 222.196 68.6634   1
  -8   8 -10 429.335 77.9058   4
  -8   8  -7 544.832 73.3351   4
  -8   8  -7 478.496 63.9377   3
   8   0  -7 562.271 67.8386   3
   0  -8  -7 393.773 51.9168   3
   8   0  -4 3884.48 126.298   1
   0  -8  -4 3779.91 131.771   3
  -8   8  -4 3983.23 134.470   2
   0  -8  -4 3824.12 116.730   4
   0  -8  -1 2043.09 78.8079   4
   8   0  -1 2044.90 107.234   2
   0  -8  -1 2057.11 102.674   1
   0  -8   2 1023.93 65.2616   4
   8   0   2 1173.20 73.0556   3
   8   0   5 9094.77 298.545   3
   8   0   5 8850.45 260.293   4
   8   0   8 21.1944 50.1668   3
   0  -8   8-23.0295 44.5681   1
   8   0  11 275.325 88.0992   3
   0  -8  11 349.473 74.9297   1
  -9   8 -11 240.112 79.4336   4
   8   1 -11 470.121 92.7561   4
   1  -9  -8 87.0447 45.5652   3
  -9   8  -8 151.473 56.9220   4
   1  -9  -5 860.794 56.7631   3
  -9   8  -5 962.539 62.3079   2
   1  -9  -5 900.116 46.8504   4
   1  -9  -2 13320.1 388.401   1
   8   1  -2 12459.6 359.425   1
   1  -9  -2 12810.8 346.701   4
   1  -9   1 164.693 33.0156   4
   1  -9   1 191.396 43.2570   1
   8   1   1 210.762 37.9068   3
   1  -9   4 4584.72 188.035   1
   8   1   4 4769.48 182.233   3
   8   1   4 4619.26 146.144   4
   1  -9   7 1728.70 111.411   1
   8   1   7 1608.59 108.673   3
   8   1  10 8.46397 68.2648   3
   1  -9  10 53.6921 60.1803   1
   1  -9  13 120.685 81.2538   1
 -10   8 -12 26.7862 79.3248   4
 -10   8  -9 403.296 78.2983   4
   2 -10  -6 538.521 53.7311   3
 -10   8  -6 497.951 57.1965   2
   8   2  -3 1565.75 77.9698   1
   2 -10  -3 1487.12 60.1835   3
   8   2  -3 1593.74 101.645   2
   2 -10  -3 1422.49 69.8864   4
   8   2   0 5034.87 187.274   1
   2 -10   0 5309.28 179.313   4
   2 -10   0 5212.90 165.831   2
   2 -10   0 5075.57 197.987   1
   2 -10   3 1531.37 91.6828   4
   8   2   3 1602.60 89.8639   3
   8   2   3 1519.76 61.8114   4
   2 -10   6 779.728 80.6531   1
   8   2   6 963.276 81.8760   3
   8   2   9 286.083 80.4867   3
   2 -10   9 292.019 68.6958   1
   2 -10  12 106.157 78.3711   1
 -11   8 -10-41.1276 60.0448   2
   8   3 -10 46.1457 76.8987   4
   3 -11  -7 543.016 59.3481   3
   8   3  -7 505.085 72.2133   3
 -11   8  -7 515.885 67.0318   2
   3 -11  -4 7015.13 228.112   4
   8   3  -4 7241.81 234.313   1
   8   3  -4 7462.93 269.004   2
   3 -11  -4 7261.21 221.953   3
   8   3  -1 3719.99 164.133   2
   3 -11  -1 3767.05 161.465   1
   8   3  -1 3511.96 146.876   1
   3 -11  -1 3632.78 138.977   4
   3 -11   2 17811.5 508.061   4
   3 -11   2 16736.0 459.322   3
   8   3   2 17998.4 504.424   3
   3 -11   2 17604.3 529.256   1
   8   3   5 108.126 46.5258   3
   3 -11   5 97.0620 52.4765   4
   3 -11   5 180.555 39.0364   3
   3 -11   5 187.422 57.5388   1
   8   3   8 175.394 64.9738   3
   3 -11   8 150.569 63.8004   1
   3 -11   8 111.918 51.8708   3
   8   3  11 453.331 99.2552   3
   3 -11  11 496.918 94.4775   1
 -12   8 -11 84.6614 67.1323   2
   4 -12  -8 34.3902 49.8727   3
   8   4  -8-8.09118 68.1244   4
 -12   8  -8-70.4078 51.9115   2
 -12   8  -5 2429.59 122.978   2
   8   4  -5 2319.14 134.569   2
   4 -12  -5 2539.66 105.664   3
   4 -12  -5 2226.75 104.650   4
   4 -12  -2 2823.80 120.786   4
   8   4  -2 2833.14 127.853   1
   8   4  -2 2924.02 145.716   2
   4 -12  -2 2776.16 93.1402   3
   4 -12  -2 3063.86 143.560   1
   8   4   1 15.4906 43.4785   1
   4 -12   1 79.2056 45.4104   1
   4 -12   1 21.3416 12.7140   3
   4 -12   1 35.5556 40.3929   4
   8   4   1 22.6788 32.4795   3
   4 -12   4 4804.15 166.157   3
   4 -12   4 4786.66 199.555   4
   8   4   7-6.26757 53.5858   3
   4 -12   7 66.1849 61.2794   1
   4 -12   7 44.6923 43.7143   3
   8   4  10 613.455 100.708   3
   4 -12  10 409.061 92.3711   1
   8   5  -9 8.77916 74.3186   4
 -13   8  -9 124.520 66.5879   2
 -13   8  -6 1045.06 88.5224   2
   5 -13  -6 1113.10 75.8677   3
   5 -13  -6 779.972 68.1386   4
   8   5  -6 985.316 93.2377   4
   8   5  -6 900.793 81.4970   3
   8   5  -3 596.981 77.3265   2
   5 -13  -3 551.593 58.1503   4
   5 -13  -3 578.577 69.6639   1
   8   5  -3 606.516 62.2884   1
   5 -13  -3 525.089 41.1321   3
   5 -13   0 1130.01 46.6595   3
   5 -13   0 1236.67 96.3805   1
   8   5   0 1131.27 87.1890   1
   5 -13   0 1200.65 83.1487   4
   5 -13   3 4027.94 182.523   1
   8   5   3 3955.75 152.837   3
   5 -13   3 3625.86 130.535   3
   5 -13   3 3657.61 165.531   4
   8   5   6 50.3724 49.5034   3
   5 -13   6 21.7159 43.1518   3
   5 -13   6 68.2780 62.2140   1
   8   5   9 840.373 102.604   3
   5 -13   9 770.517 111.435   1
   5 -13   9 778.751 90.6879   3
 -14   8 -10 81.7534 73.9918   2
   8   6  -7 518.268 84.3569   4
 -14   8  -7 447.318 80.1086   2
   8   6  -4 1126.40 90.5640   4
   6 -14  -4 1142.64 96.5833   1
   8   6  -4 1238.23 88.4709   1
   6 -14  -4 1206.33 68.6075   3
   6 -14  -4 1123.36 81.4561   4
   8   6  -1 104.666 51.4380   1
   6 -14  -1 52.4618 44.3653   4
   8   6  -1 116.622 37.0931   4
   8   6  -1 79.0863 35.2483   3
   6 -14  -1 118.107 54.7339   1
   6 -14  -1 115.558 23.6410   3
   6 -14   2 2727.65 151.627   1
   8   6   2 2593.18 112.945   3
   6 -14   2 2543.53 96.6743   3
   6 -14   2 2433.94 133.410   4
   8   6   5 577.572 65.8372   3
   6 -14   5 492.923 54.3020   3
   8   6   8 66.5538 65.9097   3
   6 -14   8 34.0245 72.3963   1
   6 -14   8 196.765 64.9333   3
   8   6  11 108.831 93.6254   3
   8   7  -8 208.247 83.8446   4
 -15   8  -8 231.278 78.8299   2
   7 -15  -5 185.733 52.4070   4
   8   7  -5 82.5354 58.8059   4
   8   7  -5 121.552 48.0798   3
   7 -15  -2 2009.64 83.3004   3
   8   7  -2 1745.78 97.8459   4
   7 -15  -2 1827.15 80.5194   3
   7 -15  -2 1958.36 125.895   1
   7 -15  -2 1984.45 112.320   4
   7 -15   1 396.053 37.6474   3
   8   7   1 418.942 32.8090   4
   7 -15   1 491.198 76.4872   1
   8   7   4 196.066 49.3588   3
   7 -15   4 159.742 40.0787   3
   7 -15   4 167.928 73.1244   1
   7 -15   7 695.432 78.2794   3
   7 -15   7 843.825 109.948   1
   8   7   7 889.294 89.2991   3
   8   7  10 52.5221 82.4017   3
 -16   8  -9 278.395 91.6711   2
   8   8  -6 317.744 77.0281   4
   8   8  -3 44.9386 48.6805   4
   8   8  -3 45.4456 36.9353   3
   8 -16  -3 34.8615 61.9513   1
   8 -16   0 4336.12 147.230   3
   8 -16   0 4706.91 209.804   1
   8   8   0 4240.53 147.104   4
   8   8   3-10.1609 36.5090   3
   8 -16   3 3.18002 32.5079   3
   8 -16   3 24.5145 66.2696   1
   8   8   6 180.817 56.8601   3
   8   9  -7 579.519 95.1491   4
   8   9  -4 98.1299 56.2750   4
   9 -17  -4-14.0424 66.3062   1
   8   9  -1 340.473 48.8716   4
   9 -17  -1 344.775 79.5976   1
   8   9  -1 321.385 37.2957   3
   9 -17   2 672.698 99.5628   1
   8   9   5 133.369 48.4104   3
   9 -17   5 81.6365 71.5536   1
   7   9  -8 388.572 95.9310   4
 -16   7  -8 297.005 91.4587   2
   7   9  -5 45.0155 59.9806   4
   9 -16  -2 1331.81 78.4700   3
   7   9  -2 1421.27 65.6896   3
   9 -16  -2 1447.58 114.061   1
   7   9  -2 1475.59 88.7860   4
   7   9  -2 1375.01 64.6334   3
   7   9   1 314.613 33.3109   3
   9 -16   1 344.628 75.3527   1
   9 -16   1 280.955 46.4344   3
   9 -16   4 218.672 51.4087   3
   9 -16   4 265.514 73.6189   1
   7   9   7 544.642 71.0905   3
   6   9  -9 316.836 96.3655   4
 -15   6  -9 303.215 94.1068   2
   6   9  -6 134.030 64.4793   4
   6   9  -3 257.253 55.1194   4
   6   9  -3 295.670 35.9754   3
   9 -15  -3 245.920 62.1537   1
   9 -15   0 2703.45 120.753   3
   9 -15   0 3161.17 159.366   1
   6   9   0 3002.52 94.6827   3
   6   9   0 2924.65 110.269   4
   9 -15   3 16.6326 38.6257   3
   6   9   3 46.8188 29.2913   3
   9 -15   3 60.1865 64.3210   1
   9 -15   6 462.107 70.4116   3
   9 -15   6 450.172 85.8974   1
   6   9   6 512.840 59.9195   3
   6   9   9 48.8256 67.2325   3
 -14   5 -10 138.508 87.1482   2
   5   9  -7 219.508 53.0251   3
   5   9  -7 329.704 76.9569   4
 -14   5  -7 174.499 72.9472   2
   5   9  -4 883.779 56.5872   3
   9 -14  -4 1104.84 86.1117   1
   5   9  -4 1054.31 86.3214   4
   9 -14  -1 465.122 67.0336   4
   5   9  -1 407.578 47.3379   4
   9 -14  -1 472.960 52.7095   3
   5   9  -1 405.285 22.7094   3
   9 -14  -1 536.243 68.4038   1
   5   9  -1 426.406 22.8893   3
   9 -14   2 814.530 81.8221   1
   9 -14   2 922.844 70.6279   3
   5   9   2 904.841 42.7858   3
   9 -14   5 1534.43 102.323   3
   9 -14   8-55.8384 66.7152   3
   5   9   8-16.3924 54.8789   3
   4   9  -8 326.221 60.7146   3
   4   9  -8 338.872 84.6116   4
 -13   4  -8 307.914 81.6282   2
   4   9  -5 15.2987 41.8302   2
   9 -13  -5 13.6851 42.7339   1
   4   9  -5 60.8328 33.6218   3
   4   9  -5 86.9763 53.9120   4
 -13   4  -5 71.1321 63.3913   2
   4   9  -2 7272.97 236.917   4
   4   9  -2 6876.70 194.982   3
   9 -13  -2 7299.70 253.792   1
   4   9  -2 6907.90 194.039   3
   9 -13  -2 6998.95 253.147   4
   4   9  -2 7502.64 259.197   1
   4   9   1 76.7212 22.2853   4
   9 -13   1 180.803 52.5424   4
   9 -13   1 204.243 53.6867   1
   9 -13   1 117.103 38.0747   3
   9 -13   4 1470.77 94.0478   3
   4   9   4 1301.11 67.8021   3
   4   9   7 976.343 82.0784   3
   9 -13   7 1119.40 99.2997   3
   9 -13  10 49.7537 82.9809   3
 -12   3  -9 499.791 96.1915   2
   3   9  -9 659.663 103.064   4
   3   9  -6 14.2673 34.8998   3
   3   9  -6 13.5471 51.7916   4
   3   9  -6-9.57678 43.1273   2
 -12   3  -6 40.4751 60.3283   2
   3   9  -3 2947.22 97.1816   3
   9 -12  -3 2963.71 131.271   1
   3   9  -3 2956.69 132.522   4
   9 -12   0 1807.02 104.671   4
   9 -12   0 1609.81 89.8855   3
   3   9   0 1768.66 108.271   1
   9 -12   0 1677.53 66.4113   2
   9 -12   0 1512.86 97.2293   1
   3   9   0 1792.35 79.4119   4
   9 -12   3 915.327 71.9977   3
   9 -12   3 1048.73 87.2319   4
   9 -12   6 611.239 75.2018   3
   9 -12   9 267.280 80.3771   3
   2   9 -10 231.099 89.2536   4
   2   9  -7 533.576 59.2934   3
   2   9  -7 565.469 81.3385   4
 -11   2  -7 417.961 81.1579   2
   2   9  -7 418.147 55.2359   2
   2   9  -4 2388.60 91.0804   3
 -11   2  -4 2330.18 140.269   2
   9 -11  -4 2526.26 109.790   1
   2   9  -4 2452.57 113.213   2
   2   9  -4 2166.02 118.793   4
   9 -11  -1 157.282 44.2000   4
   2   9  -1 165.548 33.4904   4
   9 -11  -1 156.714 42.1210   1
   2   9  -1 133.486 44.0717   1
   9 -11   2 4365.63 170.840   3
   2   9   2 4238.06 183.466   1
   9 -11   2 4758.00 186.139   4
   9 -11   5 1019.06 82.8096   3
   9 -11   8 391.075 76.7436   3
   9 -11  11 18.3355 87.9721   3
   1   9  -8-14.2708 42.2603   3
   1   9  -8 7.82819 57.1763   4
   9 -10  -5 4558.35 155.951   1
   1   9  -5 4434.58 153.949   3
 -10   1  -5 4170.69 199.543   2
   1   9  -5 4725.71 189.894   4
   1   9  -2 1671.85 89.6285   4
   9 -10  -2 1816.37 90.2946   1
   9 -10   1 585.209 55.4231   3
   1   9   1 594.210 61.6282   1
   9 -10   1 528.756 59.8388   4
   9 -10   4 3924.02 164.793   3
   1   9   4 3889.34 170.143   1
   9 -10   7 199.607 59.0608   3
   9 -10  10 590.246 95.3786   3
   0   9  -9 76.1569 50.7660   3
   0   9  -6 1364.54 77.5453   3
   0   9  -6 1336.01 98.5541   4
   9  -9  -3 1960.41 83.9346   1
   0   9  -3 1647.96 62.7640   3
   0   9  -3 1850.04 96.9163   4
   0   9   0 2035.50 107.889   1
   9  -9   0 2001.07 85.8972   2
   9  -9   0 1951.27 105.989   4
   0   9   0 2099.86 89.4274   4
   9  -9   3 7266.69 252.562   3
   0   9   3 7176.23 254.242   1
   9  -9   6 90.9211 48.9401   3
   9  -9   6 102.536 54.2769   4
   0   9   6 82.4607 49.1204   1
   9  -9   9 1601.14 126.282   3
  -8  -1  -7 1708.76 105.711   3
  -1   9  -7 1396.53 86.9091   3
  -1   9  -7 1518.03 108.737   4
  -1   9  -4 4465.02 150.043   3
   9  -8  -4 4625.60 147.934   1
  -1   9  -4 4720.04 149.698   2
  -1   9  -4 4637.29 182.656   4
  -1   9  -1 164.302 33.6992   4
  -8  -1  -1 180.768 44.9982   2
  -1   9   2 12606.3 387.462   1
   9  -8   2 12312.1 384.552   3
   9  -8   5 979.177 79.6047   3
  -1   9   5 932.130 76.0993   1
   9  -8   5 976.004 77.4575   4
  -1   9   8 103.576 53.2661   1
   9  -8   8 204.833 63.2703   3
   9  -8  11 452.286 99.9933   3
  -2   9 -11 130.871 74.6126   4
  -2   9  -8 49.9296 45.1893   3
  -2   9  -5 5400.56 209.769   4
  -2   9  -5 5512.45 181.865   3
  -2   9  -5 5160.85 164.286   2
  -7  -2  -2 1142.72 81.9964   2
  -2   9  -2 1161.56 72.8918   4
   9  -7   1 3480.28 130.454   2
  -2   9   4 1756.20 98.5566   1
   9  -7   4 1737.76 103.346   3
   9  -7   4 1813.65 99.2584   4
   9  -7   7 1278.47 94.5292   4
   9  -7   7 1477.25 104.022   3
  -2   9   7 1360.36 89.9306   1
   9  -7  10 236.276 79.9190   3
  -2   9  10 353.132 63.7379   1
  -3   9  -9 634.861 88.9630   4
  -6  -3  -6 972.860 73.3888   3
  -3   9  -6 1009.09 70.6670   3
  -6  -3  -3 578.871 61.9845   2
  -3   9  -3 564.102 55.3201   4
   9  -6   0 13607.2 402.756   2
  -3   9   3 686.537 57.1570   1
   9  -6   3 660.262 59.0287   3
   9  -6   3 698.849 59.6762   4
  -3   9   6 967.485 73.3309   1
   9  -6   6 1052.98 87.8191   3
   9  -6   6 1072.02 80.5626   4
  -6  -3   9 961.244 57.1323   1
  -3   9   9 804.105 75.7863   1
  -4   9 -10 60.0058 68.3688   4
  -5  -4  -7 6720.43 232.239   3
  -4   9  -7 6252.16 226.516   3
  -4   9  -7 5959.80 246.292   4
   9  -5  -4 164.757 14.0642   1
  -5  -4  -4 208.238 34.6358   3
  -4   9  -4 215.594 31.8862   3
   9  -5  -1 7085.63 235.547   2
  -5  -4  -1 6930.03 243.966   2
   9  -5   2 4802.15 183.217   3
   9  -5   2 4930.51 178.044   4
  -4   9   5 833.021 62.0184   1
   9  -5   5 818.227 73.5579   3
   9  -5   5 818.165 64.9761   4
   9  -5   8 1853.01 110.953   4
  -4   9   8 1753.65 95.7499   1
   9  -5   8 2058.11 131.380   3
  -5  -4  11-9.35305 39.2605   1
   9  -5  11 66.3718 76.4668   3
  -5   9 -11 118.881 73.3977   4
  -5   9  -8 1031.51 87.0155   3
  -4  -5  -8 1225.56 89.9262   3
  -5   9  -8 1074.24 99.8435   4
  -5   9  -5 1031.08 68.9295   3
  -4  -5  -5 1005.37 65.3529   3
  -4  -5  -2 6372.22 228.763   2
  -5   9  -2 6377.06 223.562   4
   9  -4   1 2707.83 119.110   2
   9  -4   4 413.444 46.8979   4
   9  -4   4 400.160 52.7742   3
   9  -4   7 3793.80 156.635   4
  -5   9   7 3623.24 140.833   1
   9  -4   7 3617.34 171.588   3
  -4  -5   7 3664.51 146.636   1
   9  -4  10 61.3257 71.0719   3
  -4  -5  10 65.1424 43.0888   1
  -5   9  10 77.8830 42.0816   1
  -6   9 -12-58.2320 86.6324   4
  -3  -6  -9 856.404 41.2994   4
  -6   9  -9 1090.12 103.742   4
  -6   9  -6 984.000 74.6241   3
  -3  -6  -6 1058.92 70.6244   3
  -6   9  -6 1033.01 86.3014   4
  -3  -6   0 27452.8 768.290   2
   9  -3   0 27396.6 772.989   2
  -3  -6   3 845.157 63.9872   1
  -3  -6   6 4159.33 164.264   1
   9  -3   6 4147.16 158.030   4
  -3  -6   9 189.167 48.4354   1
  -6   9   9 197.106 37.7213   1
  -3  -6  12 122.657 56.2604   1
  -7   9 -10 146.050 76.7687   4
  -7   9  -7 1361.18 93.6838   3
  -2  -7  -7 1390.54 86.1216   3
  -7   9  -7 1307.63 104.499   4
  -2  -7  -4 2928.37 110.587   3
   9  -2  -4 3032.41 96.0616   1
  -7   9  -4 3057.24 141.915   4
  -2  -7  -1 434.691 46.6185   2
   9  -2  -1 415.269 50.0641   2
  -2  -7   2 7529.40 254.877   1
   9  -2   5 1899.97 113.389   3
  -2  -7   5 2090.32 107.569   1
   9  -2   8 307.495 67.8799   3
   9  -2   8 386.387 58.1569   4
  -2  -7   8 470.965 61.8478   1
   9  -2  11 66.2299 86.4197   3
  -2  -7  11 160.876 64.7587   1
  -8   9 -11 550.556 95.8705   4
  -1  -8  -8 151.563 21.1863   4
  -8   9  -8 151.130 58.6363   4
  -1  -8  -8 198.956 51.9710   3
  -8   9  -5 469.924 62.7316   4
  -1  -8  -5 463.210 44.5988   3
  -8   9  -5 437.123 35.7528   2
   9  -1  -2 19226.7 571.583   2
   9  -1   4 9662.93 321.445   3
  -1  -8   4 9638.09 317.925   1
  -1  -8   7 890.964 80.0238   1
   9  -1   7 1064.61 91.7539   3
   9  -1  10-26.2679 75.2248   3
  -1  -8  10 36.6168 58.0949   1
   0  -9  -9 1398.51 101.754   3
  -9   9  -9 1370.33 117.368   4
  -9   9  -6 87.9628 48.7835   4
   0  -9  -6 68.3797 17.5569   4
  -9   9  -6 72.6561 30.8679   2
   0  -9  -6 134.050 34.1814   3
   0  -9  -3 7158.14 210.239   4
   0  -9  -3 7385.71 209.393   3
   9   0  -3 7621.49 228.379   1
   0  -9   0 2062.79 88.1119   4
   0  -9   0 2037.20 91.7829   2
   9   0   0 2215.56 115.146   2
   0  -9   0 1910.62 105.837   1
   9   0   3 1930.03 82.6167   4
   9   0   3 1805.04 102.911   3
   0  -9   3 1879.99 107.094   1
   9   0   6 1472.44 72.2301   4
   0  -9   6 1411.61 97.9897   1
   9   0   9 223.834 70.7833   3
   0  -9   9 90.8229 55.5776   1
   0  -9  12 287.213 85.2390   1
 -10   9 -10 343.889 83.9442   4
   1 -10  -7 438.895 55.9972   3
   1 -10  -7 595.994 39.5286   4
 -10   9  -7 534.507 57.5027   2
   9   1  -4 1860.29 82.6443   1
   1 -10  -4 1719.02 74.0296   3
   9   1  -4 1896.04 115.161   2
   1 -10  -4 1870.98 72.7384   4
   1 -10  -1 1636.68 77.1618   4
   9   1  -1 1688.69 89.5203   1
   1 -10  -1 1686.42 84.7294   2
   1 -10  -1 1882.62 104.353   1
   1 -10   2 1278.14 78.2384   4
   9   1   2 1169.58 79.1112   3
   1 -10   5 4509.78 194.379   1
   9   1   5 4756.33 191.458   3
   9   1   5 4596.57 147.259   4
   9   1   8 7.33770 61.7863   3
   1 -10   8 68.0285 59.0285   1
   9   1  11 373.678 99.4212   3
   1 -10  11 257.728 86.2167   1
 -11   9 -11 120.542 64.8431   2
   2 -11  -8 116.424 49.0281   3
 -11   9  -8 137.502 52.4350   2
   2 -11  -5 1155.69 60.6243   4
   2 -11  -5 1161.09 65.0197   3
   2 -11  -2 5321.80 209.841   1
   9   2  -2 4913.47 208.040   2
   9   2  -2 5239.18 187.842   1
   2 -11  -2 5342.90 175.501   4
   2 -11   1 42.5042 38.3899   4
   2 -11   1 106.084 45.9085   1
   9   2   1-4.44085 33.1074   3
   2 -11   4 4832.61 195.708   4
   9   2   4 4923.52 149.241   4
   2 -11   4 4595.84 203.087   1
   9   2   4 5352.38 197.533   3
   9   2   7 239.485 65.8259   3
   2 -11   7 197.173 66.4579   1
   9   2  10 457.739 94.7999   3
   2 -11  10 338.324 84.5260   1
 -12   9  -9 24.8733 56.5108   2
 -12   9  -6 1796.09 104.768   2
   3 -12  -6 1727.48 91.0355   3
   3 -12  -6 1922.11 87.3718   4
   3 -12  -3 7.98328 16.4043   3
   3 -12  -3 12.4901 31.9203   4
   3 -12  -3-30.5182 42.7089   1
   9   3  -3 3.96746 37.1531   1
   9   3  -3-19.1976 55.5183   2
   9   3   0 5979.93 220.136   3
   3 -12   0 6349.24 195.744   2
   3 -12   0 6583.43 246.090   1
   9   3   0 6506.50 232.386   1
   3 -12   0 6765.05 222.885   4
   3 -12   3 1105.71 85.2240   4
   9   3   3 1151.89 80.2929   3
   9   3   3 1095.21 48.0468   4
   9   3   6 66.5926 51.5308   3
   3 -12   6 87.2649 50.9236   1
   9   3   9 790.836 101.656   3
   3 -12   9 788.498 101.669   1
 -13   9 -10-21.2309 64.3123   2
 -13   9  -7 492.242 69.3828   2
   9   4  -4 2740.50 125.052   1
   4 -13  -4 2925.35 104.824   3
   4 -13  -4 2706.03 119.044   4
   4 -13  -1 537.186 67.4918   1
   9   4  -1 681.848 68.0271   1
   4 -13  -1 558.433 43.9181   2
   4 -13  -1 662.057 60.2756   4
   4 -13   2 7797.84 264.316   4
   9   4   2 6899.89 267.492   1
   9   4   2 7734.93 255.277   3
   4 -13   2 7628.26 282.930   1
   9   4   5 206.090 55.4084   3
   4 -13   5 139.108 36.6055   3
   4 -13   5 186.742 70.6567   1
   9   4   8 179.769 71.7737   3
   4 -13   8 98.1487 68.5978   1
   9   5  -8-16.8788 71.0636   4
 -14   9  -8-61.3923 60.8912   2
   9   5  -5 2443.72 137.863   4
   5 -14  -5 2217.34 109.255   4
   5 -14  -2 187.357 20.9687   3
   5 -14  -2 227.201 46.5936   4
   5 -14  -2 227.619 62.8693   1
   5 -14  -2 160.532 18.9650   3
   9   5  -2 251.582 55.7185   1
   9   5   1 1220.53 62.0018   4
   9   5   1 1216.35 78.3294   3
   5 -14   1 1397.87 109.551   1
   5 -14   1 1386.99 93.5375   4
   9   5   4 673.699 69.2070   3
   5 -14   4 448.700 42.4312   3
   9   5   7 410.396 77.1898   3
   5 -14   7 270.696 56.6087   3
   5 -14   7 326.367 85.0490   1
   9   5  10 332.279 92.5704   3
 -15   9  -9 221.511 78.5642   2
   9   6  -6 329.534 74.3612   4
   9   6  -6 254.389 61.4550   3
   6 -15  -3 122.605 49.0377   4
   9   6  -3 113.727 48.0953   4
   6 -15  -3 104.207 61.5026   1
   9   6   0 2488.46 99.5818   4
   9   6   0 2740.56 114.008   3
   6 -15   0 2190.71 70.1875   3
   6 -15   0 2767.86 147.336   1
   6 -15   0 2268.41 71.7035   3
   6 -15   0 2708.02 130.450   4
   9   6   3 261.711 50.6084   3
   6 -15   3 270.903 32.1360   3
   6 -15   3 214.573 72.8512   1
   9   6   6 67.9811 58.7308   3
   6 -15   6 25.7554 71.1668   1
   9   6   9 431.235 96.4286   3
   9   7  -7 523.367 88.8652   4
   9   7  -4 121.520 56.4227   4
   9   7  -4 250.436 49.8394   3
   7 -16  -4 222.092 68.6683   1
   9   7  -1 184.977 42.8617   4
   9   7  -1 181.094 43.4269   3
   7 -16  -1 247.934 74.7896   1
   7 -16   2 1593.44 122.940   1
   9   7   2 1583.26 87.3078   3
   9   7   5 185.765 57.0426   3
   9   7   8 315.894 79.3275   3
   9   8  -5 167.720 64.9250   4
   9   8  -2 418.448 59.8892   4
   8 -17  -2 533.781 88.5795   1
   9   8  -2 494.050 52.9625   3
   9   8   1 402.747 24.1015   4
   8 -17   1 587.071 94.6878   1
   9   8   1 530.925 53.4677   3
   9   8   4 64.6641 46.1389   3
   8 -17   4 116.551 75.5105   1
   9   9  -6 7.16802 68.5089   4
   9   9  -3 60.2055 52.7170   4
   9 -18  -3 23.5387 71.3109   1
   9 -18   0 1184.31 118.235   1
   9 -18   3 9.10770 82.7639   1
  10 -19  -4 94.2720 84.2238   1
   9  10  -4 168.174 69.2055   4
  10 -19  -1-59.5075 80.2832   1
   8  10  -5 51.7824 65.0153   4
   8  10  -2 634.234 66.4182   4
  10 -18  -2 615.706 96.5346   1
  10 -18   1 144.165 77.4918   1
  10 -18   4 73.5712 85.7807   1
   7  10  -6 439.440 86.0838   4
   7  10  -3 4.94695 50.7483   4
  10 -17  -3 28.1538 61.6553   1
  10 -17   0 2112.29 140.396   1
   7  10   0 1962.02 83.3779   4
  10 -17   3 170.109 69.4990   1
   6  10  -7 432.703 88.3983   4
   6  10  -4 375.799 67.6362   4
  10 -16  -4 286.851 67.1283   1
  10 -16  -1-6.98046 58.4682   1
   6  10  -1 26.9194 35.2318   4
  10 -16  -1 7.96583 39.4151   3
  10 -16   2 1938.65 134.503   1
  10 -16   2 2162.41 108.778   3
  10 -16   5 84.7584 53.8447   3
  10 -16   5 153.905 76.7103   1
   5  10  -8 16.9567 74.2797   4
 -15   5  -8 96.5161 82.9297   2
   5  10  -5 382.958 44.5867   3
  10 -15  -5 447.439 67.2569   1
  10 -15  -2 1467.81 108.596   1
   5  10  -2 1686.71 93.3066   4
  10 -15   1-6.96893 55.2469   1
  10 -15   1 13.0830 40.4970   3
  10 -15   4 1458.03 119.571   1
  10 -15   4 1559.77 98.4617   3
  10 -15   7 170.228 68.0013   3
   4  10  -9 198.295 86.9634   4
 -14   4  -9 170.103 89.8391   2
   4  10  -6 95.6721 50.2482   2
   4  10  -6 112.994 38.8159   3
   4  10  -6 84.3390 61.3219   4
 -14   4  -6 62.0615 68.6767   2
   4  10  -3 917.891 37.1533   3
   4  10  -3 854.236 35.1259   3
  10 -14  -3 1127.67 87.6835   1
   4  10  -3 1043.26 80.8965   4
  10 -14   0 942.919 85.9723   1
  10 -14   0 989.296 73.4052   3
   4  10   0 947.957 58.3691   4
  10 -14   3 1267.58 88.6779   3
  10 -14   6 141.975 61.8729   3
  10 -14   9 221.938 87.2263   3
 -13   3 -10 446.411 108.217   2
   3  10  -7 38.5009 38.9627   3
   3  10  -7 61.0401 64.2517   4
 -13   3  -7 100.294 71.4460   2
   3  10  -7 30.1400 51.9022   2
   3  10  -4 1168.92 54.8317   3
 -13   3  -4 1201.43 106.986   2
   3  10  -4 1190.93 89.0962   4
  10 -13  -4 1243.37 83.8052   1
  10 -13  -1 1100.72 86.6000   1
  10 -13  -1 1194.22 92.7470   4
   3  10  -1 1004.45 67.7749   4
  10 -13   2 87.4571 44.7916   3
  10 -13   5 4555.17 190.843   3
  10 -13   8 22.2703 67.4608   3
 -12   2  -8 272.960 79.1457   2
   2  10  -8 275.487 54.7722   3
   2  10  -8 268.876 81.2287   4
   2  10  -8 264.365 58.6725   2
   2  10  -5 243.949 35.6219   3
   2  10  -5 290.085 51.0768   2
   2  10  -5 370.093 65.5945   4
 -12   2  -5 204.678 64.1428   2
  10 -12  -5 283.257 46.5294   1
  10 -12  -2 4881.13 183.637   1
  10 -12  -2 4385.28 188.492   4
   2  10  -2 4781.95 177.236   4
  10 -12   1 97.3934 46.0129   4
   2  10   1 82.5079 52.1758   1
  10 -12   1 109.356 40.9268   3
  10 -12   4 808.658 75.1708   3
  10 -12   7 1279.39 108.890   3
  10 -12  10-17.6279 79.7403   3
 -11   1  -9 464.926 95.0655   2
   1  10  -9 549.412 99.2013   4
 -11   1  -6 250.932 67.6254   2
   1  10  -6 196.313 57.7767   4
   1  10  -6 194.216 43.3296   2
   1  10  -6 153.238 37.6979   3
  10 -11  -3 903.812 63.3050   1
 -11   1  -3 857.636 84.5480   2
   1  10  -3 947.109 72.0024   4
   1  10   0 5866.79 221.503   1
  10 -11   0 5498.67 183.690   2
   1  10   0 5824.18 190.360   4
  10 -11   0 6083.47 221.265   4
  10 -11   3 231.673 57.6450   4
   1  10   3 298.992 64.4233   1
  10 -11   3 337.361 54.5924   3
  10 -11   6 665.004 78.2403   3
  10 -11   9 638.926 96.1542   3
   0  10 -10 55.6550 74.3989   4
 -10   0  -7 881.573 101.456   2
   0  10  -7 794.819 68.0477   3
   0  10  -7 920.299 65.0653   2
   0  10  -4 1758.63 71.8797   3
  10 -10  -4 1899.33 85.1785   1
   0  10  -4 1767.04 105.933   4
   0  10  -1 67.0133 31.0683   4
  10 -10   2 6505.49 238.705   3
  10 -10   2 7048.22 248.463   4
   0  10   5 273.209 57.5395   1
  10 -10   5 281.121 56.4675   3
  10 -10   8 753.878 91.3559   3
  10 -10  11 86.3144 90.9527   3
  -1  10  -8-7.94410 55.1715   4
  -1  10  -8-14.2595 44.1394   3
  -1  10  -5 4372.65 151.063   3
  -1  10  -5 4304.87 145.481   2
  -1  10  -5 4422.29 186.910   4
  10  -9  -5 4321.79 139.487   1
  -9  -1  -2 1203.55 90.5758   2
  -1  10  -2 1235.75 78.6164   4
  10  -9   1 1682.35 96.7814   3
  10  -9   1 1798.68 82.3726   2
  10  -9   1 1696.43 98.3498   4
  -1  10   4 1740.68 105.529   1
  10  -9   4 1993.46 111.495   3
  10  -9   4 1918.02 110.301   4
  10  -9   7 623.088 80.6099   3
  -1  10   7 557.626 72.6446   1
  10  -9  10 646.949 100.367   3
  -2  10  -6 820.603 62.1805   3
  -2  10  -6 740.445 47.7949   2
  -2  10  -6 779.857 81.9523   4
  10  -8  -3 1492.21 69.1601   1
  -8  -2  -3 1380.88 100.579   2
  -2  10  -3 1489.43 92.5501   4
  10  -8   0 4978.72 176.494   2
  -2  10   3 1263.41 87.6164   1
  10  -8   3 1470.64 94.8165   3
  10  -8   3 1463.83 90.8380   4
  10  -8   6 696.174 78.2004   3
  10  -8   6 668.372 71.4618   4
  -2  10   6 470.483 65.0516   1
  10  -8   9 607.732 94.9137   3
  -3  10 -10 216.448 81.0526   4
  -7  -3  -7 1047.04 83.4873   3
  -3  10  -7 909.147 74.0872   3
  10  -7  -4 3044.58 98.6813   1
  -3  10  -4 2956.38 111.314   3
  -7  -3  -4 3145.39 156.042   2
  -3  10  -4 2777.03 139.157   4
  -3  10  -1 309.451 44.1278   4
  10  -7  -1 349.374 45.3912   2
  -7  -3  -1 301.429 49.2548   2
  -3  10   2 5629.30 211.821   1
  10  -7   2 6106.05 220.201   3
  10  -7   2 6003.94 214.232   4
  -3  10   5 1534.85 96.1058   1
  10  -7   5 1776.08 110.149   3
  10  -7   5 1843.46 104.287   4
  10  -7   8 436.929 75.2122   3
  -3  10   8 267.890 61.1071   1
  10  -7  11 164.875 83.0176   3
  -4  10 -11 57.4465 79.3678   4
  -4  10  -8 500.414 78.1449   4
  -6  -4  -8 489.462 69.3125   3
  -4  10  -8 500.681 67.5097   3
  -4  10  -5 1364.30 75.6522   3
  -6  -4  -2 4833.91 197.895   2
  -4  10  -2 5051.43 188.268   4
  10  -6   1 2524.33 114.228   2
  10  -6   4 345.600 49.7686   4
  -4  10   4 230.628 44.3705   1
  10  -6   4 371.771 53.4753   3
  10  -6   7 4022.91 164.979   4
  -4  10   7 3537.92 152.620   1
  10  -6   7 3588.69 175.601   3
  10  -6  10 116.638 71.9567   3
  -4  10  10 9.29425 46.8473   1
  -5  10  -9 608.186 88.3602   4
  -5  -5  -6 1377.50 84.6829   3
  -5  10  -6 1385.58 84.7409   3
  -5  10  -3 183.775 44.7198   4
  -5  -5  -3 208.628 48.6035   2
  -5  -5   0 13531.6 418.735   2
  10  -5   0 13399.4 410.372   2
  10  -5   3 195.575 41.0191   4
  10  -5   3 190.405 46.5983   3
  -5  10   6 1136.26 75.9533   1
  10  -5   6 1266.53 98.6920   3
  -5  -5   6 1263.69 77.9468   1
  10  -5   6 1157.98 82.3189   4
  10  -5   9 600.244 93.2173   3
  -5  10   9 663.271 66.7377   1
  -5  -5   9 596.838 61.5319   1
  -6  10 -10-36.2061 65.2058   4
  -6  10  -7 2825.46 135.768   3
  -4  -6  -7 2846.83 130.332   3
  -6  10  -7 2800.15 154.303   4
  10  -4  -4 963.908 39.3601   1
  10  -4  -1 647.962 61.9145   2
  -4  -6  -1 684.451 61.4832   2
  10  -4   2 8192.36 265.615   4
  10  -4   5 802.364 64.5989   4
  -4  -6   5 764.478 63.6091   1
  10  -4   8 733.363 73.0257   4
  -4  -6   8 553.018 60.9222   1
  -4  -6  11 138.480 53.4452   1
  -7  10 -11 76.0438 85.2466   4
  -7  10  -8 292.184 70.6335   4
  -3  -7  -8 336.169 60.2629   3
  -7  10  -5 1513.31 102.167   4
  -3  -7  -5 1412.90 75.1891   3
  10  -3  -2 6924.29 244.489   2
  -3  -7  -2 6468.99 239.027   2
  -3  -7   1 4.94952 35.9024   1
  -3  -7   4 4463.44 178.395   1
  10  -3   4 4619.45 166.467   4
  10  -3   7 644.525 64.0793   4
  -3  -7   7 729.703 69.5272   1
  -3  -7  10 274.839 60.8652   1
  -8  10  -9 406.531 79.6752   4
  -8  10  -6 706.879 76.0344   4
  -2  -8  -6 696.046 58.2304   3
  -8  10  -6 588.204 40.9539   2
  10  -2  -3 1267.31 62.2507   1
  -2  -8   0 5986.63 208.411   2
  10  -2   0 5850.67 221.504   2
  10  -2   3 1118.19 81.2324   3
  -2  -8   3 1123.71 80.1007   1
  10  -2   6 995.813 92.9754   3
  -2  -8   6 1118.23 86.0399   1
  10  -2   6 1090.97 71.5325   4
  -2  -8   9 298.013 63.4188   1
  10  -2   9 266.702 79.0407   3
  -2  -8  12 229.507 75.0204   1
  -9  10 -10 422.842 90.3521   4
  -9  10  -7 166.746 60.2326   4
  -1  -9  -7 161.387 46.0432   3
  -9  10  -7 161.842 35.5459   2
  -1  -9  -4 3480.99 121.822   3
  10  -1  -4 3750.80 123.263   1
  -1  -9  -1 583.979 54.4209   2
  10  -1  -1 624.434 68.8296   2
  10  -1   2 1745.86 102.745   3
  -1  -9   2 1942.62 109.140   1
  10  -1   5 5316.90 207.774   3
  -1  -9   5 4583.01 195.964   1
  10  -1   8 76.6406 67.7888   3
  -1  -9   8 50.3374 53.8115   1
  10  -1  11 368.270 98.4043   3
  -1  -9  11 310.776 81.1937   1
 -10  10 -11 113.227 85.7932   4
 -10  10  -8 588.056 83.5684   4
 -10  10  -8 580.832 60.0461   2
   0 -10  -8 514.812 63.7787   3
   0 -10  -5 263.301 16.6675   4
   0 -10  -5 281.765 36.8616   3
  10   0  -2 6753.34 219.869   1
   0 -10  -2 6439.64 198.993   4
  10   0  -2 6824.13 252.189   2
  10   0   1 58.9110 37.3320   3
  10   0   4 2170.05 117.723   3
   0 -10   4 1974.67 118.658   1
   0 -10   7 1075.76 97.0275   1
  10   0   7 1270.76 103.985   3
  10   0  10 224.781 83.9762   3
   0 -10  10 149.956 70.2885   1
 -11  10  -9 577.272 72.1585   2
   1 -11  -6 84.5070 21.8943   4
   1 -11  -6 110.028 34.9632   3
  10   1  -3 1592.50 83.1991   1
   1 -11  -3 1620.14 70.7094   4
   1 -11   0 3325.30 130.539   4
   1 -11   0 3335.51 127.601   2
   1 -11   0 3265.90 154.653   1
  10   1   3 1098.69 82.6497   3
   1 -11   3 1213.14 94.1414   1
  10   1   3 1111.21 60.4700   4
  10   1   6 297.006 64.0771   3
  10   1   6 268.458 32.9943   4
   1 -11   6 339.441 66.3520   1
  10   1   9 544.056 95.0763   3
   1 -11   9 420.661 85.1079   1
   1 -11  12 133.021 81.9954   1
 -12  10 -10 35.5576 55.2721   2
 -12  10  -7 915.560 76.8198   2
  10   2  -4 1086.88 68.8986   1
   2 -12  -4 958.635 46.7659   3
   2 -12  -1 126.808 33.7447   2
   2 -12  -1 30.2976 33.8898   4
  10   2  -1 85.6472 44.0005   1
   2 -12  -1 180.008 57.4264   1
   2 -12   2 4759.71 188.431   4
  10   2   2 5242.61 196.279   3
  10   2   5 345.710 28.3285   4
  10   2   5 358.327 63.2166   3
   2 -12   5 488.298 77.9629   1
  10   2   8 440.998 83.6423   3
   2 -12   8 372.684 80.3333   1
   2 -12  11 41.2583 82.2695   1
 -13  10  -8 44.7285 51.4902   2
   3 -13  -5 2029.25 85.1151   3
   3 -13  -5 1926.65 89.2233   4
   3 -13  -2 476.850 50.5936   4
  10   3  -2 424.586 58.2057   1
   3 -13  -2 498.578 73.0955   1
   3 -13   1 1055.20 79.6440   4
  10   3   1 1145.31 87.7495   1
  10   3   1 1209.81 83.7882   3
   3 -13   1 1199.23 101.571   1
  10   3   4 729.601 72.0748   3
  10   3   4 565.865 26.5684   4
  10   3   7 670.341 83.5383   3
   3 -13   7 434.921 87.4666   1
  10   3  10 227.062 90.0515   3
   3 -13  10 180.828 89.7055   1
  10   4  -9 27.5968 79.4690   4
 -14  10  -9 161.109 63.8323   2
   4 -14  -3 1255.44 105.832   1
  10   4  -3 1385.77 92.4654   1
   4 -14  -3 1184.63 77.0760   4
   4 -14   0 730.842 67.6676   4
  10   4   0 592.799 74.5064   1
  10   4   0 729.132 67.3704   3
   4 -14   0 822.557 85.1867   1
  10   4   3 1497.38 50.4949   4
  10   4   3 1848.64 104.558   3
   4 -14   3 1727.55 126.071   1
  10   4   3 1496.98 50.5262   4
  10   4   6 25.0729 58.2349   3
   4 -14   6 140.516 73.7923   1
  10   4   9 472.225 96.1578   3
   4 -14   9 523.939 102.933   1
  10   5  -7 72.0308 71.1259   4
  10   5  -4 1272.09 89.3452   1
   5 -15  -1 104.101 52.3049   4
   5 -15  -1 141.706 65.6669   1
  10   5  -1 75.7081 42.6025   3
   5 -15  -1 47.8815 26.5706   2
  10   5   2 1487.24 59.0966   4
  10   5   2 1672.72 96.8742   3
   5 -15   2 1679.53 127.074   1
  10   5   2 1630.59 61.0238   4
  10   5   5 383.920 69.3094   3
  10   5   8 108.423 70.8095   3
   5 -15   8 181.889 91.7262   1
  10   6  -8 153.093 81.7087   4
  10   6  -5-20.0519 57.1417   4
  10   6  -5 65.2379 51.8392   3
  10   6  -2 1968.89 108.367   4
   6 -16  -2 2249.12 142.503   1
   6 -16  -2 2090.21 116.595   4
  10   6   1 23.7796 26.1361   4
   6 -16   1 40.2860 68.5328   1
  10   6   1-21.2430 41.7291   3
  10   6   4 367.296 61.9165   3
   6 -16   4 476.282 93.0370   1
  10   6   7 676.428 91.8277   3
   6 -16   7 593.485 105.274   1
  10   7  -6 36.2062 67.8166   4
  10   7  -3 98.3783 55.1632   4
   7 -17  -3 93.3812 80.1429   1
  10   7   0 1896.02 98.1345   3
  10   7   0 1703.79 83.3413   4
   7 -17   3 44.0642 69.0486   1
  10   7   3 4.29542 46.5938   3
  10   7   6 330.842 68.8307   3
  10   8  -7 508.008 101.952   4
  10   8  -4 17.3867 62.4737   4
   8 -18  -1 626.321 101.322   1
  10   8  -1 547.932 58.0346   4
  10   8  -1 408.881 54.6949   3
  10   8   2 336.739 53.6206   3
   8 -18   2 584.252 99.2176   1
  10   9  -5 238.942 77.9259   4
   9 -19  -2 230.906 89.1391   1
   9 -19   1 100.112 81.6395   1
   8  11  -6-70.1462 72.7259   4
  11 -19  -3 163.878 82.0840   1
  11 -19   0 558.393 98.7616   1
   7  11  -7 77.4158 82.9463   4
   7  11  -4 296.570 71.0062   4
  11 -18  -4 385.430 85.3664   1
  11 -18  -1 7.82660 72.0602   1
  11 -18   2 407.490 94.9195   1
  11 -17  -5 415.827 82.4587   1
   6  11  -5 362.067 77.2353   4
   6  11  -2 336.975 57.0605   4
  11 -17  -2 338.118 78.0935   1
  11 -17  -2 355.610 56.4988   3
  11 -17   1 237.651 74.2643   1
  11 -17   1 329.498 57.9531   3
  11 -17   4 250.213 87.8197   1
   5  11  -6 171.879 74.6114   4
   5  11  -3 116.349 51.9696   4
  11 -16  -3 99.5904 60.0303   1
  11 -16   0 1195.04 86.3912   3
  11 -16   0 1309.83 106.925   1
   5  11   0 1281.58 66.7030   4
  11 -16   3 408.407 65.5188   3
  11 -16   3 464.456 91.7018   1
  11 -16   6-6.26707 62.9357   3
   4  11  -7 617.803 95.6485   4
 -15   4  -7 618.349 108.953   2
   4  11  -4 469.754 71.8623   4
   4  11  -4 317.398 18.2934   3
   4  11  -1-7.28613 37.1128   4
  11 -15  -1 4.81081 42.9377   3
  11 -15  -1-51.0667 54.2959   1
  11 -15   2 2254.79 139.831   1
  11 -15   2 2665.28 127.862   3
  11 -15   5 328.991 70.6253   3
  11 -15   8 22.6054 74.0087   3
   3  11  -8 135.336 80.0318   4
 -14   3  -8 282.918 91.9629   2
  11 -14  -5 429.231 60.3519   1
   3  11  -5 323.592 67.5381   4
 -14   3  -5 330.928 79.1109   2
   3  11  -5 258.581 33.6437   3
  11 -14  -2 2021.06 113.871   1
   3  11  -2 1684.41 96.4637   4
  11 -14   1 187.965 57.1957   1
  11 -14   1 136.688 52.6334   3
  11 -14   4 716.839 79.2309   3
  11 -14   7 690.736 92.2384   3
  11 -14  10-8.83026 90.8972   3
 -13   2  -9 449.277 100.216   2
   2  11  -9 235.637 86.3369   4
   2  11  -6 267.085 54.9915   2
   2  11  -6 284.506 72.4797   4
 -13   2  -6 285.436 72.4211   2
   2  11  -6 212.848 40.0673   3
  11 -13  -3 206.726 52.0607   1
   2  11  -3 117.489 46.1848   4
  11 -13   0 4389.08 187.208   1
  11 -13   0 4299.45 177.730   3
  11 -13   0 4481.97 147.331   2
   2  11   0 4625.72 158.570   4
  11 -13   3 140.390 52.7117   3
  11 -13   6 428.504 75.4428   3
  11 -13   9 292.626 87.8610   3
 -12   1 -10-43.7131 90.5817   2
   1  11  -7 1097.40 76.1500   3
   1  11  -7 1219.27 80.7071   2
 -12   1  -7 1195.10 118.610   2
   1  11  -7 1244.11 112.701   4
   1  11  -4 178.414 49.2338   4
  11 -12  -4 227.917 44.0022   1
   1  11  -4 189.768 21.3126   3
  11 -12  -1 683.640 74.4160   4
  11 -12  -1 647.865 66.8044   1
   1  11  -1 675.257 59.5756   4
  11 -12   2 3267.19 150.418   3
  11 -12   5 229.557 60.0071   3
  11 -12   8 615.875 94.6310   3
 -11   0  -8 197.070 86.0534   2
   0  11  -8 216.801 76.2802   4
   0  11  -8 216.061 47.1245   2
   0  11  -8 168.048 52.2240   3
   0  11  -5 627.601 46.4963   3
  11 -11  -5 756.458 52.9333   1
   0  11  -5 810.662 80.2325   4
 -11   0  -5 759.927 94.7736   2
  11 -11  -2 2335.90 110.630   1
   0  11  -2 2361.25 114.541   4
  11 -11   1 1398.79 91.5745   3
  11 -11   1 1263.80 93.0861   4
  11 -11   4 205.823 58.5606   3
  11 -11   7 1457.18 113.569   3
  11 -11  10 64.3042 89.2079   3
  -1  11  -9 427.836 92.5965   4
  -1  11  -9 358.800 67.9915   3
  -1  11  -6 258.827 35.7870   2
  -1  11  -6 307.828 66.4126   4
  -1  11  -6 257.443 41.9766   3
  -1  11  -3 1004.24 80.5933   4
  11 -10  -3 981.210 62.6298   1
 -10  -1  -3 1000.93 94.3028   2
  11 -10   0 3361.49 132.379   2
  11 -10   0 3463.90 155.098   4
  -1  11   3 1439.24 102.118   1
  11 -10   3 1847.32 107.317   3
  11 -10   6 151.458 55.6585   3
  11 -10   9 670.028 104.511   3
  -2  11  -7 166.857 66.2687   4
  -2  11  -7 172.846 47.1462   3
  -2  11  -7 172.652 33.4332   2
  11  -9  -4 4822.49 156.707   1
  -9  -2  -4 4811.84 215.710   2
  -2  11  -4 4556.08 194.514   4
  -2  11  -1 115.717 35.0072   4
  11  -9  -1 44.2546 32.6885   2
  -2  11   2 5208.86 202.891   1
  11  -9   2 5116.96 203.428   3
  -2  11   5 1122.81 91.1198   1
  11  -9   5 1241.43 96.7373   3
  11  -9   5 1284.70 93.9419   4
  11  -9   8 231.981 76.0765   3
  -3  11  -8 137.172 49.6788   3
  -8  -3  -5 110.343 56.4611   2
  -3  11  -5 162.592 54.8495   4
  11  -8  -5 135.337 17.3469   1
  -3  11  -5 72.6551 32.0646   3
  -8  -3  -2 17811.7 556.190   2
  -3  11  -2 17983.0 532.226   4
  11  -8   1 3684.80 145.726   2
  -3  11   4 7125.86 261.645   1
  11  -8   4 7706.54 276.499   3
  11  -8   4 7845.62 268.260   4
  11  -8   7 599.580 84.1324   3
  -3  11   7 665.295 72.6229   1
  11  -8  10 36.9829 73.7273   3
  -4  11  -6 485.518 72.1245   4
  -4  11  -6 340.335 47.5019   3
  -7  -4  -3 1057.76 91.8448   2
  -4  11  -3 1187.58 87.7163   4
  11  -7   0 8049.77 268.219   2
  11  -7   3 49.1427 43.8645   4
  11  -7   3 5.75483 39.9719   3
  -4  11   6 2234.49 120.167   1
  11  -7   6 2549.78 141.496   3
  11  -7   6 2536.65 129.877   4
  11  -7   9 69.0471 68.4588   3
  -4  11   9 96.6370 51.4940   1
  -5  11 -10 199.227 88.2473   4
  -6  -5  -7 983.680 80.1324   3
  -5  11  -7 962.595 75.9889   3
  -6  -5  -4 1400.83 106.088   2
  -5  11  -4 1529.04 99.6478   4
  -6  -5  -1 1906.13 110.741   2
  11  -6  -1 1809.10 102.511   2
  11  -6   2 1256.57 86.1256   3
  11  -6   2 1159.40 80.0329   4
  -5  11   5 3767.11 156.360   1
  11  -6   5 3710.75 175.341   3
  11  -6   5 3978.93 161.726   4
  11  -6   8 64.0445 65.6468   3
  -5  11   8-4.53514 41.4024   1
  -6  -5   8 56.1393 39.8379   1
  11  -6  11 109.908 87.1513   3
  -6  11 -11 130.048 79.3764   4
  -6  11  -8 241.419 77.4189   4
  -6  11  -8 111.299 56.4448   3
  -5  -6  -8 172.025 55.6862   3
  11  -5  -2 1809.90 107.682   2
  -5  -6  -2 2197.20 119.126   2
  11  -5   1 1932.96 105.416   2
  -5  -6   4 794.842 68.2006   1
  11  -5   4 837.224 76.4740   3
  11  -5   4 702.446 64.2053   4
  11  -5   7 1690.02 103.705   4
  11  -5   7 1850.16 127.404   3
  -5  -6   7 1776.70 100.607   1
  11  -5  10 120.803 80.2807   3
  -5  -6  10 109.829 49.6243   1
  -7  11  -9 97.5163 75.0644   4
  -4  -7  -6 2518.21 116.219   3
  -7  11  -6 2380.95 139.845   4
  -4  -7  -3 37.1388 39.9605   2
  -4  -7   0 5125.42 199.046   2
  11  -4   0 5400.78 204.986   2
  -4  -7   3 3177.16 144.608   1
  11  -4   3 3286.84 136.876   4
  11  -4   6 12.8832 39.3680   4
  -4  -7   6-5.13288 40.2155   1
  11  -4   9 1205.99 94.0084   4
  -4  -7   9 870.805 84.8171   1
  -8  11 -10 84.6563 73.7291   4
  -8  11  -7 795.642 91.4941   4
  -3  -8  -7 696.792 64.9594   3
  -8  11  -7 567.438 37.5296   2
  11  -3  -4 4368.51 136.299   1
  -3  -8  -1 261.054 47.0471   2
  11  -3  -1 289.017 53.7542   2
  -3  -8   2 7931.07 276.982   1
  11  -3   5 1326.02 103.886   3
  -3  -8   5 1384.42 96.1527   1
  11  -3   5 1668.23 87.7856   4
  11  -3   8 72.1007 68.4840   3
  11  -3   8-12.9874 46.0745   4
  -3  -8   8-11.4064 48.9971   1
  -3  -8  11 466.313 76.5781   1
  -9  11  -8 457.256 87.0163   4
  -2  -9  -8 281.129 58.2861   3
  -9  11  -8 350.425 42.1091   2
  -2  -9  -5 779.126 53.3402   3
  11  -2  -2 4436.51 191.310   2
  -2  -9  -2 4315.27 179.197   2
  11  -2   1 152.609 46.7586   3
  11  -2   4 2710.82 138.565   3
  -2  -9   4 2350.43 129.995   1
  11  -2   4 2637.34 112.884   4
  11  -2   7 511.622 76.3481   3
  11  -2   7 439.746 53.5545   4
  -2  -9   7 350.884 68.5059   1
  11  -2  10 444.488 99.4620   3
  -2  -9  10 403.076 78.1017   1
 -10  11  -9 424.520 88.8805   4
 -10  11  -9 492.790 57.6241   2
  -1 -10  -6 606.844 54.7674   3
  11  -1  -3 269.662 39.0988   1
  11  -1  -3 247.784 62.4438   2
  -1 -10   0 5431.87 196.445   2
  11  -1   0 5628.32 222.012   2
  11  -1   3 1113.54 88.3616   3
  -1 -10   3 917.439 82.9760   1
  11  -1   6 285.161 66.4358   3
  11  -1   6 167.622 39.5635   4
  -1 -10   6 261.528 61.2186   1
  -1 -10   9 636.756 89.2286   1
  11  -1   9 518.316 94.3197   3
   0 -11  -4 174.525 21.6858   3
  11   0  -4 202.125 37.2834   1
   0 -11  -1 1343.69 100.695   1
   0 -11  -1 1300.35 81.1405   2
  11   0  -1 1504.96 106.716   2
  11   0   2 2108.64 118.169   3
   0 -11   5 925.005 88.6422   1
  11   0   5 678.528 78.6139   3
   0 -11   8 255.642 74.9571   1
  11   0   8 255.142 81.2029   3
   0 -11  11 22.8029 76.0561   1
 -12  11  -8 247.763 49.8948   2
   1 -12  -5 649.109 36.5271   4
   1 -12  -5 582.811 43.5411   3
   1 -12  -2 1288.63 67.1969   4
   1 -12  -2 1214.85 81.4284   2
  11   1  -2 1361.10 83.0487   1
   1 -12   1 2044.73 100.902   4
  11   1   1 1807.92 108.244   3
   1 -12   1 1734.15 117.368   1
  11   1   4 75.3045 28.1254   4
   1 -12   4 114.197 59.2052   1
  11   1   4 157.810 58.5235   3
   1 -12   7 1076.88 107.328   1
  11   1   7 1376.27 112.902   3
  11   1  10 192.677 90.8202   3
   1 -12  10 16.1820 72.9042   1
 -13  11  -9 199.543 58.7446   2
  11   2  -3 396.366 53.3576   1
   2 -13  -3 318.815 43.3141   4
  11   2   0 2637.87 133.264   1
   2 -13   0 2511.94 117.088   4
  11   2   0 2577.26 130.112   3
   2 -13   3 755.958 77.4814   4
  11   2   3 727.466 71.7722   3
  11   2   3 678.752 47.5879   4
  11   2   6 81.3418 61.1097   3
   2 -13   6 134.381 69.2956   1
  11   2   9 447.392 97.5819   3
   2 -13   9 330.236 86.2128   1
  11   3  -4 811.724 69.5759   1
   3 -14  -1 279.617 49.5725   4
  11   3  -1 193.333 54.6350   1
   3 -14  -1 258.913 67.7567   1
   3 -14  -1 186.440 36.6870   2
   3 -14   2 1310.47 94.6575   4
  11   3   2 1378.47 96.5886   3
   3 -14   2 1320.58 107.626   1
   3 -14   5 553.353 86.0878   1
  11   3   5 661.096 80.4626   3
  11   3   8 139.685 78.0293   3
   3 -14   8 166.868 87.3206   1
  11   4  -8 8.72324 77.1370   4
   4 -15  -2 2298.67 140.697   1
  11   4  -2 1909.74 116.874   1
   4 -15  -2 1956.35 98.0775   2
   4 -15  -2 1986.28 105.450   4
   4 -15   1-5.14568 51.6743   4
  11   4   1-10.1356 42.6675   3
   4 -15   1 55.0830 66.5924   1
  11   4   4 886.233 86.7085   3
  11   4   7 488.869 87.0469   3
   4 -15   7 386.709 94.5351   1
  11   5  -6-7.49966 67.8491   4
   5 -16  -3 221.621 76.4658   1
   5 -16   0 1735.07 109.583   4
  11   5   0 1687.16 88.0501   4
  11   5   0 1686.71 103.836   3
   5 -16   0 1904.50 135.632   1
   5 -16   3 34.3638 69.2856   1
  11   5   3 15.7095 52.3987   3
  11   5   6 594.353 85.4760   3
   5 -16   6 495.911 95.5983   1
  11   5   9 181.697 90.4741   3
  11   6  -7 119.816 74.2394   4
  11   6  -4 297.892 67.7993   4
  11   6  -1 104.514 47.5980   4
   6 -17  -1 191.864 75.5343   1
  11   6  -1 110.758 49.0580   3
   6 -17   2 492.008 98.9407   1
  11   6   2 451.903 63.0954   3
  11   6   5 577.289 80.5968   3
  11   6   8 28.3051 74.3371   3
  11   7  -5 304.708 73.8168   4
   7 -18  -2 444.054 92.8024   1
  11   7  -2 301.507 56.2167   4
  11   7  -2 391.322 62.5517   3
   7 -18   1 116.461 83.9668   1
  11   7   1 145.127 50.9987   3
  11   7   4 239.386 61.9721   3
  11   8  -6 121.513 71.5883   4
   8 -19  -3 26.0376 85.5677   1
   8 -19   0 548.909 105.878   1
   7  12  -5 165.822 75.0758   4
  12 -19  -2 445.919 93.6192   1
  12 -19   1 17.4134 78.7701   1
   6  12  -6 158.258 79.5731   4
  12 -18  -3 219.168 77.5722   1
   6  12  -3 190.574 60.2455   4
  12 -18   0 215.331 79.7011   1
  12 -18   3 405.742 87.5874   1
   5  12  -7 206.145 81.7895   4
   5  12  -4 515.739 79.0642   4
  12 -17  -4 513.806 82.0360   1
   5  12  -1 24.3224 39.7513   4
  12 -17  -1 44.7051 48.4241   3
  12 -17  -1 57.6613 66.9377   1
  12 -17   2 1461.18 125.160   1
  12 -17   2 1461.41 99.0155   3
  12 -17   5 198.066 84.4630   1
   4  12  -8-51.6873 77.2477   4
  12 -16  -5 1243.43 96.5747   1
   4  12  -5 1212.84 106.211   4
  12 -16  -2 268.771 70.2982   1
   4  12  -2 335.872 56.9245   4
  12 -16   1 116.974 64.0879   1
  12 -16   1 80.1814 53.3465   3
  12 -16   4 1016.54 105.976   1
  12 -16   4 873.484 86.1052   3
  12 -16   7-21.6229 73.9399   3
   3  12  -6 249.577 77.3782   4
 -15   3  -6 523.311 102.732   2
   3  12  -3 37.2401 48.8041   4
  12 -15  -3 116.713 57.4361   1
  12 -15   0 2057.12 126.425   1
  12 -15   0 1743.11 108.998   3
  12 -15   3 263.992 63.0073   3
  12 -15   6 262.062 75.8007   3
  12 -15   9 92.9640 83.0391   3
   2  12  -7 1040.59 109.791   4
 -14   2  -7 1040.74 125.947   2
   2  12  -4 138.097 58.8428   4
  12 -14  -4 125.044 47.7919   1
   2  12  -1 152.369 43.7835   4
  12 -14  -1 126.889 51.1353   1
  12 -14  -1 144.474 36.8450   2
  12 -14   2 2479.73 132.900   3
  12 -14   5 112.755 64.7129   3
  12 -14   8 395.198 90.7351   3
   1  12  -8 120.979 80.7710   4
 -13   1  -8 357.767 101.520   2
   1  12  -5 180.092 63.5820   4
  12 -13  -5 106.332 42.1852   1
   1  12  -5 121.043 25.1657   3
 -13   1  -5 204.836 73.8872   2
  12 -13  -2 2531.53 125.894   1
   1  12  -2 2405.23 120.119   4
  12 -13   1 356.970 61.5749   3
  12 -13   4 287.978 66.0680   3
  12 -13   7 1074.19 107.242   3
 -12   0  -9 467.490 112.967   2
   0  12  -9 481.065 99.2218   4
   0  12  -6 329.306 74.8626   4
   0  12  -6 253.870 40.1135   3
 -12   0  -6 247.170 75.6772   2
   0  12  -3 33.2204 45.1645   4
  12 -12  -3 49.3908 36.4125   1
  12 -12   0 9317.65 286.620   2
  12 -12   3 49.8247 54.8301   3
  12 -12   6 468.910 75.2411   3
  12 -12   9 503.490 96.9854   3
  -1  12  -7 834.785 70.8539   3
 -11  -1  -7 1210.72 125.237   2
  -1  12  -7 1120.76 64.6069   2
  -1  12  -7 1091.64 104.910   4
  12 -11  -4 94.6923 34.9357   1
  -1  12  -4 62.2175 47.6205   4
  12 -11  -1 1610.81 91.6240   2
  -1  12  -1 1894.07 99.2572   4
  12 -11   2 1365.31 97.3261   3
  12 -11   5 738.463 84.2298   3
  12 -11   8 373.802 86.0511   3
  -2  12  -8 241.192 77.0938   4
  -2  12  -8 214.141 51.4882   3
  -2  12  -5 287.519 64.5408   4
  -2  12  -5 258.008 34.1979   3
  12 -10  -5 319.668 32.3122   1
 -10  -2  -5 279.371 76.1113   2
 -10  -2  -2 4662.99 212.247   2
  -2  12  -2 4850.74 189.179   4
  12 -10   1 87.4762 49.1514   3
  12 -10   4 1057.96 89.7985   3
  12 -10   7 1156.45 111.473   3
  12 -10  10 132.955 87.1275   3
  -3  12  -9 583.231 102.155   4
  -9  -3  -6 36.0802 60.7289   2
  -3  12  -6 60.0806 57.7947   4
  -3  12  -6 51.5921 36.9811   3
  -9  -3  -3 1244.79 102.847   2
  -3  12  -3 1035.29 85.6676   4
  12  -9   0 6532.06 228.186   2
  12  -9   3-34.0414 49.2238   4
  -3  12   3 11.2542 46.6391   1
  12  -9   3-18.6389 50.3873   3
  12  -9   6 1970.68 128.609   3
  12  -9   9 106.999 81.7878   3
  -4  12  -7 24.3728 62.8912   4
  -4  12  -7 8.67060 42.9020   3
  12  -8  -4 4853.43 153.081   1
  -8  -4  -4 4900.81 221.267   2
  -4  12  -4 5015.95 207.098   4
  -8  -4  -1 68.3387 49.2362   2
  12  -8  -1 24.2385 37.7686   2
  12  -8   2 2982.01 146.867   3
  12  -8   2 3055.89 142.775   4
  -4  12   5 2439.07 128.882   1
  12  -8   5 2692.11 147.171   3
  12  -8   5 2421.87 130.227   4
  12  -8   8-16.6789 62.9630   3
  -5  12  -8 46.6373 50.7062   3
  -5  12  -8 26.4983 13.6270   2
  -7  -5  -5 865.298 94.6053   2
  -5  12  -5 905.916 87.1064   4
  12  -7  -2 6563.55 244.016   2
  -7  -5  -2 7030.84 265.483   2
  12  -7   4 3515.29 169.624   3
  12  -7   4 3505.92 156.132   4
  12  -7   7 893.380 97.9330   3
  -5  12   7 819.656 79.4804   1
  12  -7  10 86.5724 74.4957   3
  -6  12  -9 259.872 79.2274   4
  -6  -6  -3 1757.53 115.792   2
  -6  12  -3 1925.68 115.277   4
  12  -6   0 1836.70 106.917   2
  12  -6   3 2425.18 131.553   3
  12  -6   3 2377.33 120.731   4
  12  -6   6 257.934 56.9876   4
  12  -6   6 169.602 66.6581   3
  12  -6   9 385.951 89.3772   3
  -7  12 -10-68.6997 76.4548   4
  -7  12  -7 559.213 84.6264   4
  -5  -7  -7 629.927 67.4864   3
  -5  -7  -4 3936.19 189.678   2
  -7  12  -4 4023.99 183.340   4
  -5  -7  -1 550.409 63.5881   2
  12  -5  -1 525.984 66.1658   2
  12  -5   2 7702.49 262.575   4
  -5  -7   5 1197.62 89.2397   1
  12  -5   5 1281.69 86.2695   4
  -5  -7   8-15.4993 47.5694   1
  -8  12  -8 88.0477 73.3626   4
  -4  -8  -8-14.9658 49.1819   3
  -4  -8  -2 596.420 70.2491   2
  12  -4  -2 598.499 71.1512   2
  -4  -8   4 2535.08 132.373   1
  12  -4   4 2608.90 120.860   4
  12  -4   7 234.186 54.0320   4
  -4  -8   7 131.506 55.2874   1
  -4  -8  10 383.399 77.4517   1
  -9  12  -9 262.408 82.3721   4
  -9  12  -6 708.888 88.1523   4
  -3  -9  -6 593.597 54.8634   3
  12  -3  -3 970.545 88.0682   2
  -3  -9  -3 869.073 81.3461   2
  12  -3   0 1866.42 115.438   2
  12  -3   3 3433.79 158.761   3
  12  -3   3 3161.90 135.132   4
  -3  -9   6 80.6640 53.8411   1
  12  -3   6 24.4202 43.6055   4
  12  -3   6 7.39672 57.9600   3
  12  -3   9 779.147 104.990   3
  -3  -9   9 596.059 84.1798   1
 -10  12 -10 19.7637 80.1417   4
  12  -2  -4 881.044 52.7691   1
  12  -2  -1 174.558 54.6006   2
  -2 -10  -1 160.854 42.7615   2
  -2 -10   2 4815.36 206.183   1
  12  -2   2 5064.35 206.577   3
  12  -2   5 248.197 49.4157   4
  -2 -10   5 335.340 66.8597   1
  12  -2   5 236.186 58.2844   3
  12  -2   8 234.074 81.5297   3
  12  -2   8 282.586 53.7047   4
  -2 -10   8 387.302 78.5221   1
  -2 -10  11 67.9449 76.1952   1
  12  -1  -5 178.436 29.8804   1
  -1 -11  -5 213.080 31.4856   3
  12  -1  -2 3392.04 135.844   1
  -1 -11  -2 3077.50 147.012   2
  12  -1   1 643.694 73.1307   3
  12  -1   4 282.442 44.1710   4
  12  -1   4 218.883 60.8581   3
  -1 -11   4 186.658 58.2367   1
  12  -1   7 1387.62 81.5067   4
  -1 -11   7 1391.18 113.143   1
  12  -1  10 9.50032 90.4385   3
  -1 -11  10 37.3304 71.0748   1
  12   0  -3 72.4644 39.1006   1
   0 -12   0 9197.50 329.984   1
  12   0   3-3.25962 32.8524   4
  12   0   3-12.6822 49.6816   3
   0 -12   3 50.5438 58.8820   1
  12   0   6 416.570 77.2539   3
   0 -12   6 408.028 79.8248   1
  12   0   9 648.815 107.903   3
   0 -12   9 626.635 101.234   1
  12   1  -4 32.1683 39.9640   1
   1 -13  -1 777.364 60.1970   4
   1 -13  -1 706.252 64.5701   2
   1 -13  -1 712.159 83.4240   1
  12   1  -1 951.216 79.0978   1
  12   1   2 2186.74 124.456   3
  12   1   5 106.281 32.3757   4
   1 -13   5 70.6752 64.7878   1
  12   1   5 95.8252 59.7248   3
  12   1   8 501.535 95.7247   3
   1 -13   8 514.927 94.8350   1
   2 -14  -2 1839.78 89.8705   4
   2 -14  -2 1656.96 98.6246   2
  12   2  -2 1820.68 104.867   1
   2 -14   1 311.246 61.2178   4
   2 -14   1 172.102 61.6339   1
  12   2   1 268.261 58.9231   3
   2 -14   4 243.578 69.7018   1
  12   2   4 365.450 36.4159   4
  12   2   7 603.007 93.3887   3
   2 -14   7 499.561 101.438   1
   3 -15  -3 465.993 64.1863   2
  12   3  -3 469.919 66.9721   1
   3 -15   0 2119.14 111.764   4
  12   3   0 1986.51 116.813   3
   3 -15   0 1816.66 134.340   1
  12   3   3-3.62211 26.3647   4
  12   3   3 24.0483 55.8286   3
  12   3   6 811.039 95.5445   3
   3 -15   6 611.815 98.5187   1
  12   3   9-8.54322 81.9785   3
  12   4  -7 41.3334 78.3819   4
   4 -16  -1 83.2280 74.2920   1
  12   4  -1 32.9031 55.0858   3
   4 -16   2 627.800 93.1472   1
  12   4   2 592.133 73.8291   3
  12   4   5 775.489 90.8029   3
   4 -16   5 727.598 105.835   1
  12   4   8 7.77211 75.4618   3
  12   5  -5 6.97786 68.7925   4
   5 -17  -2 2305.63 153.100   1
  12   5  -2 2063.50 115.275   4
  12   5  -2 2011.96 116.889   3
  12   5   1 111.630 34.5745   4
  12   5   1 84.6080 56.3522   3
   5 -17   1 159.701 79.9588   1
  12   5   4 715.338 84.0509   3
  12   5   7 140.737 75.9395   3
  12   6  -6 96.4080 72.6026   4
  12   6  -3 227.660 65.3027   4
   6 -18   0 682.157 108.694   1
  12   6   0 507.878 69.2144   3
  12   6   3 161.258 65.5100   3
   6 -18   3 198.866 88.7940   1
  12   6   6 219.505 77.7142   3
  12   7  -4 236.946 66.3076   4
  13 -19  -1 15.9780 74.8138   1
   5  13  -5 475.555 84.0768   4
   5  13  -2 121.263 52.5784   4
  13 -18  -2 114.803 76.1796   1
  13 -18   1 179.706 76.3152   1
   4  13  -6 317.677 81.0476   4
   4  13  -3 199.060 63.2366   4
  13 -17  -3 164.388 67.8882   1
  13 -17   0 311.524 79.4522   1
  13 -17   0 211.503 59.5804   3
  13 -17   3 738.870 96.1822   1
  13 -17   3 870.308 90.1287   3
   3  13  -7 211.429 83.3080   4
   3  13  -4 625.872 81.3640   4
  13 -16  -4 663.807 78.2273   1
   3  13  -1 27.4358 41.0411   4
  13 -16  -1-5.80231 55.4603   3
  13 -16  -1 66.2868 61.5585   1
  13 -16   2 1669.72 130.096   1
  13 -16   2 1853.34 119.759   3
  13 -16   5 176.133 68.6718   3
  13 -16   8 48.4861 82.3289   3
   2  13  -8 8.82088 80.8637   4
   2  13  -5 670.801 88.3981   4
   2  13  -2 638.069 70.2323   4
  13 -15  -2 724.398 81.6287   1
  13 -15   1 180.225 66.8851   1
  13 -15   1 120.794 58.0785   3
  13 -15   4 709.174 86.7544   3
  13 -15   7 187.528 81.9504   3
   1  13  -6 555.241 89.2529   4
 -14   1  -6 494.910 103.320   2
   1  13  -3 22.8374 51.4210   4
  13 -14  -3-9.87678 47.0098   1
  13 -14   0 4538.82 197.141   1
  13 -14   0 4598.84 194.828   3
  13 -14   3 13.1720 54.0029   3
  13 -14   6 567.784 86.2233   3
  13 -14   9 152.015 88.2439   3
   0  13  -7 1093.61 111.196   4
 -13   0  -7 907.384 119.086   2
   0  13  -4 25.8132 53.7804   4
  13 -13  -4 51.5579 41.3986   1
   0  13  -1 556.730 61.8282   4
  13 -13  -1 430.159 63.1275   1
  13 -13  -1 406.408 52.2915   2
  13 -13   2 1995.70 121.784   3
  13 -13   5 21.6020 59.9991   3
  13 -13   8 503.743 99.0532   3
 -12  -1  -8 521.285 104.939   2
  -1  13  -8 671.439 102.982   4
  13 -12  -5 110.998 36.8266   1
  -1  13  -5 71.6499 56.1952   4
  13 -12  -2 1893.06 103.072   1
  -1  13  -2 1929.28 109.403   4
  13 -12   1 958.049 89.7508   3
  13 -12   4 77.1299 54.9726   3
  13 -12   7 1413.11 123.476   3
 -11  -2  -9 338.224 106.968   2
  -2  13  -9 460.794 96.2762   4
  -2  13  -6 86.2100 65.3091   4
  -2  13  -6 29.8707 31.3344   3
  13 -11  -3 672.954 57.8466   1
 -11  -2  -3 717.108 96.4278   2
  -2  13  -3 837.864 79.1673   4
  13 -11   0 2730.78 122.737   2
  13 -11   3 329.299 69.4622   3
  13 -11   6 287.191 78.0179   3
  13 -11   9 276.444 96.0973   3
 -10  -3  -7 293.206 85.4116   2
  -3  13  -7 322.610 82.4070   4
  -3  13  -7 244.756 50.1506   3
  -3  13  -4 556.652 74.1927   4
  13 -10  -4 733.537 51.1648   1
 -10  -3  -4 666.321 86.5781   2
  13 -10  -1 1202.07 86.9108   2
  13 -10   2 479.333 69.1731   3
  13 -10   5 2347.95 141.046   3
  13 -10   8 43.3678 66.7410   3
  -9  -4  -8 95.0676 79.8364   2
  -4  13  -8 236.727 83.5497   4
  -4  13  -8 126.884 55.4994   3
  -9  -4  -5 125.330 61.3453   2
  -4  13  -5 225.501 67.3742   4
  13  -9  -5 145.902 21.6481   1
  13  -9  -2 7303.33 264.576   2
  -9  -4  -2 7742.89 294.869   2
  13  -9   1 669.835 72.5339   4
  13  -9   1 497.636 73.3089   3
  13  -9   4 3323.39 167.887   3
  13  -9   7 559.061 84.6953   3
  -8  -5  -6 46.6085 69.0314   2
  -5  13  -6 79.0998 60.1243   4
  -8  -5  -3 3383.74 176.150   2
  -5  13  -3 3321.80 162.238   4
  13  -8   0 979.501 80.2771   2
  13  -8   3 573.774 70.4940   4
  13  -8   3 672.525 83.2424   3
  13  -8   6 982.298 98.2864   3
  13  -8   9 83.8980 84.7387   3
  -6  13  -7 452.961 88.1466   4
  -7  -6  -4 1138.54 105.513   2
  -6  13  -4 1109.33 97.0257   4
  -7  -6  -1 748.970 80.4855   2
  13  -7  -1 727.377 73.6727   2
  13  -7   2 1272.44 98.9212   3
  13  -7   2 1503.96 98.3645   4
  13  -7   5 2067.41 130.797   3
  13  -7   5 1993.48 117.233   4
  13  -7   8 52.4722 71.7201   3
  -6  -7  -5 1558.78 125.251   2
  -7  13  -5 1799.96 123.147   4
  13  -6  -2 1820.04 115.684   2
  -6  -7  -2 1919.57 123.760   2
  13  -6   1 193.739 57.3245   3
  13  -6   4 2052.42 130.294   3
  13  -6   4 2109.39 116.252   4
  13  -6   7 248.536 71.8129   3
  -8  13  -9 87.6264 74.4782   4
  -5  -8  -3 208.510 59.5180   2
  13  -5   0 2695.12 141.440   2
  13  -5   3 2450.67 123.528   4
  13  -5   6-34.0430 47.2247   4
  -5  -8   6-23.5559 48.5537   1
  -5  -8   9 620.412 79.9878   1
  -9  13  -7 1306.83 122.647   4
  -4  -9  -4 1469.43 112.792   2
  13  -4  -4 1460.22 65.1862   1
  13  -4  -1 109.746 54.9601   2
  -4  -9  -1 79.4994 43.1730   2
  13  -4   2 6706.55 263.478   3
  13  -4   2 7025.88 243.563   4
  13  -4   5 58.4179 44.4757   4
  -4  -9   5-6.30142 50.5394   1
  13  -4   5 37.3412 53.4210   3
  13  -4   8 402.415 85.3453   3
  13  -4   8 502.257 69.7627   4
  -4  -9   8 372.107 77.8147   1
 -10  13  -8 84.7622 75.1269   4
  13  -3  -5 3420.04 105.646   1
  -3 -10  -2 93.7738 48.7481   2
  13  -3   1 1211.26 95.7585   3
  13  -3   4 1356.81 106.225   3
  13  -3   4 1186.98 82.5299   4
  -3 -10   4 1248.44 101.283   1
  13  -3   7 123.744 74.3694   3
  -3 -10   7 109.582 63.9488   1
  13  -3   7 134.829 52.4185   4
  -3 -10  10 501.238 90.8182   1
  -2 -11  -3 123.201 54.4299   2
  13  -2  -3 147.157 38.1928   1
  13  -2   3 167.839 46.8758   4
  13  -2   3 170.454 57.2608   3
  -2 -11   3 142.550 60.7684   1
  13  -2   6 328.079 77.4741   3
  -2 -11   6 400.094 75.1021   1
  13  -2   6 293.681 51.9912   4
  13  -2   9 407.243 101.490   3
  -2 -11   9 360.386 84.2194   1
  13  -1  -4 206.183 38.7692   1
  -1 -12  -1 441.938 58.8972   2
  13  -1   2 2255.03 132.961   3
  -1 -12   2 2384.40 143.905   1
  13  -1   5 214.016 46.0686   4
  -1 -12   5 342.981 78.1610   1
  13  -1   5 220.104 68.6991   3
  13  -1   8 392.247 88.7805   3
  -1 -12   8 415.246 90.4607   1
  -1 -12  11 62.4230 87.2406   1
   0 -13  -2 2132.82 118.188   2
  13   0  -2 2050.41 109.894   1
  13   0   1 304.891 64.6748   3
  13   0   4 136.486 38.8067   4
  13   0   4 84.2994 55.7647   3
   0 -13   4 71.6086 68.4159   1
  13   0   7 1151.89 119.077   3
   0 -13   7 1118.58 115.614   1
   0 -13  10-58.7908 90.8287   1
   1 -14  -3 16.9905 49.8478   2
  13   1  -3-42.9705 48.8728   1
   1 -14   0 4300.08 206.840   1
  13   1   0 4286.82 188.004   3
  13   1   3 69.9136 37.6099   4
   1 -14   3 74.2904 69.5208   1
  13   1   3 67.2657 60.6095   3
  13   1   6 826.711 101.925   3
   1 -14   6 931.987 112.179   1
   2 -15  -1 150.532 67.9330   1
  13   2   2 603.444 81.3272   3
  13   2   2 786.625 60.0552   4
  13   2   5 534.466 81.6451   3
   2 -15   5 468.041 96.6795   1
  13   2   8 58.8856 82.0066   3
   3 -16   1 87.4754 77.7361   1
  13   3   1 66.5133 61.4088   3
  13   3   4 1126.96 99.2277   3
   3 -16   4 935.151 111.138   1
  13   3   7 216.421 84.2845   3
  13   4   0 465.121 74.4636   3
   4 -17   0 641.950 102.273   1
  13   4   3 67.3103 58.7430   3
  13   4   6 390.479 88.1096   3
  13   5  -4 320.020 75.2757   4
  13   5  -1 51.2521 48.5935   4
  13   5  -1 72.5470 55.0333   3
   5 -18  -1 9.14089 86.3204   1
  13   5   2 399.485 69.3066   3
   5 -18   2 268.222 95.5868   1
  13   5   5 360.431 84.5001   3
  13   6  -5 115.272 67.6638   4
  14 -19   0 892.893 112.010   1
   4  14  -4 350.147 78.5885   4
  14 -18  -1-7.41998 70.0610   1
  14 -18   2 653.953 104.245   1
   3  14  -5 322.930 81.3902   4
  14 -17  -2 190.571 74.8542   1
   3  14  -2 123.812 56.7081   4
  14 -17  -2 193.047 67.4669   3
  14 -17   1 114.627 73.4109   1
  14 -17   1 151.144 65.8073   3
  14 -17   4 197.382 71.2050   3
   2  14  -6 264.710 78.7651   4
   2  14  -3 125.760 62.0543   4
  14 -16  -3 68.2690 60.2073   1
  14 -16   0 530.349 82.5801   1
  14 -16   0 652.430 83.9611   3
  14 -16   3 461.397 79.7893   3
  14 -16   6 83.8527 75.1834   3
   1  14  -7 152.778 79.2487   4
   1  14  -4 539.632 79.3475   4
  14 -15  -4 446.722 65.1494   1
  14 -15  -1 146.262 60.1372   1
  14 -15  -1 58.7795 57.5402   3
  14 -15   2 803.731 91.2783   3
  14 -15   5 547.682 90.6708   3
  14 -15   8 138.833 91.5205   3
   0  14  -8 238.635 90.6951   4
   0  14  -5 154.257 71.7003   4
 -14   0  -5 144.442 78.4872   2
  14 -14  -2 1173.11 90.0108   1
   0  14  -2 1147.92 89.2402   4
  14 -14   1 370.320 68.7723   3
  14 -14   4 124.435 68.3343   3
  14 -14   7 733.524 107.139   3
  -1  14  -6 718.258 97.3441   4
 -13  -1  -6 700.678 118.015   2
  -1  14  -3 12.2807 51.4388   4
  14 -13  -3 52.6829 41.9705   1
  14 -13   0 4626.48 197.407   3
  14 -13   0 4077.65 162.028   2
  14 -13   3-35.9929 58.0616   3
  14 -13   6 234.086 80.6979   3
  -2  14  -7 657.008 102.443   4
  -2  14  -4 322.431 73.7327   4
 -12  -2  -4 289.437 78.2640   2
  14 -12  -4 342.591 48.0149   1
  14 -12  -1 112.399 47.4594   2
  14 -12   2 1697.64 120.473   3
  14 -12   5 278.776 75.2399   3
  14 -12   8 98.8903 83.1669   3
  -3  14  -8 56.4686 79.6586   4
  -3  14  -5 603.154 85.0806   4
 -11  -3  -5 423.144 86.8139   2
  14 -11  -2 1275.66 93.9717   2
  14 -11   1 171.984 56.5817   3
  14 -11   4 863.932 97.7933   3
  14 -11   7 385.946 93.2741   3
 -10  -4  -6-40.4887 77.8769   2
  -4  14  -6 24.6408 67.3472   4
 -10  -4  -3 1778.61 134.297   2
  -4  14  -3 1832.89 118.642   4
  14 -10   0 567.558 67.9779   2
  14 -10   3 1278.88 105.656   3
  14 -10   6 328.110 81.3111   3
  -9  -5  -7 250.180 82.3992   2
  -5  14  -7 239.076 81.0661   4
  -5  14  -4 518.591 76.0842   4
  14  -9  -4 520.794 42.3440   1
  -9  -5  -4 494.109 84.8323   2
  14  -9  -1 1231.36 90.9352   2
  14  -9   2 199.855 59.3826   3
  14  -9   5 2744.57 161.988   3
  14  -9   8-18.2129 68.7541   3
  -6  14  -8 37.9794 75.7138   4
  -8  -6  -5 459.678 92.9107   2
  -6  14  -5 541.238 82.6139   4
  -8  -6  -2 2679.51 153.917   2
  14  -8  -2 2296.92 135.437   2
  14  -8   1 76.0969 51.2526   3
  14  -8   4 1116.78 105.734   3
  14  -8   7 513.615 94.1847   3
  -7  14  -6 169.577 69.6097   4
  -7  -7  -6 95.8247 74.7109   2
  -7  -7  -3 542.732 83.1254   2
  14  -7   0 2871.71 145.640   2
  14  -7   3 548.629 82.7557   3
  14  -7   6 412.286 80.1476   3
  14  -7   9 456.159 99.2213   3
  -6  -8  -4 2263.60 146.480   2
  14  -6  -1 225.904 58.9132   2
  -6  -8  -1 203.167 57.7097   2
  14  -6   2 5063.35 202.849   4
  -9  14  -8-48.6056 79.7178   4
  -5  -9  -5 1476.51 124.765   2
  -5  -9  -2 888.116 89.1562   2
  14  -5   4 1105.31 87.7370   4
  -5  -9   7 200.340 69.8540   1
  -5  -9  10 131.424 70.4732   1
  -4 -10  -3 1285.60 106.384   2
  14  -4   3 1008.72 82.1434   4
  14  -4   3 915.310 97.6584   3
  14  -4   6 92.3838 52.4347   4
  -4 -10   6 13.8028 63.5821   1
  14  -4   6 173.410 72.0240   3
  -4 -10   9 272.225 81.7524   1
  -3 -11  -4 669.517 84.8179   2
  -3 -11  -1 231.233 57.2956   2
  14  -3   2 1947.37 125.638   3
  14  -3   2 1653.68 101.374   4
  -3 -11   5 369.571 75.2989   1
  14  -3   5 321.231 57.6605   4
  14  -3   5 371.181 76.9061   3
  14  -3   8 154.669 81.3965   3
  -3 -11   8 287.594 84.7632   1
  14  -2  -2 2247.72 113.741   1
  -2 -12  -2 2370.64 131.329   2
  14  -2   1 273.698 61.2951   3
  14  -2   4 172.712 49.9704   4
  14  -2   4 319.904 77.5613   3
  -2 -12   4 311.976 75.0937   1
  14  -2   7 919.420 114.485   3
  -2 -12   7 1044.32 115.382   1
  -2 -12  10-23.4913 77.4896   1
  -1 -13  -3 12.9513 53.0980   2
  14  -1   0 4502.46 201.619   3
  14  -1   3 3.95499 43.8232   4
  14  -1   3 21.9753 62.3057   3
  -1 -13   3 24.4238 63.7866   1
  14  -1   6 670.346 97.6396   3
  -1 -13   6 566.100 96.0147   1
  -1 -13   9 108.729 83.4274   1
   0 -14  -4 13.6513 58.0579   2
  14   0  -1 273.491 64.4650   1
   0 -14   2 1179.21 115.142   1
  14   0   2 1165.13 101.678   3
  14   0   2 1175.15 80.8457   4
   0 -14   5 268.371 87.0658   1
  14   0   5 123.256 73.1886   3
  14   0   8 321.577 94.1499   3
   0 -14   8 272.937 97.2771   1
   1 -15  -2 718.504 73.8179   2
   1 -15   1 147.039 72.2143   1
  14   1   1 203.980 65.4067   3
   1 -15   4 331.895 84.0521   1
  14   1   4 306.285 77.2960   3
  14   1   7 440.579 96.5539   3
   1 -15   7 449.090 101.596   1
   2 -16   0 512.125 90.0081   1
  14   2   0 413.569 75.6995   3
  14   2   3 576.988 86.5859   3
  14   2   6-38.8329 74.5326   3
  14   3  -1 142.494 67.0016   3
   3 -17  -1 139.344 75.8421   1
   3 -17   2 263.943 96.5243   1
  14   3   2 191.647 68.4881   3
  14   3   5 591.019 91.6250   3
  14   4  -2 695.036 85.4502   3
  14   4   1 93.5088 65.5294   3
  14   4   4 652.314 93.9771   3
  14   5  -3 90.1437 63.5877   3
  14   5   0 332.433 74.7792   3
  14   5   3-12.1835 66.6900   3
   3  15  -6 54.1376 78.7961   4
  15 -18   0 329.899 86.7167   1
  15 -18   0 352.799 76.6920   3
   2  15  -4 285.858 80.2455   4
  15 -17  -1 33.9801 68.4963   3
  15 -17  -1 6.87781 65.9996   1
  15 -17   2 346.491 88.6916   1
  15 -17   2 363.427 80.0160   3
  15 -17   5 362.579 88.7982   3
   1  15  -5 169.488 77.7881   4
  15 -16  -2 1140.61 99.7235   1
   1  15  -2 1122.12 90.9078   4
  15 -16   1-14.6825 66.4164   1
  15 -16   1-6.92426 64.8424   3
  15 -16   4 284.226 83.6900   3
   0  15  -6 65.4729 76.9769   4
   0  15  -3 254.200 69.5488   4
  15 -15  -3 347.712 65.6005   1
  15 -15   0 854.694 88.6421   1
  15 -15   0 813.921 93.6636   3
  15 -15   3 218.076 77.6128   3
  15 -15   6 371.733 92.0326   3
  -1  15  -7 490.802 101.134   4
  -1  15  -4 287.392 74.9703   4
  15 -14  -1 219.210 61.6557   1
  15 -14   2 605.692 87.4009   3
  15 -14   5 378.025 85.6062   3
  -2  15  -5 487.924 90.2030   4
  15 -13  -2 819.493 75.8395   1
  15 -13   1 118.195 66.3022   3
  15 -13   4 364.713 86.5144   3
  15 -13   7 380.616 96.8099   3
  -3  15  -6 515.130 93.9952   4
 -12  -3  -6 720.005 117.117   2
  -3  15  -3 20.1412 55.3548   4
  15 -12  -3 43.1609 40.9533   1
  15 -12   0 1913.69 128.730   3
  15 -12   0 1999.25 110.932   2
  15 -12   3 417.229 81.6093   3
  15 -12   6-42.8374 76.1206   3
  -4  15  -7 392.237 90.7895   4
 -11  -4  -7 358.426 99.0608   2
  -4  15  -4 888.503 96.1666   4
  15 -11  -4 721.278 56.5092   1
 -11  -4  -4 810.944 114.214   2
  15 -11  -1 5.49423 54.7734   2
  15 -11   2 2279.05 141.030   3
  15 -11   5 465.838 89.3470   3
  15 -11   8-47.0942 85.9776   3
  -5  15  -8 48.9323 85.3259   4
  -5  15  -5 469.559 85.2838   4
 -10  -5  -5 433.311 90.6932   2
  15 -10   1 96.6873 58.3251   3
  15 -10   4 1207.64 112.848   3
  15 -10   7 154.087 79.4965   3
  -9  -6  -6 61.9366 75.3978   2
  -6  15  -6-8.75907 72.2107   4
  -9  -6  -3 288.477 78.5660   2
  15  -9   0 2777.76 143.311   2
  15  -9   3 154.454 64.8069   3
  15  -9   6 363.953 84.0092   3
  -7  15  -7 761.538 109.803   4
  -8  -7  -7 715.503 114.889   2
  -8  -7  -4 128.491 61.8669   2
  15  -8   2 1942.31 132.799   3
  15  -8   5 210.115 76.9035   3
  15  -8   8 313.524 92.2430   3
  -7  -8  -8 166.570 91.1539   2
  -7  -8  -5 169.426 66.9813   2
  -7  -8  -2 1997.04 138.530   2
  15  -7   1 282.513 65.8391   3
  15  -7   4 481.252 86.0182   3
  15  -7   7 575.893 93.6500   3
  -6  -9  -6 342.370 94.6511   2
  -6  -9  -3-8.23275 64.5027   2
  -5 -10  -4 1676.73 129.054   2
  15  -5   2 1444.43 114.192   3
  15  -5   5 656.031 98.2034   3
  15  -5   8-28.4861 87.8075   3
  -5 -10   8 97.1871 73.8904   1
  -4 -11  -5 287.965 76.7995   2
  -4 -11  -2 2246.67 137.271   2
  15  -4   1-15.0092 61.1996   3
  15  -4   4 690.553 74.8692   4
  15  -4   4 595.120 92.1553   3
  15  -4   7 663.472 105.336   3
  -4 -11   7 656.691 95.7183   1
  -3 -12  -6 145.738 82.1226   2
  -3 -12  -3 338.795 72.8641   2
  15  -3   3 66.6343 51.1745   4
  -3 -12   3 80.8578 69.4892   1
  15  -3   3 62.4188 66.3883   3
  -3 -12   6 360.308 86.9052   1
  15  -3   6 233.586 79.3211   3
  -3 -12   9 157.496 84.4472   1
  -2 -13  -4 622.222 88.5001   2
  15  -2   2 809.074 75.7109   4
  -2 -13   2 844.053 102.451   1
  15  -2   2 659.179 89.6179   3
  -2 -13   5 547.197 96.3329   1
  15  -2   5 867.070 105.045   3
  -2 -13   8 41.9996 84.9702   1
  -1 -14  -5 365.541 81.7810   2
  -1 -14  -2 722.921 77.8865   2
  15  -1   1 127.077 66.7958   3
  -1 -14   4 422.800 97.7739   1
  15  -1   4 676.385 94.8497   3
  15  -1   7 239.081 88.4226   3
  -1 -14   7 151.514 92.2012   1
   0 -15  -3 62.8238 58.8534   2
  15   0   0 827.629 95.0904   3
   0 -15   3 345.582 87.6892   1
  15   0   3 322.522 80.8577   3
  15   0   6 125.968 82.2426   3
   0 -15   6 148.751 88.9260   1
  15   1  -1-28.5360 69.0008   3
  15   1   2 368.852 82.7743   3
  15   1   5 693.920 101.343   3
  15   2   1 48.8791 68.3385   3
   2 -17   1 76.6618 81.9331   1
  15   2   4 291.097 81.8091   3
  15   3   0 552.700 88.9169   3
  15   3   3 153.503 74.8421   3
  15   4  -1 122.288 72.8533   3
  15   4   2 390.734 81.1117   3
  16 -19  -1 52.7944 75.7515   1
  16 -18  -2 573.974 93.0566   3
  16 -18   1 47.6450 80.3295   1
  16 -18   1-107.720 72.3885   3
   1  16  -6 88.8624 81.7433   4
   1  16  -3 139.358 65.6160   4
  16 -17   0 567.797 89.7543   1
  16 -17   0 436.968 85.2005   3
  16 -17   3-22.9276 71.8681   3
   0  16  -4 412.149 86.5743   4
  16 -16  -1 31.9899 63.3219   1
  16 -16  -1 59.2097 74.0635   3
  16 -16   2 200.777 78.2802   3
  16 -16   5 562.780 101.845   3
  -1  16  -5 624.629 102.286   4
  16 -15  -2 498.372 72.4735   1
  16 -15   1 7.66137 72.3401   3
  16 -15   4 672.334 101.121   3
  -2  16  -6 42.8712 76.1807   4
  16 -14   0 315.587 78.5574   3
  16 -14   3 317.688 84.8259   3
  16 -14   6 240.191 94.2700   3
  -3  16  -7 251.164 88.0737   4
  -3  16  -4 880.804 101.928   4
 -13  -3  -4 671.661 107.417   2
  16 -13   2 2148.89 146.647   3
  16 -13   5 94.7994 77.6572   3
  -4  16  -5 866.472 104.438   4
 -12  -4  -5 776.043 119.011   2
  16 -12   1 95.6338 73.7324   3
  16 -12   4 1039.19 114.808   3
  -5  16  -6 439.536 91.6134   4
 -11  -5  -6 334.648 99.1561   2
 -11  -5  -3 68.9005 73.8563   2
  16 -11   0 2015.32 134.339   3
  16 -11   0 1857.87 115.900   2
  16 -11   3 461.713 86.2828   3
  16 -11   6-36.2503 72.2668   3
  -6  16  -7 559.246 102.416   4
 -10  -6  -7 413.018 111.686   2
 -10  -6  -4 362.806 83.6086   2
  16 -10   2 2356.37 150.075   3
  16 -10   5-17.6611 76.2406   3
  -9  -7  -5 174.685 82.5259   2
  16  -9   1 231.480 72.7808   3
  16  -9   4 86.2199 69.5691   3
  16  -9   7 666.997 109.427   3
  -8  -8  -6 105.754 88.1574   2
  -8  -8  -3-36.5475 70.3025   2
  16  -8   3 57.6483 69.7096   3
  16  -8   6 319.325 88.9664   3
  -7  -9  -7 477.237 101.047   2
  -7  -9  -4 270.293 84.9844   2
  -6 -10  -5 95.8311 75.5684   2
  -6 -10  -2 2051.29 138.968   2
  -5 -11  -6 9.82983 80.5997   2
  -5 -11  -3 520.852 91.5029   2
  16  -5   3 173.730 80.1373   3
  16  -5   6 410.803 97.1109   3
  -4 -12  -7 30.5650 83.9954   2
  -4 -12  -4 1118.47 113.357   2
  16  -4   2 235.965 71.8725   3
  16  -4   5 1209.26 124.019   3
  -4 -12   8-23.9878 79.4219   1
  -3 -13  -5 104.300 75.8206   2
  -3 -13  -2 1736.06 127.560   2
  16  -3   1 16.1349 62.8315   3
  -3 -13   4 565.393 99.3454   1
  16  -3   4 801.813 106.601   3
  -3 -13   7 262.888 91.6630   1
  -2 -14  -6-81.1990 78.6812   2
  -2 -14  -3 382.108 76.1255   2
  16  -2   0 539.026 91.1622   3
  -2 -14   3 54.3969 81.6909   1
  16  -2   3 132.514 75.6340   3
  16  -2   6 234.466 89.4880   3
  -2 -14   6 285.798 94.3660   1
  -1 -15  -7 260.058 89.7277   2
  -1 -15  -4 274.736 82.5791   2
  16  -1  -1 31.2283 70.3185   3
  -1 -15   2 1315.61 131.866   1
  16  -1   2 1352.70 121.166   3
  -1 -15   5 178.433 87.6539   1
  16  -1   5 111.174 82.7923   3
  16   0   1 85.0080 75.3554   3
  16   0   4 644.583 101.005   3
  16   1   0 462.137 85.5271   3
  16   1   3 493.440 96.9409   3
  16   2  -1-14.8012 72.6861   3
  16   2   2 783.634 101.493   3
  16   3  -2 229.779 79.5467   3
  16   3   1 35.5496 77.6034   3
  17 -18  -1 61.0923 75.0189   3
  17 -18   2 242.618 85.3855   3
   0  17  -5 15.3788 74.0786   4
  17 -17  -2 1171.38 119.140   3
  17 -17   1 145.674 77.8735   1
  17 -17   1 62.6203 78.0808   3
  17 -16   0 206.844 77.3495   1
  17 -16   0 305.935 84.2619   3
  17 -16   3 8.39682 81.8427   3
  -2  17  -4 135.513 76.5005   4
  17 -15  -1-6.07044 65.0243   1
  17 -15  -1 64.6392 73.1001   3
  17 -15   2 596.839 95.7915   3
  -3  17  -5 648.997 104.671   4
  17 -14   1 174.535 78.9255   3
  17 -14   4 433.080 94.4266   3
  -4  17  -6 471.308 102.342   4
  17 -13   0 682.456 98.9784   3
  17 -13   3 549.752 96.2914   3
 -12  -5  -4 854.906 118.721   2
  17 -12   2 2059.54 145.593   3
  17 -12   5 64.3800 86.8569   3
 -11  -6  -5 566.680 108.040   2
  17 -11   1 162.142 71.6001   3
  17 -11   4 434.682 88.3014   3
 -10  -7  -3 9.95567 77.0675   2
  17 -10   0 1926.91 136.839   3
  17 -10   3 52.3267 75.6748   3
  -9  -8  -4 30.5994 74.5022   2
  17  -9   2 536.607 92.5610   3
  17  -9   5 242.232 88.9077   3
  -8  -9  -5 104.001 81.5276   2
  17  -8   1 325.317 84.8169   3
  17  -8   4 27.3489 67.0425   3
  -7 -10  -6 10.6590 85.4778   2
  -7 -10  -3 164.905 77.2502   2
  -6 -11  -4 205.699 81.2924   2
  17  -6   2 293.861 81.2920   3
  17  -6   5 493.305 102.380   3
  -5 -12  -5 181.615 83.0617   2
  17  -5   1 68.8369 73.5783   3
  17  -5   4 600.078 106.280   3
  -4 -13  -6 39.0017 79.9547   2
  -4 -13  -3 984.019 108.899   2
  17  -4   0 309.318 78.6932   3
  17  -4   3 114.199 81.6273   3
  -3 -14  -4 182.795 79.5528   2
  17  -3   2 254.011 79.5603   3
  -2 -15  -5 314.714 89.4240   2
  17  -2   1-33.6209 81.9289   3
  17  -2   4 600.860 103.080   3
  17  -1   0 415.160 91.2540   3
  17  -1   3 231.252 90.4658   3
  17   0  -1 32.4877 82.1556   3
  17   0   2 1239.05 124.639   3
  17   1  -2 204.377 86.4773   3
  17   1   1-47.4990 83.9908   3
  17   2   0 399.284 92.7845   3
  18 -16   1 34.1886 81.0386   3
  18 -15   0 392.036 89.0111   3
  18 -14  -1 8.72081 76.3914   3
  18 -14   2 924.059 118.968   3
  18 -13   1 115.613 81.2269   3
  18 -12   0 420.973 93.0704   3
  18 -12   3 174.970 86.7132   3
 -11  -7  -4 153.106 85.7743   2
  18 -11   2 579.021 99.2673   3
  18 -10   1 580.428 95.8159   3
  18  -9   0 1484.44 128.611   3
  18  -9   3 9.26672 71.2956   3
  -8 -10  -4 122.548 87.7929   2
  -7 -11  -5 291.247 93.9837   2
  -6 -12  -3 386.401 94.2978   2
  18  -6   0 230.512 81.1403   3
  18  -6   3 167.314 86.7887   3
  -5 -13  -4 257.637 88.5438   2
  18  -5   2 9.07077 73.9705   3
  -4 -14  -5 130.950 88.0205   2
  18  -4   1-8.96928 80.4168   3
  18  -3   0 605.513 106.358   3
  -7 -12  -4 241.423 97.8672   2
   0   0   0    0.00    0.00   0

TITL Rb0k0 in R-3
REM R-3 (#148 in standard setting)
CELL 0.71073  14.122768  14.122768  10.227116  90.0000  90.0000 120.0000
ZERR    4.00   0.000856   0.000856   0.000807   0.0000   0.0000   0.0000
LATT -3
SYMM -y, x-y, z
SYMM -x+y,-x, z
SFAC C H O Cl Rb Sb
UNIT 48.00 96.00 24.00 24.00 4.00 4.00
TREF
HKLF 4
END
;
_shelx_hkl_checksum                62776
_olex2_submission_special_instructions  'No special instructions were received'
_oxdiff_exptl_absorpt_empirical_details
;
Empirical correction (ABSPACK) includes:
- Absorption correction using spherical harmonics
- Frame scaling
;
_oxdiff_exptl_absorpt_empirical_full_max  1.163
_oxdiff_exptl_absorpt_empirical_full_min  0.906
#END
data_Rb1k5

# start Validation Reply Form
_vrf_PLAT029_Rb1k5
;
PROBLEM: reported _diffrn_measured_fraction_theta_full value Low 
RESPONSE: The alert is because the measurement was made using a high 
pressure diamond anvil cell with limited access to the space around its 
metal case.
;
_vrf_PLAT911_Rb1k5
;
PROBLEM: Missing FCF Refl Between Thmin & STh/L= 0.600  
RESPONSE: The alert is because the measurement was made using a high 
pressure diamond anvil cell with limited access to the space around its 
metal case.
;
# end Validation Reply Form

_audit_creation_date               2023-12-28
_audit_creation_method
;
Olex2 1.5
(compiled 2023.03.06 svn.rbb2c1857 for OlexSys, GUI svn.r6748)
;
_shelx_SHELXL_version_number       '2018/3'
_audit_contact_author_address      ?
_audit_contact_author_email        ?
_audit_contact_author_name         ''
_audit_contact_author_phone        ?
_publ_contact_author_id_orcid      ?
_publ_section_references
;
Dolomanov, O.V., Bourhis, L.J., Gildea, R.J, Howard, J.A.K. & Puschmann, H.
 (2009), J. Appl. Cryst. 42, 339-341.

Sheldrick, G.M. (2015). Acta Cryst. C71, 3-8.
;
_chemical_name_common              ?
_chemical_name_systematic          ?
_chemical_formula_moiety           'C12 H24 O6 Rb, Cl6 Sb'
_chemical_formula_sum              'C12 H24 Cl6 O6 Rb Sb'
_chemical_formula_weight           684.23
_chemical_melting_point            ?
_chemical_oxdiff_formula           C12H24O6RbSbCl6
_chemical_oxdiff_usercomment       'RbCrSbCl6 at 1k5'
loop_
  _atom_type_symbol
  _atom_type_description
  _atom_type_scat_dispersion_real
  _atom_type_scat_dispersion_imag
  _atom_type_scat_source
 'C' 'C' 0.0033 0.0016 'International Tables Vol C Tables 4.2.6.8 and 6.1.1.4'
 'H' 'H' 0.0000 0.0000 'International Tables Vol C Tables 4.2.6.8 and 6.1.1.4'
 'O' 'O' 0.0106 0.0060 'International Tables Vol C Tables 4.2.6.8 and 6.1.1.4'
 'Cl' 'Cl' 0.1484 0.1585 'International Tables Vol C Tables 4.2.6.8 and 6.1.1.4'
 'Rb' 'Rb' -0.9393 2.9676
 'International Tables Vol C Tables 4.2.6.8 and 6.1.1.4'
 'Sb' 'Sb' -0.5866 1.5461
 'International Tables Vol C Tables 4.2.6.8 and 6.1.1.4'

_shelx_space_group_comment
;
The symmetry employed for this shelxl refinement is uniquely defined
by the following loop, which should always be used as a source of
symmetry information in preference to the above space-group names.
They are only intended as comments.
;
_space_group_crystal_system        'trigonal'
_space_group_IT_number             148
_space_group_name_H-M_alt          'R -3'
_space_group_name_Hall             '-R 3'
loop_
  _space_group_symop_operation_xyz
 'x, y, z'
 '-y, x-y, z'
 '-x+y, -x, z'
 'x+2/3, y+1/3, z+1/3'
 '-y+2/3, x-y+1/3, z+1/3'
 '-x+y+2/3, -x+1/3, z+1/3'
 'x+1/3, y+2/3, z+2/3'
 '-y+1/3, x-y+2/3, z+2/3'
 '-x+y+1/3, -x+2/3, z+2/3'
 '-x, -y, -z'
 'y, -x+y, -z'
 'x-y, x, -z'
 '-x+2/3, -y+1/3, -z+1/3'
 'y+2/3, -x+y+1/3, -z+1/3'
 'x-y+2/3, x+1/3, -z+1/3'
 '-x+1/3, -y+2/3, -z+2/3'
 'y+1/3, -x+y+2/3, -z+2/3'
 'x-y+1/3, x+2/3, -z+2/3'

_cell_length_a                     14.0925(13)
_cell_length_b                     14.0925(13)
_cell_length_c                     10.1233(10)
_cell_angle_alpha                  90
_cell_angle_beta                   90
_cell_angle_gamma                  120
_cell_volume                       1741.1(4)
_cell_formula_units_Z              3
_cell_measurement_pressure         '150000'
_cell_measurement_reflns_used      780
_cell_measurement_temperature      293(1)
_cell_measurement_theta_max        26.7440
_cell_measurement_theta_min        2.5900
_shelx_estimated_absorpt_T_max     0.668
_shelx_estimated_absorpt_T_min     0.586
_exptl_absorpt_coefficient_mu      3.986
_exptl_absorpt_correction_T_max    1.00000
_exptl_absorpt_correction_T_min    0.28764
_exptl_absorpt_correction_type     multi-scan
_exptl_absorpt_process_details
;
CrysAlisPro 1.171.42.94a (Rigaku Oxford Diffraction, 2023)
Empirical absorption correction using spherical harmonics,
implemented in SCALE3 ABSPACK scaling algorithm.
;
_exptl_absorpt_special_details     ?
_exptl_crystal_colour              yellow
_exptl_crystal_density_diffrn      1.958
_exptl_crystal_density_meas        ?
_exptl_crystal_density_method      ?
_exptl_crystal_description         prizm
_exptl_crystal_F_000               1002
_exptl_crystal_size_max            0.15
_exptl_crystal_size_mid            0.12
_exptl_crystal_size_min            0.11
_exptl_transmission_factor_max     ?
_exptl_transmission_factor_min     ?
_diffrn_reflns_av_R_equivalents    0.0431
_diffrn_reflns_av_unetI/netI       0.0478
_diffrn_reflns_Laue_measured_fraction_full  0.707
_diffrn_reflns_Laue_measured_fraction_max  0.654
_diffrn_reflns_limit_h_max         11
_diffrn_reflns_limit_h_min         -12
_diffrn_reflns_limit_k_max         13
_diffrn_reflns_limit_k_min         -14
_diffrn_reflns_limit_l_max         12
_diffrn_reflns_limit_l_min         -12
_diffrn_reflns_number              2654
_diffrn_reflns_point_group_measured_fraction_full  0.707
_diffrn_reflns_point_group_measured_fraction_max  0.654
_diffrn_reflns_theta_full          25.242
_diffrn_reflns_theta_max           27.417
_diffrn_reflns_theta_min           2.614
_diffrn_ambient_environment        air
_diffrn_ambient_pressure           '150000'
_diffrn_ambient_temperature        293(1)
_diffrn_detector                   'Hybrid Pixel Array Detector'
_diffrn_detector_area_resol_mean   10.0000
_diffrn_detector_type              HyPix
_diffrn_measured_fraction_theta_full  0.707
_diffrn_measured_fraction_theta_max  0.654
_diffrn_measurement_details
;
List of Runs (angles in degrees, time in seconds):

  # Type    Start    End  Width  t~exp~   \w     \q     \k     \f   Frames
--------------------------------------------------------------------------
  1  \w    -41.00  19.00   3.00    5.00    --  -26.20   0.00-180.00   20
  2  \w     15.00  42.00   3.00    5.00    --  -26.20  28.00 -71.00    9
  3  \w    -33.00  -6.00   3.00    5.00    --  -26.20  77.00 -30.00    9
  4  \w     13.00  40.00   3.00    5.00    --  -26.20  51.00 101.00    9
  5  \w    -18.00   3.00   3.00    5.00    --   24.80  57.00 150.00    7
  6  \w     13.00  40.00   3.00    5.00    --   24.80  51.00 101.00    9
  7  \w     -5.00  22.00   3.00    5.00    --   24.80  53.00 -17.00    9
  8  \w     20.00  47.00   3.00    5.00    --   24.80  54.00 -80.00    9
  9  \w     27.00  54.00   3.00    5.00    --   24.80  28.00 -71.00    9
 10  \w    -36.00  -9.00   3.00    5.00    --  -26.20 -13.00   3.00    9
 11  \w   -120.00 -93.00   3.00    5.00    --  -26.20 -28.00 126.00    9
 12  \w    -88.00 -61.00   3.00    5.00    --  -26.20 136.00 150.00    9
 13  \w    -88.00 -61.00   3.00    5.00    --  -26.20 134.00 -28.00    9
 14  \w     -5.00  16.00   3.00    5.00    --  -26.20 -57.00   0.00    7
 15  \w     12.00  39.00   3.00    5.00    --   24.80 -77.00  30.00    9
 16  \w     -5.00  19.00   3.00    5.00    --   24.80 -57.00  60.00    8
 17  \w     -4.00  26.00   3.00    5.00    --  -26.20 -97.00  35.00   10
 18  \w   -111.00 -84.00   3.00    5.00    --  -26.20-178.00  90.00    9
 19  \w     12.00  39.00   3.00    5.00    --   24.80 -77.00-150.00    9
 20  \w     -4.00  29.00   3.00    5.00    --  -26.20 -97.00-143.00   11
 21  \w     32.00  59.00   3.00    5.00    --   24.80-134.00 -95.00    9
 22  \w     70.00 103.00   3.00    5.00    --   24.80-178.00 -90.00   11
 23  \w     44.00  71.00   3.00    5.00    --   24.80-136.00  85.00    9
;
_diffrn_measurement_device         'four-circle diffractometer'
_diffrn_measurement_device_type    'XtaLAB Synergy, Dualflex, HyPix'
_diffrn_measurement_method         '\w scans'
_diffrn_measurement_specimen_support  'diamond anvil cell'
_diffrn_orient_matrix_axis[1]      matrixX
_diffrn_orient_matrix_axis[2]      matrixY
_diffrn_orient_matrix_axis[3]      matrixZ
_diffrn_orient_matrix_type        
 'CrysAlisPro convention (1999,Acta A55,543-557)'
_diffrn_orient_matrix_UB_11        -0.0190675000
_diffrn_orient_matrix_UB_12        0.0317878000
_diffrn_orient_matrix_UB_13        0.0331464000
_diffrn_orient_matrix_UB_21        -0.0098555000
_diffrn_orient_matrix_UB_22        0.0170357000
_diffrn_orient_matrix_UB_23        -0.0617638000
_diffrn_orient_matrix_UB_31        -0.0539243000
_diffrn_orient_matrix_UB_32        -0.0455230000
_diffrn_orient_matrix_UB_33        -0.0003086000
_diffrn_radiation_monochromator    mirror
_diffrn_radiation_probe            x-ray
_diffrn_radiation_type             'Mo K\a'
_diffrn_radiation_wavelength       0.71073
_diffrn_source                     'micro-focus sealed X-ray tube'
_diffrn_source_type                'PhotonJet (Mo) X-ray Source'
_reflns_Friedel_coverage           0.000
_reflns_Friedel_fraction_full      .
_reflns_Friedel_fraction_max       .
_reflns_number_gt                  475
_reflns_number_total               585
_reflns_special_details
;
 Reflections were merged by SHELXL according to the crystal
 class for the calculation of statistics and refinement.
 
 _reflns_Friedel_fraction is defined as the number of unique
 Friedel pairs measured divided by the number that would be
 possible theoretically, ignoring centric projections and
 systematic absences.
;
_reflns_threshold_expression       'I > 2\s(I)'
_computing_cell_refinement         'CrysAlisPro 1.171.42.94a (Rigaku OD, 2023)'
_computing_data_collection         'CrysAlisPro 1.171.42.94a (Rigaku OD, 2023)'
_computing_data_reduction          'CrysAlisPro 1.171.42.94a (Rigaku OD, 2023)'
_computing_molecular_graphics      'Olex2 1.5 (Dolomanov et al., 2009)'
_computing_publication_material    'Olex2 1.5 (Dolomanov et al., 2009)'
_computing_structure_refinement    'SHELXL 2018/3 (Sheldrick, 2015)'
_computing_structure_solution      'SHELXT 2018/2 (Sheldrick, 2018)'
_refine_diff_density_max           0.452
_refine_diff_density_min           -0.628
_refine_diff_density_rms           0.097
_refine_ls_extinction_coef         .
_refine_ls_extinction_method       none
_refine_ls_goodness_of_fit_ref     1.044
_refine_ls_hydrogen_treatment      constr
_refine_ls_matrix_type             full
_refine_ls_number_parameters       42
_refine_ls_number_reflns           585
_refine_ls_number_restraints       0
_refine_ls_R_factor_all            0.0525
_refine_ls_R_factor_gt             0.0337
_refine_ls_restrained_S_all        1.044
_refine_ls_shift/su_max            0.000
_refine_ls_shift/su_mean           0.000
_refine_ls_structure_factor_coef   Fsqd
_refine_ls_weighting_details      
 'w=1/[\s^2^(Fo^2^)+(0.0276P)^2^] where P=(Fo^2^+2Fc^2^)/3'
_refine_ls_weighting_scheme        calc
_refine_ls_wR_factor_gt            0.0592
_refine_ls_wR_factor_ref           0.0644
_refine_special_details            ?
_olex2_refinement_description
;
1. Fixed Uiso
 At 1.2 times of:
  All C(H,H) groups
2. Others
 Fixed Sof: Rb1(0.166667)
3.a Secondary CH2 refined with riding coordinates:
 C1(H1A,H1B), C2(H2A,H2B)
;
_atom_sites_solution_hydrogens     geom
_atom_sites_solution_primary       ?
_atom_sites_solution_secondary     ?
loop_
  _atom_site_label
  _atom_site_type_symbol
  _atom_site_fract_x
  _atom_site_fract_y
  _atom_site_fract_z
  _atom_site_U_iso_or_equiv
  _atom_site_adp_type
  _atom_site_occupancy
  _atom_site_site_symmetry_order
  _atom_site_calc_flag
  _atom_site_refinement_flags_posn
  _atom_site_refinement_flags_adp
  _atom_site_refinement_flags_occupancy
  _atom_site_disorder_assembly
  _atom_site_disorder_group
 Sb1 Sb 0.000000 0.000000 1.000000 0.0310(2) Uani 1 6 d S T P . .
 Rb1 Rb 0.000000 0.000000 0.54943(15) 0.0529(5) Uani 0.5 3 d S T P . .
 Cl1 Cl 0.07864(10) 0.15799(9) 0.86488(11) 0.0530(4) Uani 1 1 d . . . . .
 O1 O 0.0632(2) 0.2250(2) 0.4769(3) 0.0394(7) Uani 1 1 d . . . . .
 C1 C 0.1715(4) 0.2972(4) 0.5220(4) 0.0454(11) Uani 1 1 d . . . . .
 H1A H 0.173920 0.294942 0.617659 0.055 Uiso 1 1 calc R U . . .
 H1B H 0.194100 0.371747 0.495532 0.055 Uiso 1 1 calc R U . . .
 C2 C 0.2465(4) 0.2629(4) 0.4640(4) 0.0442(11) Uani 1 1 d . . . . .
 H2A H 0.235105 0.253506 0.369267 0.053 Uiso 1 1 calc R U . . .
 H2B H 0.321970 0.318854 0.479829 0.053 Uiso 1 1 calc R U . . .

loop_
  _atom_site_aniso_label
  _atom_site_aniso_U_11
  _atom_site_aniso_U_22
  _atom_site_aniso_U_33
  _atom_site_aniso_U_23
  _atom_site_aniso_U_13
  _atom_site_aniso_U_12
 Sb1 0.0292(3) 0.0292(3) 0.0347(4) 0.000 0.000 0.01462(15)
 Rb1 0.0332(6) 0.0332(6) 0.0923(15) 0.000 0.000 0.0166(3)
 Cl1 0.0511(8) 0.0451(8) 0.0609(8) 0.0181(5) 0.0079(5) 0.0227(6)
 O1 0.0350(18) 0.0318(18) 0.0515(18) -0.0062(13) -0.0023(13) 0.0167(16)
 C1 0.042(3) 0.028(3) 0.058(3) -0.003(2) -0.008(2) 0.011(3)
 C2 0.030(3) 0.042(3) 0.050(3) 0.010(2) -0.002(2) 0.010(2)

_geom_special_details
;
 All esds (except the esd in the dihedral angle between two l.s. planes)
 are estimated using the full covariance matrix.  The cell esds are taken
 into account individually in the estimation of esds in distances, angles
 and torsion angles; correlations between esds in cell parameters are only
 used when they are defined by crystal symmetry.  An approximate (isotropic)
 treatment of cell esds is used for estimating esds involving l.s. planes.
;
loop_
  _geom_bond_atom_site_label_1
  _geom_bond_atom_site_label_2
  _geom_bond_distance
  _geom_bond_site_symmetry_2
  _geom_bond_publ_flag
 Sb1 Cl1 2.3641(10) 11_557 ?
 Sb1 Cl1 2.3642(10) 12_557 ?
 Sb1 Cl1 2.3641(10) . ?
 Sb1 Cl1 2.3641(10) 2 ?
 Sb1 Cl1 2.3642(10) 3 ?
 Sb1 Cl1 2.3641(10) 10_557 ?
 Rb1 Rb1 1.001(3) 10_556 ?
 Rb1 Cl1 3.7304(17) . ?
 Rb1 O1 2.846(3) 11_556 ?
 Rb1 O1 2.927(3) 3 ?
 Rb1 O1 2.927(3) . ?
 Rb1 O1 2.846(3) 10_556 ?
 Rb1 O1 2.846(3) 12_556 ?
 Rb1 O1 2.927(3) 2 ?
 O1 C1 1.421(5) . ?
 O1 C2 1.431(5) 12_556 ?
 C1 H1A 0.9700 . ?
 C1 H1B 0.9700 . ?
 C1 C2 1.486(7) . ?
 C2 H2A 0.9700 . ?
 C2 H2B 0.9700 . ?

loop_
  _geom_angle_atom_site_label_1
  _geom_angle_atom_site_label_2
  _geom_angle_atom_site_label_3
  _geom_angle
  _geom_angle_site_symmetry_1
  _geom_angle_site_symmetry_3
  _geom_angle_publ_flag
 Cl1 Sb1 Cl1 180.00(5) 11_557 2 ?
 Cl1 Sb1 Cl1 89.88(4) 10_557 12_557 ?
 Cl1 Sb1 Cl1 89.88(4) . 3 ?
 Cl1 Sb1 Cl1 89.88(4) 11_557 10_557 ?
 Cl1 Sb1 Cl1 89.88(4) 2 3 ?
 Cl1 Sb1 Cl1 90.12(4) 2 10_557 ?
 Cl1 Sb1 Cl1 90.12(4) 2 12_557 ?
 Cl1 Sb1 Cl1 90.12(4) 11_557 . ?
 Cl1 Sb1 Cl1 90.12(4) . 12_557 ?
 Cl1 Sb1 Cl1 89.88(4) 2 . ?
 Cl1 Sb1 Cl1 90.12(4) 10_557 3 ?
 Cl1 Sb1 Cl1 180.0 10_557 . ?
 Cl1 Sb1 Cl1 180.0 12_557 3 ?
 Cl1 Sb1 Cl1 89.88(4) 11_557 12_557 ?
 Cl1 Sb1 Cl1 90.12(4) 11_557 3 ?
 O1 Rb1 Cl1 125.40(7) 10_556 . ?
 O1 Rb1 Cl1 74.30(6) . . ?
 O1 Rb1 Cl1 110.62(6) 3 . ?
 O1 Rb1 Cl1 86.49(6) 12_556 . ?
 O1 Rb1 Cl1 124.25(6) 2 . ?
 O1 Rb1 Cl1 73.87(6) 11_556 . ?
 O1 Rb1 O1 160.10(6) 12_556 3 ?
 O1 Rb1 O1 160.10(6) 11_556 2 ?
 O1 Rb1 O1 59.644(15) 11_556 3 ?
 O1 Rb1 O1 113.93(5) 2 3 ?
 O1 Rb1 O1 59.644(15) 10_556 3 ?
 O1 Rb1 O1 59.644(15) 11_556 . ?
 O1 Rb1 O1 119.134(19) 10_556 12_556 ?
 O1 Rb1 O1 160.10(6) 10_556 . ?
 O1 Rb1 O1 59.644(15) 10_556 2 ?
 O1 Rb1 O1 59.645(15) 12_556 . ?
 O1 Rb1 O1 119.134(19) 11_556 12_556 ?
 O1 Rb1 O1 113.93(5) 2 . ?
 O1 Rb1 O1 119.134(19) 11_556 10_556 ?
 O1 Rb1 O1 113.93(5) 3 . ?
 O1 Rb1 O1 59.644(15) 12_556 2 ?
 Sb1 Cl1 Rb1 94.23(4) . . ?
 C1 O1 Rb1 109.3(2) . . ?
 C1 O1 Rb1 117.0(3) . 10_556 ?
 C1 O1 C2 112.9(3) . 12_556 ?
 C2 O1 Rb1 115.7(2) 12_556 10_556 ?
 C2 O1 Rb1 106.1(2) 12_556 . ?
 O1 C1 H1A 109.9 . . ?
 O1 C1 H1B 109.9 . . ?
 O1 C1 C2 108.9(4) . . ?
 H1A C1 H1B 108.3 . . ?
 C2 C1 H1A 109.9 . . ?
 C2 C1 H1B 109.9 . . ?
 O1 C2 C1 109.1(4) 11_556 . ?
 O1 C2 H2A 109.9 11_556 . ?
 O1 C2 H2B 109.9 11_556 . ?
 C1 C2 H2A 109.9 . . ?
 C1 C2 H2B 109.9 . . ?
 H2A C2 H2B 108.3 . . ?

loop_
  _geom_torsion_atom_site_label_1
  _geom_torsion_atom_site_label_2
  _geom_torsion_atom_site_label_3
  _geom_torsion_atom_site_label_4
  _geom_torsion
  _geom_torsion_site_symmetry_1
  _geom_torsion_site_symmetry_2
  _geom_torsion_site_symmetry_3
  _geom_torsion_site_symmetry_4
  _geom_torsion_publ_flag
 Rb1 O1 C1 C2 57.5(4) . . . . ?
 Rb1 O1 C1 C2 37.4(4) 10_556 . . . ?
 O1 C1 C2 O1 -70.3(5) . . . 11_556 ?
 C2 O1 C1 C2 175.3(3) 12_556 . . . ?

_shelx_res_file
;
TITL rb1k5.res in R-3
    rb1k5.res
    created by SHELXL-2018/3 at 18:34:22 on 28-Dec-2023
CELL 0.71073 14.0925 14.0925 10.1233 90 90 120
ZERR 3 0.0013 0.0013 0.001 0 0 0
LATT 3
SYMM -Y,+X-Y,+Z
SYMM +Y-X,-X,+Z
SFAC C H O Cl Rb Sb
UNIT 36 72 18 18 3 3

L.S. 4
PLAN  1
SIZE 0.11 0.12 0.15
TEMP 20
CONF
CONN 9 2 Rb1
BIND Rb1 Cl1
BOND
MORE -1
BOND $H
fmap 2
acta
OMIT 0 55
REM <olex2.extras>
REM <HklSrc "%.\\Rb1k5.hkl">
REM </olex2.extras>

WGHT    0.027600
FVAR       0.28801
SB1   6    0.000000    0.000000    1.000000    10.16667    0.02924    0.02924 =
         0.03466    0.00000    0.00000    0.01462
RB1   5    0.000000    0.000000    0.549427    10.16667    0.03323    0.03323 =
         0.09226    0.00000    0.00000    0.01661
CL1   4    0.078638    0.157991    0.864878    11.00000    0.05107    0.04513 =
         0.06094    0.01813    0.00785    0.02270
O1    3    0.063159    0.225036    0.476881    11.00000    0.03501    0.03176 =
         0.05145   -0.00622   -0.00230    0.01668
C1    1    0.171450    0.297247    0.522013    11.00000    0.04189    0.02835 =
         0.05758   -0.00257   -0.00797    0.01120
AFIX  23
H1A   2    0.173920    0.294942    0.617659    11.00000   -1.20000
H1B   2    0.194100    0.371747    0.495532    11.00000   -1.20000
AFIX   0
C2    1    0.246458    0.262897    0.463962    11.00000    0.02973    0.04227 =
         0.04972    0.01042   -0.00200    0.00980
AFIX  23
H2A   2    0.235105    0.253506    0.369267    11.00000   -1.20000
H2B   2    0.321970    0.318854    0.479829    11.00000   -1.20000
AFIX   0
HKLF 4 1 0 -1 0 -1 0 0 0 0 1


REM  rb1k5.res in R-3
REM wR2 = 0.0644, GooF = S = 1.044, Restrained GooF = 1.044 for all data
REM R1 = 0.0337 for 475 Fo > 4sig(Fo) and 0.0525 for all 585 data
REM 42 parameters refined using 0 restraints

END

WGHT      0.0276      0.0000

REM Highest difference peak  0.452,  deepest hole -0.628,  1-sigma level  0.097
Q1    1   0.1667  0.3333  0.8333  10.50000  0.05    0.45
;
_shelx_res_checksum                4898
_shelx_hkl_file
;
   0   0  -3 9376.19  349.88
  -1   1  -5    5.67    8.58
   1  -1   2 6445.56  237.32
   1  -1   2 6360.66  237.53
  -1   1  -2 6356.07  237.81
   0  -1   1  362.15   17.35
   1   0   1  383.59   16.35
   0   1  -1  377.32   16.58
   1   0   1  372.46   16.86
  -1   0  -1  411.89   17.21
   0   1  -1  394.25   16.70
   0   1  -1  389.03   17.35
   1   0   1  342.68   16.02
   0   1  -4  258.68   15.22
  -1   0  -4  198.24   17.23
   0   1  -4  226.68   16.66
   1  -2   6  578.17   32.37
  -1   2  -6  611.41   35.59
  -1   2  -6  569.94   37.12
  -1   2  -6  513.48   31.82
   1  -2   3   91.89    8.38
  -1  -1  -3   84.06    8.02
  -1  -1   0 5011.59  180.97
   1   1   0 4740.69  178.26
  -1  -1   0 4707.70  178.12
  -1  -1   0 4868.98  181.86
   1   1   0 4797.40  178.89
   1   1   0 4879.13  179.62
  -2   1  -3  363.53   17.72
   2  -1   3  327.22   19.64
  -1  -1   3  378.24   20.60
  -2   1  -3  336.74   17.52
   1   1  -3  362.86   16.35
   1   1  -3  329.65   16.02
  -2   1  -3  341.83   15.79
   2  -1   3  356.17   15.79
  -1  -1   3  366.68   16.58
   2  -1   6  379.98   23.08
  -2   1  -6  342.71   21.79
   2  -1   6  445.42   29.70
  -2   1  -6  432.81   27.66
   2  -2   7 1464.75   70.70
  -2   2  -7 1447.25   65.22
   2  -2   7 1362.74   61.41
  -2   2  -7 1296.94   54.09
  -2   2  -7 1244.03   71.17
   2  -2   4  217.88   13.41
  -2   2  -4  205.66   11.30
  -2   2  -4  202.41   14.86
   2  -2   4  191.22   16.98
   2  -2   1 1711.65   71.31
   2  -2   1 1935.00   72.14
  -2   0  -2 1880.87   73.86
  -2   0  -2 1829.16   74.91
   0  -2   2 1822.72   74.86
  -2   0  -2 1894.32   75.40
   0  -2   2 1836.49   76.34
   0   2  -2 1842.98   73.98
   0   2  -2 1904.73   74.75
   0   2  -2 1852.46   70.46
   0  -2   2 1971.29   73.05
   0   2  -2 1848.56   75.74
   0   2  -5  500.28   21.42
  -2   0  -5  508.50   30.02
  -2   0  -5  509.78   22.91
   2   0   5  464.66   23.06
   0   2  -5  508.79   30.39
   0  -2   5  460.44   28.79
   0   2  -5  485.07   30.60
   0   2  -5  489.10   26.33
  -1   3  -7  479.90   33.80
  -1   3  -7  401.96   28.94
  -1   3  -7  427.97   31.84
   1  -3   7  358.70   28.13
   1  -3   4  922.15   42.18
  -1   3  -4  875.10   43.26
  -2  -1  -4  862.33   39.91
  -1   3  -4  855.72   40.87
  -2  -1  -1 2247.86   81.67
   2   1   1 2148.87   86.68
  -2  -1  -1 2160.21   84.91
  -2  -1  -1 2155.61   85.46
  -2  -1  -1 2235.75   84.69
  -1   3  -1 2115.22   82.66
  -1   3  -1 2092.30   82.60
  -2  -1  -1 2122.56   83.86
   2   1   1 2110.80   85.42
  -2  -1   2  261.79   14.27
   2   1  -2  252.68   16.05
   3  -2   2  232.63   13.75
   3  -2   2  269.41   15.18
  -2  -1   2  258.12   14.86
  -2  -1   2  289.31   15.34
  -3   2  -5 2166.92   88.51
   3  -2   5 2142.84   92.83
  -3   2  -8   43.10   18.09
   3  -2   8   25.71   15.41
  -2   3  -8    2.10   15.34
  -2   3  -8   12.95   10.83
   2  -3   8   29.91   14.12
  -2   3  -8   18.61   15.67
  -2   3  -8    7.89   19.21
   2  -3   8    2.74   22.49
  -2   3  -5 2314.82   96.44
  -2   3  -5 2265.47   91.85
   2  -3   5 2310.89   87.42
   2  -3   2  553.71   24.59
  -2   3  -2  541.72   27.14
  -3   1  -1 1990.41   79.35
   1   2  -1 2017.01   76.91
  -1  -2   1 2049.65   80.23
  -1  -2   1 2048.89   76.49
  -1  -2   1 1994.96   80.66
  -1  -2   1 2000.31   88.83
   1   2  -1 2050.11   78.93
  -1  -2   1 2085.37   77.49
  -1  -2   1 2029.25   82.75
  -1  -2   1 2067.29   84.86
  -3   1  -1 2030.57   77.41
   3  -1   1 2019.89   79.46
   3  -1   1 2061.95   77.74
   1   2  -1 1994.34   77.46
   3  -1   1 1997.78   77.52
  -3   1  -4  863.38   43.63
  -1  -2   4  841.97   43.80
   3  -1   4  897.82   36.59
  -3   1  -4  928.33   39.79
  -1  -2   4 1018.35   46.45
   1   2  -4  942.32   44.17
  -3   1  -4 1009.39   46.09
   3  -1   4  976.49   44.51
  -3   1  -4  925.84   42.24
   3  -1   7  322.13   20.52
  -3   1  -7  343.50   22.50
  -3   1  -7  359.36   29.09
  -3   1  -7  268.54   29.36
  -3   1  -7  342.38   16.90
  -3   3  -9   92.48   22.15
   3  -3   6  640.81   30.35
  -3   3  -6  669.62   36.90
   3  -3   6  748.95   41.54
   3  -3   3  584.83   25.54
   3  -3   3  579.88   28.15
  -3   3  -3  566.89   31.96
  -3   3  -3  555.46   26.97
   3  -3   3  610.78   30.56
  -3   0   0 1238.83   50.76
   0   3  -3 2955.47  109.28
  -3   0  -3 2951.40  116.65
   0   3  -3 2925.98  115.16
   0  -3   3 2910.40  116.39
  -3   0  -3 2700.02  116.51
   0  -3   3 2882.88  113.50
  -3   0  -3 2839.74  112.96
   0  -3   3 2786.48  116.33
   0   3  -3 2981.83  118.11
  -3   0  -3 2919.71  114.56
   0   3  -3 2881.27  117.40
   0  -3   3 2915.56  118.99
  -3   0  -3 2972.33  111.30
  -3   0  -6  -13.33   15.28
  -3   0  -6   -1.51   10.35
  -3   0  -6    2.47    5.60
  -3   0  -6    5.59   13.68
   0  -3   6   -4.00   12.60
   0  -3   6   -1.74   10.97
   0   3  -6   11.07   13.55
   0   3  -6    7.64   13.52
  -1   4  -8  101.24   19.70
  -1   4  -8  109.97   24.80
  -1   4  -8   84.02   17.27
  -1   4  -8  112.63   17.21
  -1   4  -5  118.16   16.95
  -1   4  -5   92.62   14.57
  -3  -1  -5  104.34   12.23
  -1   4  -5  114.56   17.30
  -3  -1  -5   81.92   16.29
  -3  -1  -2 8866.00  328.47
  -1   4  -2 8770.12  330.61
   3   1   2 8827.79  329.29
  -3  -1  -2 8886.08  330.41
   3   1   2 8711.07  331.37
  -3  -1  -2 8868.46  326.11
  -1   4  -2 8670.27  329.00
  -3  -1  -2 8420.92  326.30
   1  -4   2 8816.26  329.21
  -3  -1  -2 8680.50  332.77
  -3  -1  -2 8994.37  329.40
  -1   4  -2 8651.31  332.75
   3   1  -1 1658.17   66.79
   3   1  -1 1642.66   67.13
   3   1  -1 1701.59   62.88
  -3  -1   1 1574.82   65.22
  -3  -1   1 1645.42   63.46
   3   1  -1 1548.70   65.86
   3   1  -4 3309.82  135.19
   4  -3   4 3395.35  132.16
   4  -3   4 3322.58  126.81
   4  -3   4 3298.89  128.30
  -3  -1   4 3229.05  129.89
  -4   3  -4 3255.09  130.16
   4  -3   7  351.79   30.86
  -4   3  -7  403.36   31.86
  -4   3  -7  359.68   26.84
   4  -3   7  391.15   22.74
  -4   3 -10   40.11   30.97
  -4   3 -10  -22.62   24.86
   2  -4   9  270.10   35.59
  -2   4  -9  372.13   34.90
  -2   4  -9  293.81   29.90
  -2   4  -9  259.20   31.28
  -2   4  -6  167.53   15.98
  -2   4  -6  117.14   16.45
  -2   4  -6  181.96   22.03
   2  -4   6  146.26   19.94
  -2   4  -3 1202.63   57.27
  -2   4  -3 1318.32   57.73
  -2   4  -3 1335.89   49.45
  -2   4  -3 1326.84   57.29
   2  -4   3 1297.42   56.44
   2  -4   3 1273.66   59.00
   2  -4   3 1251.82   52.71
  -2  -2  -3 1322.21   60.22
  -2   4  -3 1211.28   58.38
  -2  -2   0 2215.41   91.43
  -2  -2   0 2369.26   92.79
   2   2   0 2225.58   92.38
  -2  -2   0 2228.77   94.62
   4  -2   3  520.57   26.67
  -2  -2   3  496.02   25.38
  -4   2  -3  510.78   26.75
   4  -2   3  532.55   25.04
   4  -2   3  517.60   25.83
   2   2  -3  554.01   28.34
  -4   2  -3  518.39   26.16
  -2  -2   3  484.99   28.83
   4  -2   3  493.20   26.20
   2   2  -3  522.65   25.21
  -2  -2   6  504.91   36.88
   4  -2   6  574.93   35.33
  -2  -2   6  519.19   26.68
  -4   2  -6  559.01   36.07
  -4   2  -6  580.28   29.43
  -4   2  -6  605.64   36.94
   2   2  -6  608.17   37.53
  -4   2  -9  146.75   25.67
  -4   2  -9   65.59   27.17
  -3   4 -10    7.11   26.11
  -3   4 -10   -9.93   20.02
  -3   4  -7  510.40   37.54
  -3   4  -7  533.70   35.31
   3  -4   7  547.68   39.74
   3  -4   4 2453.49   94.81
  -3   4  -4 2582.92  106.85
   3  -4   4 2471.23  102.24
  -3   4  -4 2497.17   98.12
   3  -4   4 2664.61  101.08
   1   3  -2 9643.12  367.36
   4  -1   2 9773.54  363.79
  -1  -3   2 9566.65  363.57
   4  -1   2 9999.00  364.76
   4  -1   2 9577.18  360.85
  -1  -3   2 9612.97  371.40
   1   3  -2 9668.63  363.19
  -4   1  -2 9691.60  362.43
  -4   1  -2 9631.17  364.24
  -1  -3   2 9803.06  359.80
   1   3  -2 9571.58  361.67
  -1  -3   2 9470.31  367.90
  -1  -3   2 9927.67  364.22
   1   3  -2 9751.57  357.72
  -1  -3   2 9599.73  364.20
   4  -1   2 9614.43  362.59
   1   3  -5   17.90    9.88
  -1  -3   5   32.92   10.93
  -1  -3   5   33.29   10.60
  -4   1  -5    6.76    9.68
  -4   1  -5   25.98   10.13
  -4   1  -5   26.63    7.75
   4  -1   5   23.64   11.01
  -4   1  -8  221.15   28.20
  -4   1  -8  138.41   27.17
   1   3  -8  195.91   26.22
  -1  -3   8  202.14   24.83
  -4   1  -8  216.21   21.72
  -4   4 -11  304.92   38.49
  -4   4  -8   99.91   17.91
   4  -4   8  114.24   27.91
  -4   4  -8  103.80   22.89
  -4   4  -5 3755.11  145.96
  -4   4  -5 3775.98  156.83
   4  -4   5 3633.10  152.52
   4   0   1  176.99   13.06
   4   0   1  174.72   10.94
  -4   0  -1  167.15   12.78
  -4   0  -1  169.36   10.99
   4   0   1  188.87    8.82
  -4   0  -4 2780.48  115.08
   0   4  -4 2715.55  119.57
  -4   0  -4 2695.20  117.39
   0  -4   4 2937.41  127.76
   0   4  -4 2896.13  118.82
   0   4  -4 2902.51  116.38
  -4   0  -4 2810.83  112.82
  -4   0  -4 2893.39  118.48
  -4   0  -4 2894.32  110.48
   0  -4   4 2891.79  113.86
   0  -4   7   17.40   14.57
   0  -4   7  -26.96   19.36
  -4   0  -7    1.86   14.98
  -4   0  -7   -4.55   15.35
   0   4  -7   17.74   15.48
  -4   0  -7    4.63    7.46
   0   4  -7   -2.38   17.99
  -1   5  -9  526.40   44.37
  -1   5  -9  526.55   43.90
   1  -5   9  461.16   46.31
   1  -5   6  -19.91   18.27
  -1   5  -6    4.19   12.40
   1  -5   6   20.29   16.01
  -4  -1  -6    4.52    9.56
  -1   5  -6    7.95   14.32
  -4  -1  -6   -7.83   13.47
  -4  -1  -6    2.30   16.18
  -1   5  -6   -9.05   12.47
   1  -5   3 1171.16   58.07
  -1   5  -3 1102.65   56.82
  -4  -1  -3 1262.29   51.86
   4   1   3 1203.57   55.44
  -1   5  -3 1144.55   55.45
  -4  -1  -3 1147.67   52.71
   1  -5   3 1256.44   53.63
   1  -5   3 1188.84   60.64
  -4  -1  -3 1201.83   54.02
   1  -5   3 1236.56   52.22
  -4  -1  -3 1222.21   58.84
  -1   5  -3 1162.97   54.18
   4   1   0 2479.31   98.73
   4   1   0 2393.07   95.20
  -4  -1   0 2384.10   97.09
  -4  -1   0 2463.20   99.67
   4   1   0 2410.11   98.06
  -4  -1   0 2450.37   99.12
  -4  -1   0 2428.91   97.52
   5  -4   3   65.42   11.37
   5  -4   3   69.80   11.66
  -4  -1   3   72.87   10.92
   4   1  -3   77.64   12.71
  -5   4  -3   52.52   10.37
  -4  -1   3   65.87   10.00
  -5   4  -3   56.19   12.14
  -5   4  -6 1020.63   55.39
   5  -4   6  983.19   53.62
   5  -4   6  994.33   45.37
  -5   4  -6  945.40   47.28
  -5   4  -6  956.85   58.72
   5  -4   6  963.56   53.45
  -5   4  -9   56.34   21.57
  -5   4  -9   15.77   25.34
   5  -4   9   49.39   26.02
  -2   5 -10   41.67   31.33
  -2   5  -7  252.46   27.71
  -2   5  -7  228.79   26.98
  -2   5  -7  238.75   22.63
   2  -5   4 1535.91   60.08
   2  -5   4 1664.33   64.85
  -2   5  -4 1632.63   71.24
  -2   5  -4 1656.49   71.06
  -3  -2  -4 1704.37   72.38
  -3  -2  -4 1498.80   77.06
  -2   5  -4 1626.14   71.48
   2  -5   4 1592.36   72.65
  -3  -2  -4 1464.33   69.36
  -2   5  -4 1475.64   60.97
   3   2   1   15.13    8.21
  -3  -2  -1   22.85    7.28
  -3  -2  -1   34.34    8.20
  -3  -2  -1   41.58    8.18
  -3  -2  -1   30.85    7.95
  -3  -2  -1   35.60    3.35
  -3  -2  -1   17.61    8.61
  -3  -2   2 3030.85  120.96
  -3  -2   2 3208.75  119.50
   5  -3   2 2964.92  126.24
  -3  -2   2 3163.53  128.28
  -5   3  -2 3041.60  122.04
   3   2  -2 3090.03  124.66
   3   2  -2 3242.42  119.36
   3   2  -2 3087.86  121.75
  -3  -2   2 3148.31  124.69
   5  -3   2 3066.77  123.10
  -3  -2   2 3144.07  124.59
   3   2  -2 3038.73  123.11
  -5   3  -5  435.93   31.38
  -5   3  -5  485.16   29.76
   5  -3   5  472.49   26.79
   3   2  -5  477.47   29.85
  -3  -2   5  521.50   27.98
  -3  -2   5  523.16   35.71
  -5   3  -5  488.16   25.85
  -5   3  -5  386.74   37.36
   5  -3   5  503.56   31.66
   3   2  -5  483.53   34.37
  -5   3  -8  129.06   26.15
  -5   3  -8  129.25   25.22
   5  -3   8  122.77   25.78
  -5   3 -11  127.11   38.83
  -3   5 -11  185.24   33.64
   3  -5   8   53.27   25.60
  -3   5  -8   13.89   17.65
  -3   5  -8   21.13   17.16
   3  -5   5 1269.93   61.35
  -3   5  -5 1281.68   62.49
  -3   5  -5 1311.44   52.99
  -3   5  -5 1262.11   62.71
   3  -5   5 1315.11   61.15
   3  -5   5 1157.79   63.40
  -2  -3  -2 1173.89   62.81
  -2  -3   1   22.59    8.55
  -5   2  -1   16.82    4.26
  -2  -3   1    4.35    7.67
   2   3  -1   18.29    3.85
  -2  -3   1    9.12    3.09
   2   3  -1   22.33    4.95
   5  -2   1   20.39    2.90
  -5   2  -4 2133.96   81.10
   2   3  -4 1908.44   90.16
   5  -2   4 2070.05   89.26
   2   3  -4 1944.00   86.59
   5  -2   4 2053.51   86.28
  -2  -3   4 2189.10   92.64
   5  -2   4 2137.21   87.42
  -5   2  -4 2131.65   88.85
  -5   2  -7   73.90   21.38
   2   3  -7   82.83   20.63
  -5   2  -7   95.11   20.57
  -2  -3   7   55.91   10.38
   5  -2   7  118.23   21.55
  -2  -3   7   52.24   21.52
   2   3  -7   63.70   18.09
  -5   2 -10  232.14   40.84
  -4   5  -9   14.89   16.15
   4  -5   9   83.36   27.42
  -4   5  -9  -25.70   31.09
  -4   5  -9   41.68   20.17
   4  -5   6 1005.48   53.82
   4  -5   6 1100.88   56.93
  -4   5  -6  998.39   55.05
  -4   5  -6  875.78   54.44
   4  -5   3  198.76   17.66
  -4   5  -3  226.50   18.91
   1   4  -3 3207.72  133.93
  -1  -4   3 3460.79  138.10
   1   4  -3 3264.34  124.61
   5  -1   3 3146.81  129.41
  -1  -4   3 3299.71  126.60
   5  -1   3 3388.89  130.94
   5  -1   3 3228.45  125.91
   5  -1   3 3230.99  127.64
   5  -1   3 3354.62  132.08
   1   4  -3 3326.48  129.04
   1   4  -3 3296.53  130.95
  -1  -4   3 3331.33  131.06
   5  -1   3 3252.69  146.44
  -5   1  -3 3268.19  129.40
  -1  -4   3 3237.30  132.02
  -1  -4   3 3234.77  139.49
   1   4  -3 3233.04  136.04
  -5   1  -3 3184.23  131.81
  -5   1  -6   82.50   17.32
  -5   1  -6   99.93   12.29
   1   4  -6   71.08   19.65
   5  -1   6   63.17   15.09
  -1  -4   6   67.74   16.47
   1   4  -6   53.85   15.94
  -5   1  -6   72.43   18.38
  -1  -4   9  666.67   49.53
  -5   1  -9  776.93   56.28
   1   4  -9  651.50   48.39
   5  -5  10   25.99   28.40
   5  -5  10  -20.03   21.86
  -5   5 -10   14.49   23.60
  -5   5  -7  290.95   33.15
  -5   5  -7  281.08   25.12
   5  -5   7  317.57   31.65
   5  -5   4 2898.50  116.16
  -5   5  -4 2858.71  118.20
   5  -5   4 2559.41  114.55
   5  -5   4 2968.21  119.28
   5   0  -1 1207.02   22.50
   5   0  -1 1163.35   33.55
   5   0   2 7640.91  286.53
   0  -5   2 7880.62  299.57
   0  -5   2 7457.67  292.56
  -5   0  -2 7667.60  291.26
   5   0   2 7887.13  290.45
   0   5  -2 7577.19  295.08
  -5   0  -2 7288.25  290.92
  -5   0  -2 7784.78  291.12
   0   5  -2 7468.07  290.42
   0   5  -2 7671.36  288.18
  -5   0  -2 7699.75  285.98
   5   0   2 7477.42  283.94
   0  -5   5   26.73   16.98
  -5   0  -5   11.73    9.63
  -5   0  -5    1.91   14.12
   0   5  -5   23.22   14.29
  -5   0  -5   21.04    8.17
  -5   0  -5   16.05   14.30
   5   0   5   24.95   12.37
   0  -5   5   38.22   13.80
   0  -5   8  177.44   31.00
  -5   0  -8  135.17   24.06
  -5   0  -8  132.83   27.21
   0   5  -8  158.93   26.29
   0   5  -8  124.84   23.36
   0   5  -8  205.38   29.24
  -1   6 -10  159.65   37.00
  -1   6 -10  238.42   36.00
   1  -6   7   19.97   17.02
  -1   6  -7   56.78   17.72
   1  -6   7   40.98   21.52
   1  -6   7   53.86   17.46
  -5  -1  -7   27.86   21.24
  -1   6  -7   52.69   18.27
  -5  -1  -7   41.25   13.33
  -5  -1  -7   27.69   20.74
   1  -6   4 1809.58   90.21
   1  -6   4 1858.81   77.41
  -5  -1  -4 1885.01   81.65
   1  -6   4 1957.26   88.24
   1  -6   4 1846.36   81.39
  -5  -1  -4 1869.95   79.90
  -1   6  -4 1824.79   82.94
  -5  -1  -4 1952.85   79.85
  -1   6  -4 1995.24   85.38
  -5  -1  -4 1859.88   87.76
   1  -6   4 1884.52   80.90
   5   1   1   40.95    9.65
  -5  -1  -1   22.27    9.66
  -5  -1  -1   42.70   10.43
  -5  -1  -1   55.40   11.95
  -5  -1  -1   25.48    8.13
   5   1   1   52.60    9.61
   5   1   1   34.73    5.62
   5   1  -2  878.27   39.03
  -5  -1   2  792.22   43.75
   6  -5   5 1242.67   60.56
   6  -5   5 1107.99   61.89
   6  -5   5 1155.29   59.39
   6  -5   5 1263.00   63.04
  -6   5  -5 1354.60   64.13
  -6   5  -5 1247.56   57.83
   6  -5   5 1257.44   55.02
  -6   5  -8    5.61   14.30
  -6   5  -8  -20.51   25.55
   6  -5   8  -22.36   18.58
   6  -5   8    5.69   22.13
  -6   5  -8   12.29   21.65
  -6   5 -11  151.79   30.97
   6  -5  11   78.33   30.61
  -6   5 -11  147.30   38.72
  -2   6 -11   85.12   32.86
  -2   6  -8  224.70   29.69
  -2   6  -8  245.74   30.48
   2  -6   8  202.41   27.01
   2  -6   5   51.00    9.29
  -4  -2  -5   54.76   12.69
  -2   6  -5   24.98   12.94
   2  -6   5   28.57   16.10
  -2   6  -5   33.28   15.04
  -4  -2  -5    2.75   19.60
   4   2   2 4893.78  183.50
  -4  -2  -2 4755.35  176.98
  -4  -2  -2 4572.73  181.70
  -4  -2  -2 4670.62  188.20
  -4  -2  -2 4661.60  186.85
  -4  -2  -2 4737.89  183.73
   4   2   2 4673.37  185.20
  -4  -2  -2 4517.52  183.82
  -4  -2   1  221.73   14.89
   4   2  -1  214.11   16.26
   4   2  -1  186.16   14.99
  -4  -2   1  205.01   17.34
  -4  -2   1  216.41   19.64
   4   2  -1  203.62    9.58
   6  -4   4 1758.06   81.23
   4   2  -4 1883.73   78.47
  -6   4  -4 1836.77   79.92
  -4  -2   4 1855.25   80.09
   6  -4   4 1790.83   81.96
   4   2  -4 1930.51   85.36
   6  -4   4 1806.71   80.68
  -6   4  -7  192.77   33.97
   6  -4   7  262.10   30.51
  -6   4  -7  298.63   32.55
  -6   4  -7  307.78   24.33
   6  -4   7  289.41   33.53
   6  -4   7  249.85   23.61
  -6   4 -10   38.13   25.32
  -6   4 -10   82.15   25.84
  -3   6 -12   39.52   35.30
   3  -6  12   86.86   33.46
   3  -6   9  306.51   34.50
  -3   6  -9  358.81   38.06
  -3   6  -9  417.54   37.64
   3  -6   9  339.14   40.93
  -3   6  -6  230.42   25.64
   3  -6   6  216.60   26.32
   3  -6   6  209.18   21.75
  -3   6  -6  206.17   23.07
  -3   6  -3  208.81   19.09
  -3  -3  -3  168.10   20.31
  -3  -3  -3  160.25   21.58
  -3   6  -3  208.16   15.99
  -3  -3   0 3838.29  157.94
   3   3   0 3998.11  158.26
  -3  -3   0 3848.00  156.23
  -3  -3   0 3906.04  162.91
   3   3  -3   28.67   10.16
   3   3  -3   19.78    6.87
   3   3  -3   17.75    7.52
  -6   3  -3   12.09    9.21
   6  -3   3   18.72   10.20
  -3  -3   3   17.75    8.23
  -6   3  -3   11.00   10.54
   6  -3   3   15.19    8.80
   6  -3   3   -3.23    8.45
  -3  -3   3   23.07    5.14
   3   3  -3   18.35   11.04
  -6   3  -6  395.05   23.40
  -3  -3   6  351.74   34.43
   3   3  -6  338.01   31.97
   3   3  -6  452.27   31.35
   6  -3   6  427.74   31.63
  -3  -3   6  405.54   26.22
   6  -3   6  417.66   30.86
  -6   3  -6  358.68   41.32
  -6   3  -6  347.44   31.41
   6  -3   9  226.60   33.38
  -6   3  -9  235.83   32.31
  -6   3  -9  244.13   33.59
  -4   6 -10  139.23   38.53
  -4   6 -10  110.43   27.73
   4  -6  10  156.68   31.14
   4  -6  10  158.46   34.95
  -4   6 -10  166.78   29.58
   4  -6   7  315.39   29.30
  -4   6  -7  269.95   31.52
  -4   6  -7  247.17   28.06
   4  -6   7  253.12   31.33
  -4   6  -7  251.10   27.53
   4  -6   4 1019.44   49.98
   4  -6   4 1208.13   59.05
  -4   6  -4 1145.51   53.37
   4  -6   4 1001.17   50.90
  -4   6  -4 1095.97   54.75
   2   4   1  154.54   18.35
  -2  -4  -1  144.31   21.85
   6  -2   2 1428.02   62.09
  -6   2  -2 1389.49   62.59
  -2  -4   2 1479.80   63.17
  -2  -4   2 1324.40   69.70
   6  -2   2 1408.64   57.06
  -2  -4   2 1298.90   62.63
   6  -2   2 1236.72   61.27
  -2  -4   2 1415.45   67.94
   2   4  -2 1309.67   56.16
   2   4  -2 1414.93   59.16
   2   4  -5  664.58   41.92
  -6   2  -5  690.02   42.20
   2   4  -5  705.12   39.00
  -2  -4   5  703.39   42.91
   6  -2   5  692.62   38.61
  -6   2  -8   72.31   23.05
   2   4  -8   42.50   18.58
   2   4  -8   60.14   22.12
   6  -2   8   58.51   22.64
  -6   2  -8   50.73   23.46
   6  -2   8   43.15   15.68
  -2  -4   8   57.99   24.06
  -5   6 -11   45.39   28.47
  -5   6 -11   46.19   25.97
   5  -6  11   17.29   31.01
   5  -6  11   67.27   28.79
  -5   6  -8  139.39   22.96
   5  -6   8   93.89   26.19
   5  -6   8   97.32   25.58
  -5   6  -8  107.69   26.39
  -5   6  -8  139.30   28.08
  -5   6  -5  880.08   49.74
   5  -6   5  936.89   51.92
  -5   6  -5  862.95   41.99
   5  -6   5  908.59   48.46
   5  -6   5  837.43   45.46
  -5   6  -5  882.12   48.89
  -1  -5   1 2333.49  103.66
  -6   1  -1 2335.64   93.69
  -1  -5   4   45.63   17.17
   1   5  -4   40.84   14.87
   6  -1   4   22.30   10.29
   6  -1   4    6.80   13.43
  -1  -5   4   62.67    9.33
  -6   1  -4   45.73   12.03
   6  -1   4   44.60    9.39
   1   5  -4   46.56   12.28
  -6   1  -4   40.79   14.32
  -1  -5   4   37.43   17.04
   6  -1   4   49.60   10.71
  -1  -5   7  752.35   51.77
   1   5  -7  789.83   50.96
  -6   1  -7  729.95   50.45
   6  -1   7  811.56   47.91
   1   5  -7  773.23   50.98
   1   5  -7  825.49   49.09
  -6   1  -7  838.57   49.80
   6  -6  12  108.17   40.45
   6  -6  12   84.71   36.46
   6  -6   9   77.96   28.55
  -6   6  -9   83.92   30.21
  -6   6  -9   82.20   19.90
   6  -6   6  201.53   23.85
  -6   6  -6  262.77   21.53
   6  -6   6  247.85   23.70
   6  -6   6  266.65   22.72
   6  -6   6  213.35   25.63
  -6   0   0 1142.51   52.34
  -6   0   0 1086.63   51.76
   6   0   3  683.57   32.25
   6   0   3  701.03   38.60
   0  -6   3  686.17   46.87
   6   0   3  668.53   34.58
  -6   0  -3  694.69   39.65
  -6   0  -3  666.01   39.06
   6   0   3  627.25   34.78
   0  -6   3  727.67   38.14
   6   0   3  656.12   46.44
  -6   0  -3  734.63   38.81
  -6   0  -3  666.56   34.00
   0   6  -3  674.65   38.30
   0   6  -3  640.75   35.61
  -6   0  -6  140.35   24.22
   0  -6   6  134.69   22.04
  -6   0  -6  125.96   20.86
   0   6  -6  114.42   20.02
  -6   0  -6  127.31   17.38
  -6   0  -6  130.09   24.18
   0  -6   6   94.06   24.25
   6   0   6  135.08   18.65
   0   6  -6  181.57   24.13
   0   6  -6  168.34   23.49
   0  -6   6  123.53   16.61
   0  -6   9  268.69   37.06
   0   6  -9  145.82   29.89
  -6   0  -9  287.48   40.81
   0   6  -9  236.65   32.36
   0   6  -9  265.41   38.31
   1  -7  11   -3.43   24.10
  -1   7 -11   64.57   31.05
  -1   7 -11   57.95   34.69
   1  -7   8  241.59   28.16
  -6  -1  -8  222.87   36.13
  -6  -1  -8  239.64   35.84
  -1   7  -8  222.93   32.11
  -1   7  -8  280.28   31.20
  -1   7  -8  215.87   29.86
   1  -7   8  262.84   35.96
   1  -7   5  122.97   26.76
  -6  -1  -5  158.43   17.02
  -1   7  -5  119.17   22.79
   1  -7   5  183.47   25.79
  -1   7  -5  129.56   20.56
  -6  -1  -5  187.63   19.80
  -6  -1  -5  139.01   26.35
  -1   7  -5  160.79   21.41
   6   1   2 2220.21   88.13
  -6  -1  -2 2202.86   90.85
  -6  -1  -2 2080.51   93.41
   6   1   2 2189.71   95.73
   6   1   2 2188.03   93.69
  -6  -1  -2 2163.55   95.81
   6   1   2 2279.71   94.37
   6   1  -1   64.47    8.23
  -6  -1   1   53.33   10.74
   6   1  -1   45.76   12.04
   7  -6   7  318.99   34.47
   7  -6   7  278.53   28.89
  -7   6  -7  303.75   24.74
  -7   6  -7  244.36   32.03
   7  -6   7  240.97   30.71
  -7   6 -10   30.64   28.61
   7  -6  10   49.40   32.93
  -7   6 -10  136.00   37.74
  -2   7 -12   24.91   27.39
   2  -7  12   -3.79   30.97
   2  -7   9  277.60   40.46
  -2   7  -9  277.72   33.85
   2  -7   9  272.73   33.49
  -2   7  -9  292.22   33.73
   2  -7   6  344.78   19.88
   2  -7   6  339.85   28.06
  -2   7  -6  242.62   28.24
   2  -7   6  301.32   22.10
  -5  -2  -6  230.10   34.57
   2  -7   6  245.94   32.21
  -5  -2  -6  278.62   27.50
  -5  -2  -6  367.03   26.03
   2  -7   6  281.80   30.81
  -5  -2  -3   46.44   12.82
  -5  -2  -3   22.14    7.32
  -5  -2  -3   15.67   10.18
  -5  -2  -3   30.61   13.58
   5   2   3    9.86   11.59
  -2   7  -3   23.64    7.38
   2  -7   3   38.94   24.43
   5   2   0 3900.79  145.99
  -5  -2   0 3926.57  155.06
   5   2   0 3983.17  156.45
   5   2   0 3854.71  155.86
   5   2   0 3962.56  152.70
  -5  -2   0 3649.20  157.73
   5   2   0 3756.28  152.03
  -5  -2   0 3890.00  157.99
   5   2   0 3998.93  146.09
   5   2  -3    5.41   12.01
  -5  -2   3   22.50    7.65
   5   2  -3   24.82    8.36
   7  -5   6  350.57   31.72
  -7   5  -6  466.81   31.37
   7  -5   6  381.37   30.99
   7  -5   6  374.91   32.08
   7  -5   6  366.06   32.36
  -7   5  -6  418.60   34.16
   7  -5   9  148.28   33.28
  -7   5  -9  106.84   33.32
  -7   5  -9  231.63   35.46
   7  -5   9  197.68   34.25
  -7   5  -9  125.01   30.69
  -7   5 -12   39.44   31.31
   7  -5  12  -38.10   34.63
   7  -5  12  -13.83   37.89
  -7   5 -12   23.96   39.76
  -3   7 -10   -6.84   25.85
   3  -7  10  -22.37   26.52
  -3   7 -10   32.71   27.48
  -3   7  -7 1233.57   64.63
  -3   7  -7 1198.75   66.49
  -3   7  -7 1209.92   64.17
   3  -7   7 1081.54   62.55
  -4  -3  -4   14.21   10.87
  -3   7  -4   27.41   12.33
   3  -7   4   34.75   25.21
  -4  -3  -4    3.06   19.59
   3  -7   4    6.29    8.42
  -3   7  -4    2.63    9.82
  -4  -3  -1  846.23   43.13
  -4  -3  -1  804.81   45.07
  -4  -3  -1  848.71   48.35
  -4  -3  -1  784.44   42.46
   4   3   1  782.49   44.76
   4   3  -2 2388.41   96.42
   4   3  -2 2250.80   96.15
  -4  -3   2 2184.80   91.03
  -4  -3   2 2190.58  103.21
   4   3  -2 2302.08   87.68
   4   3  -2 2230.13   93.80
   7  -4   5   17.53   12.10
   4   3  -5   26.04   12.93
   7  -4   5   46.59   13.94
   4   3  -5   11.55   15.38
  -7   4  -5   34.55   12.72
   7  -4   5   29.55   13.32
  -4  -3   5   16.60    5.92
   7  -4   5   55.30   17.17
  -4  -3   5   28.77   17.03
  -7   4  -5   57.21   15.36
  -7   4  -8  399.93   38.21
   7  -4   8  488.20   39.73
  -7   4  -8  489.99   42.43
   7  -4   8  476.19   41.01
   7  -4  11    4.01   32.31
   7  -4  11   22.32   30.30
  -7   4 -11   37.43   33.20
  -7   4 -11   14.94   28.41
  -4   7 -11   24.15   19.89
   4  -7  11   18.64   28.63
   4  -7  11   33.08   29.05
  -4   7 -11   61.51   35.61
  -4   7  -8  399.45   37.00
   4  -7   8  354.41   40.08
   4  -7   8  387.75   35.78
  -4   7  -8  394.09   36.68
  -4   7  -8  385.25   38.37
   4  -7   5  144.60   17.66
  -4   7  -5  169.15   18.30
  -4   7  -5  165.40   13.44
   4  -7   5  151.71   16.91
   4  -7   5  183.15   25.84
   4  -7   5  222.33   27.02
  -4   7  -5  165.17   21.63
   4  -7   5  162.18   21.02
   3   4   2 1101.34   56.56
  -3  -4  -2  967.10   61.34
   3   4  -1 1420.66   59.51
  -3  -4   1 1446.34   68.48
  -3  -4   1 1361.22   68.63
  -3  -4   1 1389.93   77.74
  -3  -4   1 1356.28   74.19
   3   4  -4    9.03   12.35
   7  -3   4   -1.30    9.80
   3   4  -4    4.72   10.29
  -7   3  -4   -8.49   10.87
   3   4  -4    1.96   13.97
   7  -3   4    1.70   11.53
  -3  -4   4   20.12   14.42
   7  -3   7 1011.28   61.73
  -7   3  -7 1219.91   63.31
  -7   3  -7 1208.72   65.52
   3   4  -7  955.36   61.36
  -3  -4   7 1258.35   69.62
   7  -3   7 1097.54   60.52
   7  -3   7 1061.75   55.75
  -7   3 -10   -7.06   23.80
  -7   3 -10  -29.28   26.39
   7  -3  10   30.42   28.96
  -5   7 -12   36.91   30.73
   5  -7  12   33.52   33.32
   5  -7  12   99.12   34.65
  -5   7  -9   57.87   28.82
   5  -7   9    9.25   24.41
   5  -7   9   65.57   27.12
  -5   7  -9   71.63   27.64
  -5   7  -9   29.82   20.09
  -5   7  -6  669.74   41.24
   5  -7   6  545.64   40.50
   5  -7   6  619.72   39.08
  -5   7  -6  544.24   28.30
  -5   7  -6  575.43   37.82
   5  -7   6  593.88   39.74
   2   5   0 1197.57   47.36
   2   5   0 1221.83   47.37
  -2  -5   0 1187.89   66.17
  -2  -5   0 1318.87   67.24
  -2  -5   3 1538.42   59.83
  -7   2  -3 1321.58   64.17
  -7   2  -3 1451.41   67.50
  -2  -5   3 1560.15   75.82
   2   5  -3 1371.33   59.68
   7  -2   3 1559.89   68.58
  -2  -5   3 1398.34   76.03
   7  -2   3 1363.42   64.73
   7  -2   3 1367.47   60.48
   2   5  -3 1414.58   63.95
   2   5  -3 1362.64   60.97
  -7   2  -6    2.48   17.08
  -2  -5   6    7.52   17.85
   2   5  -6   -5.15   18.69
   2   5  -6  -11.52   16.30
  -7   2  -6   -6.16   14.52
   7  -2   6   -1.82   14.93
   7  -2   6    4.20   14.95
  -7   2  -6   11.41   11.73
   7  -2   6   14.53   14.64
   2   5  -6  -11.28   21.45
   2   5  -9  665.53   53.09
  -7   2  -9  586.27   47.87
   7  -2   9  655.76   48.95
   2   5  -9  668.96   51.61
   2   5  -9  667.22   49.55
  -7   2  -9  623.27   51.65
   7  -2   9  617.49   42.45
  -6   7 -10  155.49   33.54
   6  -7  10  124.67   38.77
  -6   7 -10  142.83   37.64
  -6   7 -10  170.22   42.82
  -6   7 -10  177.27   29.88
   6  -7  10  147.60   34.80
   6  -7   7   96.99   20.20
   6  -7   7  102.57   26.40
  -6   7  -7   91.93   22.58
   6  -7   7   86.55   19.65
  -6   7  -7   71.96   22.33
  -1  -6   2  473.27   34.13
   7  -1   2  467.91   22.68
  -7   1  -2  489.36   31.74
   7  -1   2  463.94   31.94
   7  -1   2  557.59   32.77
  -1  -6   2  394.17   35.64
  -7   1  -2  472.65   24.25
  -1  -6   5  978.10   57.71
   1   6  -5 1057.68   58.65
   7  -1   5 1041.50   53.32
  -7   1  -5 1042.42   52.07
   1   6  -5 1045.17   53.44
   7  -1   5 1057.55   51.46
  -1  -6   5  980.16   63.25
   1   6  -5  985.51   56.40
   1   6  -5 1017.27   61.11
   7  -1   5 1056.46   55.94
   7  -1   8   17.14   17.54
  -7   1  -8   41.20   23.70
  -1  -6   8   17.14   26.08
   1   6  -8  -13.07   25.41
  -7   1  -8   25.44   20.26
   7  -1   8    2.47   20.37
   1   6  -8   75.02   25.45
   1   6  -8  -11.04   21.69
  -7   7 -11  135.89   35.43
   7  -7  11  214.63   32.05
   7  -7  11  176.28   34.35
   7  -7   8   19.47   22.35
  -7   7  -8    2.13   15.52
   7  -7   8   -4.86   17.40
   7  -7   5  353.80   32.96
   7  -7   5  226.43   29.92
  -7   0  -1  287.32   23.15
  -7   0  -1  257.84   19.04
   0   7  -4 1676.02   75.39
  -7   0  -4 1587.28   79.41
   7   0   4 1760.91   86.13
   7   0   4 1699.02   79.18
   0  -7   4 1644.77   75.61
  -7   0  -4 1608.69   73.29
   7   0   4 1670.74   71.12
   0   7  -4 1685.62   84.28
   0  -7   4 1769.73   89.43
  -7   0  -4 1618.17   76.34
   7   0   4 1666.54   73.97
   7   0   4 1652.01   73.95
   0   7  -4 1630.36   77.66
   7   0   7  241.80   25.34
   0  -7   7  186.87   22.94
   0  -7   7  175.79   28.55
   0   7  -7  175.81   28.65
  -7   0  -7  194.05   26.04
   0   7  -7  205.02   30.89
   0  -7   7  206.12   31.15
   0   7  -7  172.70   26.97
   0   7 -10   10.81   30.32
   0   7 -10   12.04   30.01
   0  -7  10   30.10   23.79
  -1   8 -12   41.61   29.09
  -1   8  -9   19.92   25.96
  -1   8  -9   25.45   27.03
   1  -8   9   53.30   28.82
   1  -8   9   19.50   19.85
  -1   8  -9   10.48   25.35
  -1   8  -6  717.88   44.44
   1  -8   6  588.38   48.24
  -7  -1  -6  630.50   41.18
  -7  -1  -6  650.17   43.96
  -1   8  -6  598.54   45.81
   7   1   6  563.05   37.92
   1  -8   6  643.92   53.70
   1  -8   6  610.57   40.78
  -7  -1  -6  653.92   48.92
  -7  -1  -3   74.75   18.55
  -7  -1  -3  105.67   13.90
   7   1   3   83.25   19.92
   7   1   3   84.61   10.30
   7   1   3   64.95   16.56
  -1   8  -3   99.81   10.22
   1  -8   3  149.08   39.68
   7   1   3  119.73   12.78
  -7  -1   0  733.05   33.31
   7   1   0  747.22   35.31
   8  -7   6   -2.65   17.75
  -8   7  -6    3.66   16.28
   8  -7   6   32.57   18.95
   8  -7   6   22.69   20.45
   8  -7   6    3.14   16.41
  -8   7  -6  -10.93   21.25
  -8   7  -9  357.04   43.72
   8  -7   9  438.91   45.75
   8  -7   9  394.55   39.74
   8  -7   9  404.24   41.62
   8  -7  12   34.02   34.16
  -8   7 -12   12.09   35.88
   8  -7  12  -25.43   29.14
  -8   7 -12   51.54   37.39
  -2   8 -10   22.17   26.33
  -2   8 -10   45.94   28.31
   2  -8  10   27.35   33.90
   2  -8  10   22.70   26.03
  -2   8 -10   55.08   29.85
  -2   8  -7  565.77   42.44
  -6  -2  -7  448.12   50.40
  -6  -2  -7  453.64   40.81
  -6  -2  -7  592.55   44.81
  -2   8  -7  574.47   39.28
   2  -8   7  525.02   39.80
   2  -8   7  593.32   46.88
  -2   8  -7  557.46   43.20
  -6  -2  -4  308.81   31.64
  -6  -2  -4  259.14   27.06
  -6  -2  -4  271.09   25.27
   2  -8   4  273.99   28.82
  -2   8  -4  287.40   20.08
   2  -8   4  334.19   45.43
  -6  -2  -4  261.20   20.40
  -6  -2  -4  273.54   23.36
   6   2   1  220.52   15.06
   6   2   1  227.74   19.69
   6   2   1  225.59   24.88
  -6  -2  -1  196.51   21.86
  -6  -2  -1  245.73   22.16
   6   2   1  208.15   18.66
   6   2   1  201.16   20.73
  -6  -2  -1  203.87   20.03
   6   2  -2 1329.69   57.46
   6   2  -2 1372.94   62.36
   6   2  -2 1243.29   61.17
  -6  -2   2 1265.79   57.60
  -6  -2   2 1387.29   66.40
   6   2  -2 1210.79   51.77
  -6  -2   2 1310.49   64.52
   8  -6   5  252.70   27.22
  -8   6  -5  231.84   22.54
   8  -6   5  190.66   24.85
   8  -6   5  205.96   27.98
   8  -6   5  182.61   24.50
  -8   6  -5  194.15   24.08
  -8   6  -8   94.03   25.57
   8  -6   8  114.38   26.36
  -8   6  -8  134.29   19.05
   8  -6   8  106.17   28.91
  -8   6 -11   42.85   27.96
   8  -6  11   46.45   34.58
   8  -6  11   37.73   27.83
  -8   6 -11   46.00   26.38
   8  -6  11   48.69   30.72
  -3   8 -11    4.08   34.70
  -3   8 -11   27.69   28.17
   3  -8  11   33.32   28.95
  -3   8  -8  229.03   29.56
  -3   8  -8  182.23   29.22
  -3   8  -8  165.89   26.46
   3  -8   8  233.42   30.25
  -3   8  -5  325.32   28.03
  -3   8  -5  297.77   23.00
  -5  -3  -5  314.12   31.18
  -5  -3  -5  295.27   27.67
  -5  -3  -5  350.95   40.36
  -5  -3  -5  235.02   21.51
   3  -8   5  258.67   38.44
   3  -8   5  238.85   23.83
   3  -8   5  244.42   27.83
  -3   8  -5  381.18   31.39
   5   3   2  775.09   39.90
   5   3   2  757.86   45.40
  -5  -3  -2  807.82   33.45
  -5  -3  -2  778.87   43.77
  -5  -3  -2  754.97   42.46
   5   3  -1  762.54   39.72
  -5  -3   1  709.28   46.74
   5   3  -1  781.48   35.84
   5   3  -1  744.81   33.20
   5   3  -1  771.35   40.73
   5   3  -4   50.10   11.85
  -5  -3   4   43.29    8.95
  -8   5  -4   43.20   11.95
   8  -5   4   21.48   16.00
   8  -5   4   34.05   17.29
  -5  -3   4   75.50   15.20
   8  -5   4   41.34   16.94
   8  -5   4   66.07   15.91
   5   3  -4   33.29   17.52
  -5  -3   4   53.42   20.68
   8  -5   7  685.90   48.53
  -8   5  -7  713.69   38.77
   8  -5   7  773.47   49.68
   8  -5   7  771.62   51.07
  -8   5  -7  752.97   50.64
  -8   5 -10   18.55   28.99
  -8   5 -10   18.53   28.65
   8  -5  10  -10.89   28.68
   8  -5  10   21.65   26.98
  -4   8 -12   13.57   40.26
   4  -8  12  -10.66   37.46
   4  -8  12   -4.18   27.37
  -4   8  -9  399.75   41.63
   4  -8   9  454.12   49.11
   4  -8   9  422.50   41.63
  -4   8  -9  456.17   41.74
  -4   8  -9  405.29   41.85
  -4   8  -6  288.37   28.30
   4  -8   6  295.16   35.73
   4  -8   6  222.42   19.10
   4  -8   6  309.73   35.08
  -4   8  -6  292.54   25.70
   4  -8   6  273.34   30.89
  -4  -4  -3   51.83   16.94
  -4  -4  -3   23.30   19.02
   4   4   0 7378.74  279.87
  -4  -4   0 7272.00  292.07
   4   4   0 7498.30  291.82
  -4  -4   0 7372.60  289.68
   4   4  -3  291.08   21.23
  -4  -4   3  300.04   14.68
   4   4  -3  259.05   24.09
   4   4  -3  259.01   14.63
   4   4  -3  304.61   18.31
   8  -4   6  669.76   39.60
  -8   4  -6  700.05   44.20
   8  -4   6  692.15   42.64
   4   4  -6  680.77   41.51
   4   4  -6  661.95   47.32
   8  -4   6  621.25   42.59
  -8   4  -6  607.05   31.62
  -8   4  -6  640.36   42.28
   8  -4   6  604.90   43.70
  -4  -4   6  626.05   39.56
   8  -4   6  613.04   43.28
  -4  -4   6  673.66   49.56
   8  -4   9  208.06   32.17
  -8   4  -9  232.74   37.16
   8  -4   9  251.65   35.70
  -8   4  -9  193.26   30.58
  -8   4 -12  -26.81   37.93
   8  -4  12   -4.57   29.22
   8  -4  12  -17.44   34.79
  -5   8 -10   22.65   25.71
   5  -8  10   21.76   33.29
  -5   8 -10   69.44   28.01
  -5   8 -10    4.27   27.10
   5  -8  10   28.36   27.88
  -5   8  -7  851.95   56.33
   5  -8   7  772.58   58.52
   5  -8   7  836.80   47.33
   5  -8   7  855.98   54.04
   5  -8   7  834.11   54.49
  -5   8  -7  867.01   51.80
   3   5   1  605.93   41.89
  -3  -5  -1  694.98   49.52
  -3  -5  -1  637.28   45.01
  -3  -5   2 1143.03   59.21
   3   5  -2 1158.38   52.86
  -3  -5   2 1226.39   62.17
  -3  -5   2 1173.31   70.79
   3   5  -5  127.67   19.88
  -8   3  -5  132.16   20.35
  -8   3  -5  105.06    8.72
   8  -3   5  132.91   19.05
   8  -3   5  109.02   17.07
   8  -3   5   86.84   20.44
  -8   3  -5  128.50   21.28
   3   5  -5  121.98   21.68
   3   5  -5   95.27   16.35
   8  -3   5  109.13   21.94
   3   5  -5  138.78   28.35
   8  -3   5  151.98   21.08
  -3  -5   8  264.36   36.73
  -8   3  -8  346.70   37.69
  -8   3  -8  363.68   40.21
   8  -3   8  353.24   30.58
   8  -3   8  354.28   35.19
   3   5  -8  354.32   39.50
   3   5  -8  348.88   34.57
   8  -3  11   54.14   31.49
  -8   3 -11   -4.67   35.12
  -6   8 -11   20.10   25.52
   6  -8  11   71.19   35.92
  -6   8 -11   56.30   37.30
  -6   8 -11   40.65   35.06
   6  -8  11   36.88   34.04
  -6   8  -8  119.16   32.15
   6  -8   8  137.16   23.73
   6  -8   8  157.31   32.91
   6  -8   8  190.24   30.73
  -6   8  -8  165.54   26.34
  -6   8  -8  221.28   28.08
  -2  -6   1  102.08   19.83
  -2  -6   1   97.58   21.46
   8  -2   4  357.33   23.82
   8  -2   4  354.68   29.26
  -8   2  -4  412.31   31.73
   8  -2   4  376.81   30.55
  -2  -6   4  363.36   39.20
   8  -2   4  386.52   30.59
  -2  -6   4  368.23   22.82
   8  -2   4  389.31   23.14
   2   6  -4  345.60   35.11
   2   6  -4  322.18   25.57
   8  -2   4  353.32   27.02
  -2  -6   4  402.27   30.28
   2   6  -4  361.68   24.71
   2   6  -4  341.20   21.59
  -8   2  -7  535.47   45.79
  -8   2  -7  671.73   44.61
   8  -2   7  570.78   40.92
   2   6  -7  674.33   49.87
   8  -2   7  622.92   43.32
   2   6  -7  578.65   42.56
  -2  -6   7  567.68   37.05
   8  -2   7  658.46   41.95
   8  -2  10    3.27   24.01
   8  -2  10   38.50   23.96
  -8   2 -10   49.51   33.77
   7  -8  12  -10.26   41.57
   7  -8  12  -14.01   27.92
  -7   8  -9  453.79   46.99
   7  -8   9  429.75   44.23
  -7   8  -9  400.27   36.59
   7  -8   9  387.26   36.61
   7  -8   9  439.66   46.10
   7  -8   6   18.07   23.92
   7  -8   6   -3.42   21.73
  -7   8  -6    8.35   20.44
  -7   8  -6    7.57   12.39
   7  -8   6   -3.37   22.24
   1   7  -3   12.03   12.93
   8  -1   3   11.81   13.92
  -1  -7   3    4.58   15.66
   8  -1   3    8.39    7.02
  -8   1  -3    8.21   16.96
   8  -1   3  -21.17   16.28
  -1  -7   3   -3.42   24.52
  -1  -7   3   -8.78   15.62
   8  -1   3    5.92   14.33
   1   7  -3    2.82   19.83
   8  -1   3    4.81   10.33
  -8   1  -6  790.86   44.30
  -1  -7   6  653.94   51.12
   1   7  -6  656.70   47.64
  -1  -7   6  681.88   40.01
  -1  -7   6  748.66   58.85
   8  -1   6  777.02   45.90
   1   7  -6  823.96   56.38
  -8   1  -6  750.99   46.28
   1   7  -6  737.41   45.48
   8  -1   6  795.70   44.06
   8  -1   6  731.23   46.65
   8  -1   9    2.52   20.86
   1   7  -9    7.68   29.38
   8  -1   9    5.57   22.80
  -8   1  -9   14.55   27.03
   1   7  -9   -7.31   27.49
   1   7  -9   65.33   29.80
  -1  -7   9   22.73   20.66
   8  -8  10   66.31   25.63
   8  -8  10   17.10   29.88
   8  -8   7   52.56   22.06
   8  -8   7   69.77   28.20
  -8   0  -2  120.18   20.71
   8   0   2  143.24   19.81
   8   0   2  214.77   22.27
   0  -8   2  113.28   40.19
   0   8  -5 1291.99   62.99
  -8   0  -5 1157.53   67.56
   0  -8   5 1278.16   79.35
  -8   0  -5 1103.17   62.73
   0   8  -5 1198.60   65.63
   8   0   5 1156.61   57.78
   8   0   5 1321.01   61.70
   0   8  -5 1287.13   72.60
   0  -8   5 1237.74   65.40
   8   0   5 1361.50   67.72
   8   0   8   -2.60   23.99
   0   8  -8   26.27   24.11
   0   8  -8   10.37   24.77
   0  -8   8  -15.86   28.41
  -8   0  -8   12.50   22.82
   8   0   8   -2.35   17.50
   0   8  -8   20.39   26.55
   0  -8   8   14.08   18.33
   0   8 -11   88.90   35.82
   0   8 -11  126.05   32.61
   0  -8  11   58.02   26.29
  -1   9 -10   25.26   34.44
   1  -9  10  -26.20   32.72
  -1   9 -10   54.17   35.01
   1  -9  10   26.83   24.04
  -1   9  -7  263.43   25.34
  -1   9  -7  220.25   30.25
  -1   9  -7  236.37   33.11
  -8  -1  -7  227.09   29.03
  -1   9  -7  221.85   31.31
  -8  -1  -7  207.72   29.63
   1  -9   7  250.93   28.30
  -8  -1  -4  786.86   44.31
   8   1   4  807.74   51.49
  -8  -1  -4  828.61   49.48
   1  -9   4  888.22   57.42
   8   1   4  883.60   48.67
   8   1   4  823.54   42.39
   1  -9   4  929.34   81.43
   1  -9   4  635.15   54.70
   8   1   4  746.23   49.17
   8   1   1   61.36   15.83
  -8  -1  -1   47.64   14.69
  -8  -1  -1   48.51   15.75
   8   1   1   41.52   14.20
  -8  -1   2 2232.70   96.80
  -8  -1   2 1988.26  100.41
   9  -8   8   69.45   23.76
  -9   8  -8   46.27   18.96
   9  -8   8   30.18   26.40
  -9   8  -8   24.60   26.18
   9  -8   8   65.89   24.00
  -9   8 -11   79.42   36.86
   9  -8  11   90.47   30.66
   9  -8  11   47.49   37.80
  -9   8 -11   71.87   34.84
  -2   9 -11  114.28   37.56
   2  -9  11   49.10   43.82
  -2   9 -11   80.18   37.95
   2  -9  11   34.84   26.02
  -2   9  -8  -13.48   21.05
   2  -9   8   -4.20   31.57
  -2   9  -8   21.97   16.11
  -2   9  -8   12.42   24.53
   2  -9   8    5.79   19.54
  -7  -2  -5  854.61   59.24
  -7  -2  -5  854.64   53.75
  -7  -2  -5  811.96   46.32
  -2   9  -5  885.55   43.18
   2  -9   5  843.38   74.26
   2  -9   5  652.89   50.34
   7   2   2  167.26   21.45
   7   2   2  197.88   21.01
  -7  -2  -2  171.08   25.01
   7   2   2  108.64   18.88
   7   2   2  169.39   23.77
   7   2   2  158.49   13.92
  -7  -2  -2  143.22   21.52
  -7  -2  -2  175.76   21.28
   7   2  -1  520.46   35.90
   7   2  -1  552.70   30.45
  -7  -2   1  566.77   33.80
  -7  -2   1  499.73   34.61
  -9   7  -7  240.90   27.24
   9  -7   7  206.13   30.03
   9  -7   7  211.88   29.99
  -9   7  -7  218.76   33.11
   9  -7   7  231.63   35.94
   9  -7   7  216.17   32.95
  -9   7 -10   68.11   32.09
  -9   7 -10   36.29   30.44
   9  -7  10   95.78   30.25
   9  -7  10   85.39   36.60
   9  -7  10   89.49   37.25
  -3   9 -12  -17.68   27.83
  -3   9 -12   22.60   36.98
   3  -9  12   52.03   31.26
  -3   9  -9  111.21   25.17
  -3   9  -9  162.02   34.07
   3  -9   9  194.96   36.17
  -3   9  -9  138.59   30.49
   3  -9   9  215.50   33.36
  -6  -3  -6  108.57   26.02
  -3   9  -6  239.63   28.26
  -6  -3  -6  201.90   30.35
  -6  -3  -6  235.96   42.19
  -3   9  -6  239.11   22.94
  -6  -3  -6  238.28   28.67
   3  -9   6  209.63   42.78
  -6  -3  -3   71.91   18.97
  -6  -3  -3   48.89    9.39
  -6  -3  -3  104.00   25.38
   6   3   3   57.88   17.90
  -6  -3  -3   79.29   16.91
   6   3   0 1929.10   81.01
   6   3   0 1950.45   81.17
   6   3   0 1879.42   73.50
  -6  -3   0 2010.08   95.81
  -6  -3   0 1949.09   90.08
  -6  -3   0 1786.30   88.19
   6   3   0 1937.11   93.16
  -6  -3   0 1903.47   88.15
   6   3   0 1835.62   86.13
   6   3  -3   85.11   14.24
   6   3  -3   61.81    9.43
   6   3  -3   61.99   15.51
  -6  -3   3   63.67   12.79
  -6  -3   3   84.10   19.18
  -6  -3   3   57.15   18.84
  -9   6  -6  201.01   26.46
   9  -6   6  189.77   28.16
   9  -6   6  192.32   26.58
  -9   6  -6  226.62   29.92
   9  -6   6  260.37   29.93
   9  -6   6  187.22   27.80
  -9   6  -9  111.58   37.98
   9  -6   9  251.97   36.19
   9  -6   9  254.98   35.73
   9  -6   9  205.56   33.04
  -9   6  -9  116.54   34.03
  -9   6 -12  -48.66   37.23
   9  -6  12   -4.62   35.71
   9  -6  12   27.43   28.43
  -9   6 -12   -4.74   38.01
  -4   9 -10    3.56   22.03
  -4   9 -10   19.26   28.80
  -4   9 -10   -7.33   29.24
   4  -9  10   29.31   27.39
  -4   9  -7 1274.66   71.58
   4  -9   7 1251.64   77.27
  -4   9  -7 1228.64   65.09
   4  -9   7 1113.21   69.56
  -5  -4  -4   30.66   12.37
  -5  -4  -4   27.69   18.04
  -5  -4  -4  -12.02   27.61
  -5  -4  -4   13.86   16.37
  -5  -4  -4    2.53   16.36
  -5  -4  -1 1100.98   63.42
   5   4   1 1059.60   48.69
  -5  -4  -1 1060.70   63.45
   5   4   1 1053.88   41.68
   5   4   1  986.83   59.00
  -5  -4  -1 1040.72   56.96
  -5  -4  -1 1067.69   56.42
   5   4  -2  765.83   43.15
   5   4  -2  702.96   42.36
  -5  -4   2  698.00   44.68
   5   4  -2  738.11   33.72
   5   4  -2  809.30   52.01
   5   4  -2  751.54   40.45
   5   4  -5  111.99   25.53
  -9   5  -5   87.61   19.82
   5   4  -5   83.77   16.91
   9  -5   5   70.48   20.03
   9  -5   5   97.48   18.99
  -5  -4   5   84.09   18.54
   9  -5   5   80.75   23.67
   9  -5   5   68.22   22.43
  -5  -4   5   76.72   20.93
  -9   5  -8  373.95   45.34
   9  -5   8  329.50   35.82
   9  -5   8  390.92   39.74
   9  -5   8  413.54   41.65
  -9   5  -8  330.82   37.93
  -9   5 -11  -25.55   29.72
   9  -5  11   -3.97   32.49
   9  -5  11   14.89   28.15
  -9   5 -11   12.80   31.52
   9  -5  11   16.10   28.84
  -5   9 -11   58.33   34.16
  -5   9 -11   60.59   29.00
   5  -9  11   68.46   40.30
  -5   9 -11   30.07   28.18
   5  -9  11   12.46   33.68
  -5   9  -8  265.14   32.39
   5  -9   8  232.88   39.98
  -5   9  -8  261.19   29.70
   5  -9   8  212.96   34.46
  -4  -5  -2 1002.96   64.27
   4   5   2  833.33   52.07
  -4  -5  -2  871.79   54.88
  -4  -5  -2  821.18   53.20
   4   5  -1  448.60   36.13
  -4  -5   1  392.88   34.73
  -4  -5   1  401.44   34.45
   4   5  -1  349.11   22.64
   4   5  -4   79.49   17.24
   4   5  -4   81.04   12.65
   4   5  -4   65.77   12.74
  -9   4  -4   55.36   16.48
   4   5  -4   92.92   21.68
   9  -4   4   91.60   15.94
  -4  -5   4   91.39   18.52
   4   5  -4   42.10   27.01
  -4  -5   4   66.11    9.06
   9  -4   7  668.44   41.78
  -9   4  -7  489.65   43.54
   9  -4   7  645.18   44.68
   4   5  -7  608.30   48.96
  -9   4  -7  537.57   53.12
   9  -4   7  702.12   48.43
  -4  -5   7  572.07   41.14
   9  -4   7  630.64   46.50
   4   5  -7  686.63   44.50
  -4  -5   7  599.50   50.56
  -9   4 -10   56.49   27.62
   9  -4  10   13.66   26.56
  -9   4 -10   19.18   28.52
   9  -4  10   18.12   25.32
  -6   9 -12   24.47   37.87
   6  -9  12   -9.49   36.69
  -6   9  -9  298.04   39.75
  -6   9  -9  255.03   34.01
   6  -9   9  282.85   39.04
   6  -9   9  187.48   34.09
   3   6   0 3745.11  139.36
  -3  -6   0 3749.93  166.66
   3   6   0 3668.86  160.68
  -3  -6   0 3609.51  164.17
  -3  -6   0 3365.56  158.29
   3   6  -3  147.77   17.48
   3   6  -3  158.67   15.03
   9  -3   3  151.47   18.80
  -9   3  -3  164.68   23.77
  -3  -6   3  142.04   31.41
   9  -3   3  163.20   24.32
   3   6  -3  246.72   31.41
  -9   3  -3  157.64   12.10
  -3  -6   3  152.22   23.54
   3   6  -3  157.32   16.72
  -3  -6   3  177.70   30.18
   9  -3   6  657.16   46.43
  -9   3  -6  894.07   50.79
   3   6  -6  762.14   53.64
  -9   3  -6  730.21   56.89
   9  -3   6  745.02   51.37
   9  -3   6  814.38   46.29
   3   6  -6  782.63   57.93
   9  -3   6  802.34   50.13
   3   6  -6  831.72   46.48
   9  -3   9   65.53   22.24
   9  -3   9   14.57   23.71
  -9   3  -9   83.47   30.51
  -9   3  -9   85.41   31.48
   3   6  -9   82.07   27.14
   3   6  -9   61.04   26.72
   9  -3   9   55.49   25.06
  -7   9 -10   62.33   27.82
  -7   9 -10   33.14   28.41
   7  -9  10   37.27   33.43
   7  -9  10   85.48   32.38
   7  -9   7  234.29   37.00
  -7   9  -7  245.14   33.24
   9  -2   2 1091.82   59.27
  -9   2  -2 1132.84   60.41
  -2  -7   2 1162.21   66.27
  -9   2  -2 1139.08   51.51
  -2  -7   2 1024.43   61.91
   2   7  -5  271.59   28.94
   9  -2   5  259.50   23.00
  -9   2  -5  286.97   28.09
  -9   2  -5  256.00   31.90
   9  -2   5  262.80   30.86
   9  -2   5  337.52   27.98
   2   7  -5  304.03   31.74
   9  -2   5  374.08   35.52
  -9   2  -5  251.83   30.68
   2   7  -5  306.41   25.29
  -2  -7   5  264.83   38.85
   2   7  -5  224.93   34.11
  -2  -7   5  286.67   23.40
  -2  -7   5  267.37   28.51
   9  -2   5  319.71   30.73
   9  -2   8   65.62   22.15
  -9   2  -8   82.68   31.17
  -9   2  -8   69.06   25.39
   9  -2   8   50.55   20.68
   2   7  -8   79.90   32.70
   9  -2   8   54.72   23.58
  -2  -7   8   75.01   19.43
   2   7  -8   81.35   25.30
  -9   2 -11   90.45   49.15
   9  -2  11   51.20   33.43
   8  -9  11  152.85   38.17
   8  -9  11   88.58   36.66
  -8   9  -8   -3.57   31.25
   8  -9   8   26.02   24.72
   8  -9   8   12.80   29.80
   9  -1   1  511.84   36.51
  -9   1  -1  481.79   36.88
  -9   1  -1  508.06   32.12
  -9   1  -4 1543.21   78.72
   9  -1   4 1608.94   78.78
   9  -1   4 1535.49   78.62
  -9   1  -4 1656.51   79.71
   9  -1   4 1524.98   71.72
   1   8  -4 1494.10   85.10
   9  -1   4 1411.61   71.92
  -1  -8   4 1670.36   79.68
  -1  -8   4 1618.77   91.98
  -1  -8   4 1305.82   76.33
   1   8  -4 1544.24   75.31
   9  -1   4 1576.43   77.58
   9  -1   7  160.19   26.29
  -9   1  -7  144.02   26.64
   1   8  -7   76.16   24.00
  -1  -8   7  118.52   34.88
  -1  -8   7  204.50   35.55
   9  -1   7  113.49   21.56
   1   8  -7  113.66   31.58
   9  -1   7  106.38   23.91
  -1  -8   7  102.99   19.00
   9  -1  10    6.20   23.44
   1   8 -10   15.06   27.33
   1   8 -10   17.55   26.72
   9  -1  10   70.39   31.05
  -1  -8  10   23.46   21.29
  -9   1 -10   35.04   37.43
  -9   9 -12   -4.32   31.74
   9  -9   9  214.17   41.69
   9   0   0  235.03   26.69
  -9   0   0  258.87   24.90
   9   0   3  257.17   28.03
   0  -9   3  175.72   35.14
   9   0   3  284.92   29.44
   0  -9   3  237.84   40.33
   9   0   3  264.72   28.30
   9   0   3  283.71   28.05
  -9   0  -3  255.22   29.69
   0  -9   3  188.15   44.47
   9   0   6  250.12   29.40
   0   9  -6  322.34   31.23
  -9   0  -6  255.61   33.91
  -9   0  -6  275.07   31.07
   0   9  -6  243.41   34.51
   9   0   6  264.41   26.28
   0  -9   6  192.69   28.40
  -9   0  -6  315.07   30.30
   9   0   9    9.23   23.03
   0   9  -9   28.15   31.11
   0  -9   9   63.19   40.12
   0   9  -9   30.62   28.13
   9   0   9   18.71   25.17
   0   9  -9   36.49   30.50
   0  -9   9   55.08   22.57
  -9   0  -9   45.06   30.47
  -1  10 -11  110.29   43.16
  -1  10 -11  187.26   44.12
   9   1   8   -3.22   23.62
  -1  10  -8  -15.30   30.52
   9   1   8   -2.52   20.15
  -1  10  -8  -12.61   26.04
  -9  -1  -8   10.19   25.84
   9   1   5  573.22   45.50
  -9  -1  -5  705.50   46.22
   9   1   5  630.75   38.72
   1 -10   5  617.88   54.49
   9   1   5  649.30   48.17
   9   1   2  136.99   23.04
  -9  -1  -2  161.41   27.07
   9   1   2  152.01   24.49
  -9  -1  -2  193.24   28.10
   9   1   2  174.98   24.00
   9   1   2  224.02   27.80
   9   1  -1  296.88   27.51
  -9  -1   1  257.59   26.10
  -9  -1   1  277.37   29.59
 -10   9 -10   30.87   34.69
  10  -9  10   72.69   35.56
  10  -9  10   45.55   44.54
   2 -10  12   69.87   35.51
  -2  10  -9  133.93   34.43
  -2  10  -9   79.32   29.31
   2 -10   9   21.86   24.52
  -8  -2  -6  186.86   29.70
  -8  -2  -6  123.48   23.52
   2 -10   6  242.81   53.97
   2 -10   6  244.32   31.48
   8   2   3  168.50   24.95
  -8  -2  -3  221.94   26.92
   8   2   3  215.63   26.25
  -8  -2  -3  165.55   26.57
   8   2   3  221.04   25.70
   8   2   3  199.98   17.59
  -8  -2   0  736.95   43.75
  -8  -2   0  709.49   48.60
   8   2   0  739.92   40.90
   8   2   0  758.34   46.17
  -8  -2   3  195.34   20.93
  -8  -2   3  213.32   28.78
 -10   8  -9   78.31   33.70
  10  -8   9   43.01   30.23
  10  -8   9   76.00   36.32
  10  -8   9  163.43   35.01
  10  -8  12   -8.88   34.34
  -3  10 -10   31.94   30.74
  -3  10 -10   53.29   34.54
   3 -10  10   51.48   31.65
   3 -10  10   48.50   28.64
  -3  10  -7  224.72   31.73
  -7  -3  -7  140.87   33.03
   3 -10   7  210.05   46.89
  -7  -3  -4  573.76   44.38
  -7  -3  -4  562.46   50.22
  -7  -3  -4  542.27   32.78
  -7  -3  -4  552.71   40.03
   7   3   1   32.41   17.46
   7   3   1   22.40    9.10
   7   3   1   36.32   14.60
  -7  -3  -1   71.55   18.37
  -7  -3  -1   34.93   18.21
   7   3   1   50.00   21.85
  -7  -3  -1   16.41   15.96
   7   3  -2  870.99   50.78
   7   3  -2  948.26   46.63
   7   3  -2  947.61   51.07
  -7  -3   2  949.24   47.68
  -7  -3   2  834.70   53.68
   7   3  -2  876.38   43.28
  -7  -3   2  919.42   53.95
  10  -7   8   50.42   26.88
  10  -7   8  106.87   29.90
 -10   7  -8   58.83   30.27
  10  -7   8   57.71   25.64
 -10   7 -11   80.54   38.37
  10  -7  11   49.51   32.95
  10  -7  11   22.17   31.40
 -10   7 -11   13.25   31.68
  10  -7  11   43.15   34.16
  -4  10 -11    8.73   34.66
  -4  10 -11   59.38   33.33
   4 -10  11   -4.51   32.52
  -4  10  -8   94.85   27.90
  -4  10  -8  120.40   22.73
   4 -10   8  130.89   32.72
  -6  -4  -5  139.52   29.33
  -6  -4  -5  158.27   41.78
  -6  -4  -5  209.13   26.16
  -6  -4  -5  204.45   28.35
   6   4   2  675.74   33.49
  -6  -4  -2  662.41   50.53
   6   4   2  715.81   37.51
   6   4   2  697.59   47.66
  -6  -4  -2  668.85   44.63
   6   4  -1  416.28   28.95
  -6  -4   1  324.16   36.86
   6   4  -1  409.53   39.50
  -6  -4   1  362.33   33.92
   6   4  -1  364.64   20.27
   6   4  -1  432.81   30.58
   6   4  -4   77.78   18.54
   6   4  -4   51.51   20.98
  -6  -4   4   53.82   17.31
  10  -6   7  600.18   47.05
 -10   6  -7  660.56   49.73
 -10   6  -7  569.96   43.94
  10  -6   7  529.78   48.72
  10  -6   7  549.78   49.12
 -10   6 -10   30.16   30.28
 -10   6 -10   19.91   28.89
  10  -6  10   15.31   26.00
  10  -6  10   23.43   26.90
  10  -6  10  -25.46   32.28
  -5  10 -12    4.34   33.36
  -5  10 -12   18.89   26.38
  -5  10  -9  104.27   25.51
   5 -10   9  121.74   36.90
  -5  10  -9  111.16   23.54
  -5  10  -9  112.07   35.33
   5 -10   9   82.98   27.85
  -5  -5  -3   -0.92    8.00
  -5  -5  -3    2.67   19.01
  -5  -5  -3   -8.92   19.18
  -5  -5   0 1881.36  111.72
  -5  -5   0 2188.02  108.98
   5   5   0 2109.79  102.10
  -5  -5   0 2083.50   99.92
  -5  -5   0 2042.53   96.99
  -5  -5   0 2064.03  103.90
   5   5  -3    8.36   14.81
   5   5  -3   25.57   12.91
   5   5  -3   15.54   17.38
  -5  -5   3   46.35   17.01
   5   5  -6  329.62   37.37
 -10   5  -6  276.85   29.20
  10  -5   6  310.14   35.07
  10  -5   6  219.89   27.13
  -5  -5   6  198.21   25.93
  10  -5   6  212.39   33.11
  10  -5   6  209.05   29.06
 -10   5  -9  117.46   32.18
 -10   5  -9   58.11   27.85
  10  -5   9  111.46   28.59
  10  -5   9  103.87   31.73
  10  -5   9  131.60   28.20
  10  -5  12    8.59   29.59
  10  -5  12   12.85   32.02
  -6  10 -10  -10.74   27.68
   6 -10  10   16.42   34.19
  -6  10 -10   41.46   34.09
   6 -10  10   45.22   25.53
  -4  -6  -1   66.67   28.41
   4   6   1   90.73   20.84
  -4  -6  -1   69.53   24.40
  -4  -6  -1   48.29   20.42
  -4  -6   2 1112.53   67.46
   4   6  -2 1148.15   69.33
  -4  -6   2 1258.28   71.14
  -4  -6   2 1206.41   64.33
   4   6  -2 1127.33   56.09
   4   6  -2 1121.26   53.58
   4   6  -5  132.14   17.44
   4   6  -5   77.71   20.98
 -10   4  -5   72.65   23.19
   4   6  -5  101.69   21.30
  10  -4   5  134.87   19.65
  -4  -6   5   92.07   21.23
   4   6  -5   74.91   29.64
  -4  -6   5   81.18   12.53
  10  -4   5  114.89   24.27
 -10   4  -8  148.39   29.62
  10  -4   8  108.18   23.95
 -10   4  -8  147.29   32.50
   4   6  -8  169.55   36.54
  10  -4   8  123.18   26.45
  10  -4   8  154.38   33.45
   4   6  -8  138.82   37.45
  10  -4   8   95.64   27.53
 -10   4 -11  104.39   41.56
  10  -4  11   -8.30   32.29
 -10   4 -11   28.57   38.01
  10  -4  11   16.65   26.85
   7 -10  11    5.81   42.15
   7 -10  11   15.26   29.86
  -7  10 -11   18.46   37.57
  -7  10  -8   83.22   24.59
  -3  -7   1    7.36   24.09
   3   7  -1   -3.24   16.12
  -3  -7   1  -35.87   30.48
  10  -3   4  710.23   48.18
   3   7  -4  759.34   40.35
   3   7  -4  805.87   50.25
 -10   3  -4  769.88   50.72
  10  -3   4  781.96   53.47
  10  -3   4  850.74   53.52
  -3  -7   4  772.83   64.49
   3   7  -4  673.47   54.68
  -3  -7   4  872.35   52.25
   3   7  -4  763.22   39.66
  10  -3   7  179.94   25.11
 -10   3  -7  138.56   39.82
   3   7  -7   87.34   24.56
  10  -3   7   82.68   29.84
 -10   3  -7  123.38   25.79
  -3  -7   7   70.47   22.95
   3   7  -7  128.83   33.81
  10  -3   7  117.67   24.49
   3   7  -7   90.51   23.63
 -10   3 -10   40.81   38.70
   3   7 -10   65.91   35.44
  10  -3  10   24.26   30.24
 -10   3 -10   29.86   33.53
  10  -3  10    3.76   30.34
  -8  10  -9   80.67   30.30
   2   8  -3  150.11   19.41
  10  -2   3  141.48   20.82
 -10   2  -3  131.34   27.68
  -2  -8   3  146.68   29.58
  10  -2   3  151.05   27.26
   2   8  -3  179.21   33.95
  -2  -8   3  204.86   38.88
  -2  -8   3  124.25   25.25
  10  -2   6  151.96   26.60
  10  -2   6  203.42   31.73
   2   8  -6  237.05   32.95
 -10   2  -6  202.25   27.95
  -2  -8   6  167.39   40.14
   2   8  -6  232.56   38.81
  10  -2   6  225.34   26.53
 -10   2  -6  182.34   27.47
   2   8  -6  188.76   24.51
  10  -2   9   34.69   24.51
 -10   2  -9   52.87   32.61
   2   8  -9   72.21   28.07
 -10   2  -9   63.78   29.07
   2   8  -9   51.71   29.54
  10  -2   9   49.57   27.88
  10  -1   2  234.81   30.13
  10  -1   5  763.24   51.33
 -10   1  -5  720.46   48.65
   1   9  -5  637.44   56.21
  10  -1   5  704.15   44.57
  -1  -9   5  711.21   69.57
  -1  -9   5  651.98   50.21
   1   9  -5  687.35   47.27
  10  -1   5  711.30   49.82
  10  -1   8   14.76   22.84
 -10   1  -8   26.41   26.76
   1   9  -8   20.90   30.15
  10  -1   8   39.63   23.84
   1   9  -8   14.30   23.74
   1   9 -11   92.70   37.87
  10   0   1   13.21   18.45
 -10   0  -1   15.25   15.61
  10   0   1   13.94   14.27
  10   0   4  320.22   32.76
  10   0   4  388.60   36.33
 -10   0  -4  355.54   35.78
   0 -10   4  326.59   47.20
  10   0   4  381.47   31.24
   0 -10   4  398.94   69.36
   0 -10   4  275.49   43.36
  10   0   7  132.57   28.55
  10   0   7  136.99   28.55
   0  10  -7  130.51   25.88
 -10   0  -7  103.11   27.87
 -10   0  -7  154.99   31.20
   0  10  -7  161.99   34.17
  10   0   7  139.27   24.75
   0  10 -10   31.57   30.36
   0  10 -10   23.18   37.38
  10   1   9  102.39   32.68
  -1  11  -9  119.91   40.11
  -1  11  -9  144.42   34.36
  10   1   6   35.66   26.82
  10   1   6   41.29   26.53
 -10  -1  -6   75.08   24.45
   1 -11   6   52.25   55.30
   1 -11   6  -10.16   36.20
  10   1   3  157.99   26.09
 -10  -1  -3  184.87   30.26
  10   1   3  130.73   23.96
  10   1   3  155.97   27.44
  10   1   0  495.48   39.33
 -10  -1   0  497.70   39.37
  10   1   0  450.94   34.71
 -10  -1   0  460.81   37.24
  -2  11 -10   49.82   30.91
  -2  11 -10   50.04   38.50
   9   2   7  -16.83   30.58
  -9  -2  -7   -4.07   25.41
   9   2   7   48.79   18.41
   2 -11   7   45.97   55.93
   9   2   4  762.14   51.00
  -9  -2  -4  683.43   55.14
   9   2   4  796.94   52.28
  -9  -2  -4  875.08   53.79
   9   2   4  693.30   53.24
   9   2   1   15.43   18.44
  -9  -2  -1   -5.94   23.09
   9   2   1   25.21   16.25
   9   2   1   15.81   23.09
  -9  -2   2  749.00   46.38
  -9  -2   2  843.40   55.76
  -3  11 -11  105.12   38.92
  -3  11 -11   37.60   40.37
   3 -11  11   86.26   40.16
  -8  -3  -5   11.86   20.66
  -8  -3  -5    4.48   32.91
  -8  -3  -5   31.36   19.43
   8   3   2 2723.83  118.48
  -8  -3  -2 2551.61  128.84
   8   3   2 2672.70  118.01
   8   3   2 2617.44  124.08
  -8  -3  -2 2706.41  120.89
   8   3   2 2577.51  120.06
   8   3  -1  599.22   42.64
   8   3  -1  655.60   37.41
   8   3  -1  635.34   36.48
  -8  -3   4 1260.49   61.13
  -8  -3   4 1246.47   76.99
 -11   8 -10   82.17   32.53
  11  -8  10  -18.75   31.62
  11  -8  10   33.34   36.03
  11  -8  10   -5.61   38.65
  -4  11  -9  112.95   29.75
  -4  11  -9  116.02   33.98
  -7  -4  -6   29.01   22.47
  -7  -4  -6   78.03   46.61
  -7  -4  -3  166.15   30.03
  -7  -4  -3  114.85   33.31
   7   4   3  141.54   24.75
  -7  -4  -3  140.14   24.74
   7   4   0 1245.50   57.64
  -7  -4   0 1303.52   75.90
  -7  -4   0 1077.19   68.21
   7   4   0 1140.08   70.95
  -7  -4   0 1024.86   66.63
   7   4   0 1204.76   62.76
   7   4  -3   -5.38   13.95
   7   4  -3   12.56   13.92
   7   4  -3   -9.88   14.77
  -7  -4   3   44.23   21.39
 -11   7  -9   69.80   29.01
  11  -7   9  -12.91   29.66
  11  -7   9   19.55   29.25
  11  -7   9   43.49   28.10
  -5  11 -10   44.24   31.97
  -5  11 -10   46.44   36.38
  -6  -5  -4  202.37   47.86
  -6  -5  -4  246.15   32.28
  -6  -5  -4  218.48   31.99
   6   5   1  315.23   22.54
   6   5   1  273.14   23.43
   6   5   1  290.92   21.41
  -6  -5  -1  268.98   39.74
   6   5   1  310.48   36.08
  -6  -5  -1  283.55   30.96
   6   5  -2  167.11   22.58
   6   5  -2  197.17   24.12
   6   5  -2  135.69   20.53
   6   5  -2  197.60   32.82
  -6  -5   2  116.93   22.62
   6   5  -5  564.99   45.93
  -6  -5   5  564.53   43.62
   6   5  -5  620.57   54.18
  11  -6   8    4.00   28.66
  11  -6   8   25.56   24.30
 -11   6  -8   13.89   24.41
  11  -6   8   12.63   22.25
 -11   6 -11   19.34   38.59
  11  -6  11   53.19   34.65
 -11   6 -11    4.61   35.86
  11  -6  11    9.59   27.62
  -6  11 -11   50.05   29.53
  -6  11 -11   27.72   36.51
   6 -11  11   17.37   37.07
  -5  -6  -2  312.10   45.75
   5   6   2  336.68   36.77
  -5  -6  -2  255.89   37.54
  -5  -6  -2  279.00   34.11
  -5  -6   1  336.21   38.83
   5   6  -1  288.96   37.37
  -5  -6   1  377.98   37.03
  -5  -6   1  294.84   30.72
   5   6  -1  253.79   21.05
   5   6  -4  150.05   23.40
   5   6  -4  172.98   19.04
   5   6  -4  143.37   23.41
  -5  -6   4  155.60   25.74
   5   6  -4   95.85   27.48
 -11   5  -7  318.74   35.71
   5   6  -7  274.83   36.80
  11  -5   7  314.95   39.27
   5   6  -7  341.91   48.09
  -5  -6   7  301.50   33.27
  11  -5   7  246.66   35.13
 -11   5 -10   51.69   39.19
  11  -5  10   21.27   29.70
 -11   5 -10   50.25   35.25
  11  -5  10  -25.90   34.98
  -4  -7   0  833.71   66.42
   4   7   0  775.53   55.72
  -4  -7   0  603.01   55.64
  -4  -7   0  649.45   52.44
   4   7  -3  395.78   33.92
  -4  -7   3  419.05   37.12
   4   7  -3  404.75   28.90
   4   7  -3  478.33   30.48
 -11   4  -6   15.11   22.33
   4   7  -6  -16.78   26.78
  -4  -7   6   23.22   19.16
  11  -4   6   51.85   27.44
   4   7  -6   17.14   24.43
  11  -4   6   -6.89   23.24
 -11   4  -9  213.30   43.06
   4   7  -9  195.60   35.17
  11  -4   9  179.74   36.73
 -11   4  -9  226.10   37.37
   4   7  -9  209.18   36.51
  11  -4   9  233.04   37.49
  -3  -8   2 1221.15   75.34
  -3  -8   2 1124.08   79.82
  -3  -8   2  942.54   65.84
  11  -3   5  323.71   33.62
 -11   3  -5  210.08   33.27
  11  -3   5  210.02   32.68
   3   8  -5  220.21   28.43
  -3  -8   5  124.68   45.01
  11  -3   5  222.12   34.66
   3   8  -5  223.55   35.89
  -3  -8   5  188.31   29.38
  11  -3   8    3.01   22.62
   3   8  -8  -28.41   32.56
  11  -3   8   27.20   28.36
 -11   3  -8  -23.94   26.15
   3   8  -8   13.54   36.21
  11  -3   8    3.35   25.01
  11  -3  11   83.97   37.24
 -11   3 -11  153.79   47.66
  11  -2   4  462.86   39.75
 -11   2  -4  483.22   43.39
  11  -2   4  423.84   42.39
  11  -2   4  548.15   44.94
   2   9  -4  461.29   48.41
  -2  -9   4  354.59   51.59
  -2  -9   4  432.53   43.95
   2   9  -4  458.18   36.15
  11  -2   7   84.14   27.41
 -11   2  -7   72.20   25.50
  11  -2   7   55.16   25.79
   2   9  -7   75.41   32.27
   2   9  -7   70.48   34.52
  11  -2   7   64.65   22.24
   2   9 -10   33.48   29.90
  11  -2  10   31.47   36.09
  11  -2  10   60.51   30.52
 -11   2 -10   28.71   35.16
  11  -1   3  126.87   27.07
  -1 -10   3   71.07   41.51
  11  -1   3  122.41   27.76
  -1 -10   3  182.80   62.23
  -1 -10   3   49.28   31.75
  11  -1   6  118.80   28.37
  11  -1   6   91.31   29.41
   1  10  -6  102.61   26.07
 -11   1  -6   73.66   25.58
   1  10  -6   53.10   30.39
  11  -1   6   58.31   21.33
  -1 -10   6   39.44   26.93
  11  -1   9  106.74   30.97
  11  -1   9  172.83   37.93
   1  10  -9  206.61   39.36
  11  -1   9   66.20   26.41
  11   0   2  358.00   38.28
 -11   0  -2  379.62   39.21
  11   0   2  317.63   38.18
  11   0   5  151.58   32.43
  11   0   5  120.78   26.36
 -11   0  -5  117.90   30.41
   0 -11   5  173.03   75.72
   0 -11   5  108.22   43.05
  11   0   8   96.58   31.17
  11   0   8   33.78   28.95
  11   1   7  185.28   35.87
  11   1   7  191.11   34.28
 -11  -1  -7  214.88   35.86
  11   1   4   23.50   27.47
  11   1   4    3.55   23.09
 -11  -1  -4   32.55   27.90
  11   1   1  290.03   35.73
 -11  -1  -1  273.34   32.30
  11   1   1  224.23   28.66
  10   2   8   72.26   35.10
  -2  12  -8   68.51   34.61
  10   2   5   46.77   24.91
  10   2   5   53.47   26.06
 -10  -2  -5   70.48   30.87
 -10  -2  -2  742.35   58.84
 -10  -2  -2  741.92   54.69
  10   2   2  707.56   55.23
  10   2   2  735.64   51.37
  10   2  -1   31.41   21.37
 -10  -2   1   19.84   20.89
  10   2  -1   31.84   16.23
  -3  12  -9  220.60   39.04
   9   3   6   27.02   26.96
  -9  -3  -6   14.27   23.02
   9   3   3  171.83   30.11
   9   3   3  143.64   26.85
  -9  -3  -3  147.42   30.46
   9   3   3  114.93   24.99
   9   3   3  169.69   31.38
  -9  -3   0  963.04   61.73
   9   3   0  958.78   51.52
   9   3   0 1001.74   66.21
   9   3   0  961.11   59.10
  -9  -3   3   18.06   26.20
  -9  -3   3   -6.02   18.00
  -4  12 -10   88.21   35.16
  -8  -4  -4  767.62   63.17
  -8  -4  -4  856.53   71.64
  -8  -4  -4  816.48   56.04
   8   4   1    7.88   18.10
  -8  -4  -1   -4.14   20.87
   8   4   1  -17.41   22.27
  -8  -4  -1   -5.93   20.14
   8   4  -2  506.96   37.76
   8   4  -2  470.57   30.93
   8   4  -2  419.76   33.95
  -8  -4   2  386.09   39.86
   8   4  -2  336.42   45.60
  -8  -4   5  350.04   43.49
  12  -8  11   88.02   39.29
  -7  -5  -5  122.82   44.68
  -7  -5  -5   94.93   30.18
   7   5   2 1068.29   56.98
  -7  -5  -2  954.46   73.89
  -7  -5  -2 1126.74   76.28
   7   5   2 1197.11   69.66
  -7  -5  -2 1030.22   65.19
   7   5  -1   55.09   17.29
   7   5  -1    6.01   14.74
  -7  -5   1   37.77   25.38
   7   5  -1   50.02   27.41
  -7  -5   1   27.91   22.38
   7   5  -4  560.63   40.15
   7   5  -4  574.12   44.19
  -7  -5   4  624.67   48.72
  12  -7  10  -30.32   36.66
  12  -7  10   67.81   41.25
  -6  -6  -3  199.10   34.14
  -6  -6  -3  182.82   32.88
   6   6   0  237.81   23.94
  -6  -6   0  296.79   41.84
   6   6   0  195.58   36.46
  -6  -6   0  272.43   31.69
   6   6  -3  385.02   32.72
   6   6  -3  359.43   34.08
  -6  -6   3  350.82   36.03
   6   6  -3  410.55   47.40
   6   6  -3  330.87   30.01
   6   6  -6   67.99   25.19
  -6  -6   6   22.08   22.07
   6   6  -6   45.68   40.73
  12  -6   9   37.77   30.69
  12  -6   9    4.96   34.39
  -5  -7  -1   69.04   42.95
   5   7   1  116.22   28.49
  -5  -7  -1  118.39   36.20
  -5  -7  -1  129.47   34.16
   5   7  -2 1240.62   65.17
   5   7  -2 1322.05   78.99
  -5  -7   2 1155.93   71.95
   5   7  -2 1158.11   61.98
   5   7  -5  172.52   28.65
   5   7  -5  174.02   33.41
  -5  -7   5  153.39   30.18
   5   7  -5  159.85   36.20
   5   7  -8   16.96   33.14
  12  -5   8  -13.30   29.69
   5   7  -8   -5.02   39.63
  12  -5   8  -30.81   34.40
 -12   5 -11   -5.20   37.72
  -4  -8   1  106.06   40.41
   4   8  -1  131.62   34.24
  -4  -8   1  176.51   40.76
   4   8  -4  404.80   37.99
   4   8  -4  498.69   50.16
  -4  -8   4  381.83   40.86
   4   8  -7   90.64   33.48
  12  -4   7   25.24   26.28
  -4  -8   7   13.08   21.44
   4   8  -7   -4.81   35.98
  12  -4   7   44.43   29.14
 -12   4 -10   74.51   36.68
  12  -4  10   79.89   40.89
  12  -4  10   66.65   30.51
  -3  -9   3  487.49   54.44
   3   9  -3  489.31   52.78
  -3  -9   3  364.71   47.02
   3   9  -3  495.17   34.92
   3   9  -3  532.59   36.17
  12  -3   6   -3.26   25.05
  12  -3   6   -8.14   25.62
   3   9  -6  -10.98   20.87
   3   9  -6   36.85   25.18
  12  -3   9  180.07   32.61
   3   9  -9  106.95   40.36
  12  -3   9   81.12   36.51
 -12   3  -9   85.75   33.53
   3   9  -9   84.03   36.91
  12  -3   9   61.87   28.63
  12  -2   5   36.93   19.53
  12  -2   5    4.08   25.28
  12  -2   5   29.30   28.32
   2  10  -5  -18.48   25.82
  12  -2   8  103.45   29.57
  12  -2   8   34.07   33.77
   2  10  -8   57.19   38.64
   2  10  -8  113.83   40.40
  12  -2   8   94.27   27.71
  12  -1   4   20.49   25.72
 -12   1  -4   69.83   24.58
  12  -1   4   30.85   26.54
  12  -1   7  252.26   39.42
  12  -1   7  287.34   41.82
   1  11  -7  229.59   42.34
   1  11  -7  195.17   39.89
  12  -1  10   12.24   31.04
  12   0   3   15.72   21.06
  12   0   6  111.01   28.93
  12   0   6   75.03   30.19
 -12   0  -6   65.54   28.12
  12   0   9  167.45   38.73
  12   0   9  134.69   39.49
   0  12  -9  169.93   39.07
  12   1   8   62.10   28.07
  12   1   8   98.30   30.76
  12   1   5   -7.62   35.00
  12   1   5  -16.26   30.38
 -12  -1  -5    4.92   30.99
 -12  -1  -5    3.53   30.27
  12   1   2  215.87   37.41
  12   1   2  278.18   41.90
  11   2   6   11.31   29.31
  11   2   6   10.65   25.76
 -11  -2  -6    4.70   29.60
  11   2   3  122.88   31.23
  11   2   3   94.30   27.13
 -11  -2  -3   78.03   32.63
 -11  -2  -3   95.34   30.22
  11   2   3  117.14   30.32
  11   2   0  441.24   40.83
 -11  -2   0  389.39   38.72
  11   2   0  430.63   35.79
  11   2   0  501.33   49.65
  10   3   7   35.34   32.52
 -10  -3  -7   95.65   34.15
  10   3   4   70.43   26.17
 -10  -3  -4  136.38   33.45
  10   3   1  288.20   35.85
  10   3   1  214.09   40.05
  -9  -4  -5   28.54   31.23
  -9  -4  -5   37.57   25.91
   9   4   2 1102.01   65.50
  -9  -4  -2 1244.19   81.91
   9   4   2 1222.18   75.98
   9   4   2 1144.15   67.60
   9   4  -1  124.18   26.22
   9   4  -1  202.49   38.66
  -8  -5  -3  464.80   56.29
   8   5   3  595.64   51.65
  -8  -5  -3  598.90   49.85
   8   5   0  148.63   27.73
  -8  -5   0   82.15   32.86
  -8  -5   0  150.82   37.04
   8   5   0  164.89   31.21
  -8  -5   0  169.49   28.11
   8   5  -3  109.55   22.63
   8   5  -3   97.35   26.38
  -8  -5   3   81.54   23.22
   8   5  -3   97.56   38.17
  -7  -6  -4  181.37   51.88
  -7  -6  -4  206.84   37.74
  -7  -6  -1  178.51   41.61
   7   6   1   81.95   32.87
  -7  -6  -1  139.94   31.48
   7   6  -2  196.39   27.52
   7   6  -2  293.07   32.06
   7   6  -2  191.57   27.42
  -7  -6   2  206.44   32.17
   7   6  -2  260.97   44.13
   7   6  -5  354.42   39.20
  -7  -6   5  287.16   38.07
  -6  -7  -2  246.05   56.08
  -6  -7  -2  302.83   46.13
  -6  -7  -2  295.23   45.49
   6   7  -1    7.29   17.65
   6   7  -1   36.55   15.22
   6   7  -1   29.73   35.75
  -6  -7   1    3.81   22.16
   6   7  -4  327.15   34.10
   6   7  -4  415.73   40.08
  -6  -7   4  383.65   42.08
   6   7  -7   65.98   37.20
  -6  -7   7   49.05   25.32
   6   7  -7   11.20   44.70
  13  -6  10   32.77   41.33
  13  -6  10   47.50   37.72
  -5  -8   0  438.62   66.42
   5   8   0  455.29   50.60
  -5  -8   0  364.93   60.42
  -5  -8   0  326.01   49.34
   5   8  -3  354.62   35.24
  -5  -8   3  307.43   40.24
   5   8  -3  321.93   30.32
   5   8  -6   -3.80   27.21
  -5  -8   6    7.54   23.73
   5   8  -6    5.14   34.92
   5   8  -9  155.60   39.13
  13  -5   9  129.64   40.66
  13  -5   9  152.61   40.82
  -4  -9   2 1222.81   88.04
   4   9  -2 1085.31   75.30
  -4  -9   2 1013.18   85.66
  -4  -9   2  884.22   74.52
   4   9  -5   45.85   23.82
   4   9  -5   19.38   27.09
   4   9  -8   40.94   30.45
  13  -4   8  177.50   39.91
   4   9  -8  126.66   45.96
   3  10  -4  252.36   28.14
   3  10  -4  178.43   36.70
  -3 -10   4  179.77   41.12
  13  -3   7   47.66   22.96
   3  10  -7   21.37   24.91
  13  -3   7   80.50   37.05
   3  10  -7   62.03   30.38
  13  -3  10  113.63   34.77
  13  -2   6   95.03   30.13
  13  -2   6   70.35   31.96
   2  11  -6   53.17   30.68
   2  11  -6   57.42   39.56
  13  -2   9  122.47   30.19
  13  -2   9  165.84   37.53
  13  -1   5   19.45   26.62
  13  -1   8   93.49   34.04
  13  -1   8   22.80   32.75
   1  12  -8   82.54   41.30
  13   0   4   -3.95   28.98
  13   0   7  204.50   40.39
  13   0   7  155.38   41.34
 -13   0  -7  183.26   40.48
  13   1   6  143.96   39.80
  13   1   6  156.12   36.55
 -13  -1  -6  183.93   41.56
  12   2   7  162.31   38.83
  12   2   7   72.96   31.03
 -12  -2  -7   94.71   35.85
  12   2   4   79.47   31.33
 -12  -2  -4   48.22   31.84
  12   2   4   76.52   28.96
  12   2   1   10.90   24.33
  12   2   1   -7.80   22.58
  12   2   1    4.36   33.37
  11   3   5   75.99   33.70
  11   3   5   53.05   30.25
 -11  -3  -5  155.33   38.75
  11   3   2  247.73   36.86
 -11  -3  -2  162.68   34.20
  11   3   2  248.26   43.08
  11   3  -1   62.82   25.92
  11   3  -1   46.56   33.84
  10   4   6   -3.69   22.47
 -10  -4  -6   -7.08   35.19
  10   4   3  222.39   35.32
 -10  -4  -3  268.90   44.81
  10   4   3  311.25   42.85
  10   4   0   85.07   26.53
  10   4   0   56.63   33.42
  10   4  -3  171.58   46.17
   9   5   4   88.08   29.99
  -9  -5  -4   99.80   37.43
  -9  -5  -4  129.45   35.33
   9   5   1  251.71   34.09
   9   5   1  173.37   39.24
   9   5  -2   37.06   23.70
   9   5  -2   42.53   19.60
  -9  -5   2   63.98   27.97
   9   5  -2    4.71   32.03
   8   6   2  377.72   39.77
   8   6   2  447.58   45.13
  -8  -6  -2  291.96   43.10
   8   6  -1   -8.36   20.72
   8   6  -1    4.66   16.03
  -8  -6   1   16.80   27.08
   8   6  -1   -9.17   33.48
   8   6  -4  254.60   36.20
  -8  -6   4  265.80   36.48
   8   6  -4  268.03   46.93
  -7  -7  -3   62.60   51.71
  -7  -7  -3   86.54   36.36
   7   7   0  342.68   35.30
   7   7   0  446.67   51.57
  -7  -7   0  357.15   44.58
   7   7  -3   54.40   22.04
   7   7  -3   64.39   21.62
   7   7  -3   35.05   23.06
  -7  -7   3  112.62   28.68
   7   7  -3   65.36   27.88
   7   7  -6   59.38   31.79
  -7  -7   6   27.83   25.48
   7   7  -6   47.98   44.33
  -6  -8  -1   50.56   48.52
   6   8   1    9.09   33.58
  -6  -8  -1   66.09   45.19
  -6  -8  -1   24.31   31.38
   6   8  -2  812.81   54.10
   6   8  -2  870.05   68.29
   6   8  -2  862.22   53.08
   6   8  -5   -3.17   24.21
   6   8  -5   21.79   28.53
  -6  -8   5   47.97   29.42
   6   8  -5   16.35   41.69
   6   8  -8   27.70   25.83
   6   8  -8   76.40   37.93
  -5  -9   1   21.47   49.37
   5   9  -1  105.77   36.86
  -5  -9   1   67.95   58.11
   5   9  -4  214.59   30.90
  -5  -9   4  157.91   43.60
   5   9  -4  246.61   42.90
  -5  -9   4  193.41   36.39
   5   9  -7   66.00   29.28
  -5  -9   7    8.54   26.69
   5   9  -7   56.96   44.06
  -4 -10   3   46.63   38.20
   4  10  -6   28.84   29.52
  -4 -10   6   12.48   41.49
   4  10  -6   -5.43   37.62
   4  10  -9  100.61   46.32
   3  11  -5   58.88   32.02
   3  11  -5   48.78   44.60
  -3 -11   5   65.37   41.55
   3  11  -8   29.57   31.09
  14  -3   8   82.85   39.88
   3  11  -8   74.41   38.10
  14  -2   7  145.27   36.78
  14  -2   7  128.94   35.37
   2  12  -7  190.10   37.05
  14  -1   6  129.07   38.91
  14   0   5   35.30   26.17
 -14  -1  -7   18.54   34.88
  13   2   5   60.43   32.69
  13   2   5   61.48   31.50
 -13  -2  -5   24.06   36.01
  13   2   2  183.49   34.45
  13   2   2  162.29   44.00
  12   3   6  152.28   41.34
 -12  -3  -6  114.52   40.02
  12   3   3    3.92   26.99
 -12  -3  -3  -18.13   33.76
  12   3   0  290.65   40.03
  12   3   0  236.76   44.29
  11   4   7   66.80   27.65
  11   4   4  136.51   32.90
 -11  -4  -4  146.56   41.09
  11   4   1   14.31   22.90
  11   4   1   18.68   34.50
  11   4  -2  403.96   57.87
 -10  -5  -5   17.32   27.93
  10   5   2  300.54   38.56
 -10  -5  -2  375.73   54.97
  10   5   2  310.61   47.93
  10   5  -1   16.30   22.15
  10   5  -1   24.32   37.61
  10   5  -4  199.56   54.86
   9   6   3   33.58   25.56
  -9  -6  -3   33.75   33.00
   9   6   0  339.39   41.80
  -9  -6   0  472.92   68.30
  -9  -6   0  408.56   56.56
   9   6   0  372.10   52.47
   9   6  -3   67.91   23.25
   9   6  -3   24.11   21.09
  -9  -6   3   23.59   28.75
   9   6  -3   59.37   36.43
   8   7   1   51.57   24.64
   8   7   1   70.60   39.14
  -8  -7  -1  102.36   37.15
   8   7  -2  245.99   29.82
  -8  -7   2  235.78   44.86
   8   7  -2  348.81   34.83
   8   7  -5   63.44   28.26
  -8  -7   5   18.06   31.35
  -7  -8  -2  277.92   78.94
   7   8  -1   14.58   23.05
   7   8  -1   23.25   20.03
   7   8  -1   25.34   35.63
  -7  -8   1   50.59   31.34
   7   8  -4   72.59   24.34
   7   8  -4   34.10   29.28
  -7  -8   4   40.50   33.20
   7   8  -7  119.97   31.72
  -7  -8   7  135.89   33.23
   7   8  -7   85.21   37.60
  -6  -9   0  490.13   80.97
   6   9   0  551.66   55.16
  -6  -9   0  530.25   73.95
   6   9  -3    9.34   23.97
   6   9  -3   32.64   41.38
  -6  -9   3   46.54   36.58
   6   9  -6   21.07   26.10
  -6  -9   6  -19.94   28.70
   6   9  -6   30.47   48.13
   5  10  -2  254.44   30.17
   5  10  -2  270.43   52.19
  -5 -10   2  192.09   54.25
   5  10  -5  137.94   32.07
  -5 -10   5  112.75   45.95
   5  10  -5   97.56   36.97
   5  10  -8   55.08   48.13
   4  11  -4   76.50   31.09
   4  11  -4   28.46   42.62
  -4 -11   4  127.48   51.76
   4  11  -7  118.49   36.62
  -4 -11   7   28.66   42.97
   4  11  -7  138.53   44.90
   3  12  -6   84.25   36.73
   3  12  -6   60.51   42.89
 -14  -2  -6  -42.31   41.02
  14   2   3   95.15   32.24
 -13  -3  -7   32.31   42.71
  13   3   4  164.80   37.61
 -13  -3  -4  214.95   46.92
  13   3   1    4.17   32.93
  13   3   1  -10.29   39.12
 -12  -4  -5   67.96   36.09
  12   4   2  119.79   32.77
 -12  -4  -2  100.66   40.78
  12   4   2  116.51   37.66
  12   4  -1   19.01   24.15
  12   4  -1   65.78   46.98
  11   5   6   82.18   26.76
  11   5   3    3.84   30.48
 -11  -5  -3   -8.13   35.29
  11   5   0  248.11   39.32
  11   5   0  219.72   49.33
  11   5  -3   43.96   38.92
  10   6   4  102.77   32.29
  10   6   1   32.58   29.37
  10   6   1   65.47   40.42
  10   6  -2  368.44   39.97
 -10  -6   2  374.69   51.51
  10   6  -2  381.50   57.56
   9   7   2  189.16   36.28
   9   7   2  190.84   39.67
  -9  -7  -2  203.41   48.45
   9   7  -1   49.72   28.60
   9   7  -1   74.49   44.42
   9   7  -4   44.52   27.95
  -9  -7   4   57.04   32.43
   9   7  -4   61.72   49.29
   8   8   0  731.46   68.87
  -8  -8   0  674.70   68.20
   8   8   0  711.75   53.51
   8   8  -3    6.29   22.97
  -8  -8   3   -5.99   33.08
   8   8  -3   11.64   42.75
   8   8  -6   83.56   32.05
  -8  -8   6   45.10   33.41
   8   8  -6   90.21   49.46
   7   9  -2  251.52   33.45
   7   9  -2  198.82   27.02
   7   9  -2  182.22   45.41
   7   9  -5    7.94   29.34
  -7  -9   5   17.61   39.31
   7   9  -5  -44.63   52.66
   6  10  -1   -5.73   32.97
   6  10  -4   44.48   23.20
   6  10  -7   77.16   39.53
  -6 -10   7  177.95   40.07
   6  10  -7  120.33   56.71
   5  11  -3   18.63   24.22
  -5 -11   3  -33.31   57.35
   5  11  -6   91.16   36.30
  -5 -11   6   98.13   57.12
   5  11  -6   51.03   44.32
   4  12  -5  222.85   42.97
   4  12  -5  246.60   55.31
 -14  -3  -5   58.53   44.76
  14   3   2    9.20   37.46
 -13  -4  -6  113.02   46.98
  13   4   3    8.75   35.82
 -13  -4  -3   58.97   39.61
  13   4   0  106.55   33.64
  13   4   0   62.15   41.12
  12   5   4   74.13   37.27
 -12  -5  -4  132.23   53.40
  12   5   1   33.04   33.13
  12   5   1  -16.44   39.50
  12   5  -2  425.83   62.18
  11   6   5  100.87   30.40
  11   6   2   55.77   33.28
 -11  -6  -2   67.84   40.81
  11   6   2   43.50   34.01
  11   6  -1  -22.98   29.94
  11   6  -1   22.39   39.85
  11   6  -4  125.07   49.47
  10   7   3    3.80   24.29
  10   7   0  395.83   46.02
  10   7   0  360.64   57.42
 -10  -7   3  -18.01   39.32
  10   7  -3   12.33   48.68
   9   8   1  121.35   34.88
   9   8   1   83.87   41.93
  -9  -8  -1   52.78   44.30
   9   8  -2  106.52   29.25
  -9  -8   2   36.57   37.91
   9   8  -2  130.26   39.22
  -9  -8   5   22.91   27.32
   8   9  -1   93.68   30.59
   8   9  -1   35.51   37.33
  -8  -9   1   35.19   40.57
   8   9  -4   -3.60   30.84
  -8  -9   4   48.14   38.01
   8   9  -4   26.11   34.11
  -8  -9   7   55.10   33.89
   7  10  -3   29.70   27.39
   7  10  -3  -44.50   50.47
   7  10  -6   82.14   34.27
  -7 -10   6  104.27   45.64
   6  11  -2   83.10   48.43
   6  11  -5   91.83   32.11
   6  11  -5  101.19   42.26
  -5 -12   7   48.29   77.87
  14   4   1   -9.39   29.31
  14   4   1   11.72   47.49
  13   5   2    4.51   26.72
  13   5  -1    6.43   47.49
  12   6   3   12.75   31.58
  12   6   0  119.58   36.94
  12   6   0   76.50   40.42
  12   6  -3   82.69   56.93
  11   7   1   49.84   35.62
  11   7   1   41.44   31.70
  11   7  -2   90.87   29.89
  11   7  -2   87.07   49.49
  10   8   2   62.85   36.14
  10   8  -1   57.23   33.40
  10   8  -1  115.34   41.05
 -10  -8   4   46.01   41.07
   9   9   0  241.97   42.88
   9   9   0  302.47   55.14
  -9  -9   3   64.11   37.71
   9   9  -3   32.97   46.98
   8  10  -2  190.39   50.41
   8  10  -5   12.47   32.30
  -8 -10   5  -33.98   51.24
   7  11  -4   12.05   31.90
  13   6   1  -69.48   52.97
  12   7  -1  -30.59   31.91
  11   8   0   98.00   39.10
  11   8   0  139.92   41.24
   0   0   0    0.00    0.00


TITL Rb1k5 in R-3
REM R-3 (#148 in standard setting)
CELL 0.71073  14.092538  14.092538  10.123311  90.0000  90.0000 120.0000
ZERR    3.00   0.001272   0.001272   0.001001   0.0000   0.0000   0.0000
LATT  3
SYMM -y, x-y, z
SYMM -x+y,-x, z
SFAC C H O Cl Rb Sb
UNIT 36.00 72.00 18.00 18.00 3.00 3.00
REM  CrysAlisPro recorded range (K): Min=293.9; max=293.9; aver:293.9
TEMP 21
TREF
HKLF 4
END
_computing_structure_solution     'SHELXT 2018/2 (Sheldrick, 2018)'
_computing_structure_solution     'SHELXT 2018/2 (Sheldrick, 2018)'
;
_shelx_hkl_checksum                88110
loop_
  _axis.id
  _axis.type
  _axis.equipment
  _axis.parity
  _axis.depends_on
  _axis.zero
  _axis.vector[1]
  _axis.vector[2]
  _axis.vector[3]
 source . source . . . 0.99999993 0.00000000 0.00038642
 omega rotation goniometer -1 . -0.36958000 0.00000000 0.00000000 1.00000000
 kappa rotation goniometer -1 omega -0.12491000 -0.76551937 0.00000000 0.64341284
 phi rotation goniometer -1 kappa . -0.00006597 0.00000000 1.00000000
 theta rotation goniometer -1 . 0.65160000 0.00000000 0.00000000 1.00000000
 matrixX general general . phi . 1.00000000 0.00000000 0.00000000
 matrixY general general . phi . 0.00000000 1.00000000 0.00000000
 matrixZ general general . phi . 0.00000000 0.00000000 1.00000000
 dacX translation general . phi . 0.00000000 1.00000000 0.00000000
 dacY translation general . phi . -1.00000000 0.00000000 0.00000000
 dacZ translation general . phi . 0.00000000 0.00000000 1.00000000

_olex2_submission_special_instructions  'No special instructions were received'
_oxdiff_exptl_absorpt_empirical_details
;
Empirical correction (ABSPACK) includes:
- Absorption correction using spherical harmonics
- Frame scaling
;
_oxdiff_exptl_absorpt_empirical_full_max  2.518
_oxdiff_exptl_absorpt_empirical_full_min  0.647
#END
data_Rb2k9
# start Validation Reply Form
_vrf_PLAT029_Rb2k9
;
PROBLEM: reported _diffrn_measured_fraction_theta_full value Low 
RESPONSE: The alert is because the measurement was made using a high 
pressure diamond anvil cell with limited access to the space around its 
metal case.
;
_vrf_PLAT911_Rb2k9
;
PROBLEM: Missing FCF Refl Between Thmin & STh/L= 0.600  
RESPONSE: The alert is because the measurement was made using a high 
pressure diamond anvil cell with limited access to the space around its 
metal case.
;
# end Validation Reply Form
_audit_creation_date               2023-12-19
_audit_creation_method
;
Olex2 1.5
(compiled 2023.03.06 svn.rbb2c1857 for OlexSys, GUI svn.r6748)
;
_shelx_SHELXL_version_number       '2018/3'
_audit_contact_author_address      ?
_audit_contact_author_email        ?
_audit_contact_author_name         ''
_audit_contact_author_phone        ?
_publ_contact_author_id_orcid      ?
_publ_section_references
;
Dolomanov, O.V., Bourhis, L.J., Gildea, R.J, Howard, J.A.K. & Puschmann, H.
 (2009), J. Appl. Cryst. 42, 339-341.

Sheldrick, G.M. (2015). Acta Cryst. C71, 3-8.
;
_chemical_name_common              ?
_chemical_name_systematic          ?
_chemical_formula_moiety           'C12 H24 O6 Rb, Cl6 Sb'
_chemical_formula_sum              'C12 H24 Cl6 O6 Rb Sb'
_chemical_formula_weight           684.23
_chemical_melting_point            ?
_chemical_oxdiff_formula           C12H24O6RbSbCl6
_chemical_oxdiff_usercomment       'RbCrSbCl6 at 2k9'
loop_
  _atom_type_symbol
  _atom_type_description
  _atom_type_scat_dispersion_real
  _atom_type_scat_dispersion_imag
  _atom_type_scat_source
 'C' 'C' 0.0033 0.0016 'International Tables Vol C Tables 4.2.6.8 and 6.1.1.4'
 'H' 'H' 0.0000 0.0000 'International Tables Vol C Tables 4.2.6.8 and 6.1.1.4'
 'O' 'O' 0.0106 0.0060 'International Tables Vol C Tables 4.2.6.8 and 6.1.1.4'
 'Cl' 'Cl' 0.1484 0.1585 'International Tables Vol C Tables 4.2.6.8 and 6.1.1.4'
 'Rb' 'Rb' -0.9393 2.9676
 'International Tables Vol C Tables 4.2.6.8 and 6.1.1.4'
 'Sb' 'Sb' -0.5866 1.5461
 'International Tables Vol C Tables 4.2.6.8 and 6.1.1.4'

_shelx_space_group_comment
;
The symmetry employed for this shelxl refinement is uniquely defined
by the following loop, which should always be used as a source of
symmetry information in preference to the above space-group names.
They are only intended as comments.
;
_space_group_crystal_system        'trigonal'
_space_group_IT_number             148
_space_group_name_H-M_alt          'R -3'
_space_group_name_Hall             '-R 3'
loop_
  _space_group_symop_operation_xyz
 'x, y, z'
 '-y, x-y, z'
 '-x+y, -x, z'
 'x+2/3, y+1/3, z+1/3'
 '-y+2/3, x-y+1/3, z+1/3'
 '-x+y+2/3, -x+1/3, z+1/3'
 'x+1/3, y+2/3, z+2/3'
 '-y+1/3, x-y+2/3, z+2/3'
 '-x+y+1/3, -x+2/3, z+2/3'
 '-x, -y, -z'
 'y, -x+y, -z'
 'x-y, x, -z'
 '-x+2/3, -y+1/3, -z+1/3'
 'y+2/3, -x+y+1/3, -z+1/3'
 'x-y+2/3, x+1/3, -z+1/3'
 '-x+1/3, -y+2/3, -z+2/3'
 'y+1/3, -x+y+2/3, -z+2/3'
 'x-y+1/3, x+2/3, -z+2/3'

_cell_length_a                     14.0661(7)
_cell_length_b                     14.0661(7)
_cell_length_c                     10.0405(5)
_cell_angle_alpha                  90
_cell_angle_beta                   90
_cell_angle_gamma                  120
_cell_volume                       1720.4(2)
_cell_formula_units_Z              3
_cell_measurement_pressure         '290000'
_cell_measurement_reflns_used      1644
_cell_measurement_temperature      293(1)
_cell_measurement_theta_max        29.7320
_cell_measurement_theta_min        2.6130
_shelx_estimated_absorpt_T_max     0.665
_shelx_estimated_absorpt_T_min     0.583
_exptl_absorpt_coefficient_mu      4.034
_exptl_absorpt_correction_T_max    1.00000
_exptl_absorpt_correction_T_min    0.24519
_exptl_absorpt_correction_type     multi-scan
_exptl_absorpt_process_details
;
CrysAlisPro 1.171.42.94a (Rigaku Oxford Diffraction, 2023)
Empirical absorption correction using spherical harmonics,
implemented in SCALE3 ABSPACK scaling algorithm.
;
_exptl_absorpt_special_details     ?
_exptl_crystal_colour              yellow
_exptl_crystal_density_diffrn      1.981
_exptl_crystal_density_meas        ?
_exptl_crystal_density_method      ?
_exptl_crystal_description         prizm
_exptl_crystal_F_000               1002
_exptl_crystal_size_max            0.15
_exptl_crystal_size_mid            0.12
_exptl_crystal_size_min            0.11
_exptl_transmission_factor_max     ?
_exptl_transmission_factor_min     ?
_diffrn_reflns_av_R_equivalents    0.0329
_diffrn_reflns_av_unetI/netI       0.0302
_diffrn_reflns_Laue_measured_fraction_full  0.732
_diffrn_reflns_Laue_measured_fraction_max  0.676
_diffrn_reflns_limit_h_max         14
_diffrn_reflns_limit_h_min         -14
_diffrn_reflns_limit_k_max         18
_diffrn_reflns_limit_k_min         -18
_diffrn_reflns_limit_l_max         12
_diffrn_reflns_limit_l_min         -11
_diffrn_reflns_number              2814
_diffrn_reflns_point_group_measured_fraction_full  0.732
_diffrn_reflns_point_group_measured_fraction_max  0.676
_diffrn_reflns_theta_full          25.242
_diffrn_reflns_theta_max           27.483
_diffrn_reflns_theta_min           2.629
_diffrn_ambient_environment        air
_diffrn_ambient_pressure           '290000'
_diffrn_ambient_temperature        293(1)
_diffrn_detector                   'Hybrid Pixel Array Detector'
_diffrn_detector_area_resol_mean   10.0000
_diffrn_detector_type              HyPix
_diffrn_measured_fraction_theta_full  0.732
_diffrn_measured_fraction_theta_max  0.676
_diffrn_measurement_details
;
List of Runs (angles in degrees, time in seconds):

  # Type    Start    End  Width  t~exp~   \w     \q     \k     \f   Frames
--------------------------------------------------------------------------
  1  \w      6.00  31.00   1.00    5.00    --  -26.20  55.00 104.00   25
  2  \w    -94.00 -69.00   1.00    5.00    --  -26.20 147.00 142.00   25
  3  \w    -83.00 -58.00   1.00    5.00    --  -26.20 125.00 -22.00   25
  4  \w    -82.00 -28.00   1.00    5.00    --  -26.20 114.00 -45.00   54
  5  \w     29.00  54.00   1.00    5.00    --  -26.20  26.00 -82.00   25
  6  \w    -23.00   3.00   1.00    5.00    --   24.80 -19.00-180.00   26
  7  \w     -1.00  25.00   1.00    5.00    --   24.80 -57.00-150.00   26
  8  \w     76.00 102.00   1.00    5.00    --   24.80  26.00 -82.00   26
  9  \w      8.00  33.00   1.00    5.00    --   24.80 -77.00  30.00   25
 10  \w      6.00  31.00   1.00    5.00    --   24.80  55.00 104.00   25
 11  \w    -36.00  -4.00   1.00    5.00    --  -26.20 -13.00   3.00   32
 12  \w   -115.00 -90.00   1.00    5.00    --  -26.20 -26.00 113.00   25
 13  \w    -33.00  -7.00   1.00    5.00    --  -26.20 -26.00   8.00   26
 14  \w     18.00  44.00   1.00    5.00    --  -26.20 -26.00   8.00   26
 15  \w    -23.00  19.00   1.00    5.00    --  -26.20 -53.00  17.00   42
 16  \w     -5.00  16.00   1.00    5.00    --  -26.20 -57.00  30.00   21
 17  \w     13.00  38.00   1.00    5.00    --  -26.20-114.00  45.00   25
 18  \w     43.00  68.00   1.00    5.00    --   24.80-147.00  93.00   25
 19  \w     65.00  92.00   1.00    5.00    --   24.80-178.00 -90.00   27
 20  \w     24.00  49.00   1.00    5.00    --   24.80-125.00-100.00   25
 21  \w     -1.00  24.00   1.00    5.00    --  -26.20 -99.00-150.00   25
 22  \w      0.00  25.00   1.00    5.00    --  -26.20 -82.00-151.00   25
;
_diffrn_measurement_device         'four-circle diffractometer'
_diffrn_measurement_device_type    'XtaLAB Synergy, Dualflex, HyPix'
_diffrn_measurement_method         '\w scans'
_diffrn_measurement_specimen_support  'diamond anvil cell'
_diffrn_orient_matrix_axis[1]      matrixX
_diffrn_orient_matrix_axis[2]      matrixY
_diffrn_orient_matrix_axis[3]      matrixZ
_diffrn_orient_matrix_type        
 'CrysAlisPro convention (1999,Acta A55,543-557)'
_diffrn_orient_matrix_UB_11        -0.0320291000
_diffrn_orient_matrix_UB_12        -0.0508043000
_diffrn_orient_matrix_UB_13        0.0331858000
_diffrn_orient_matrix_UB_21        -0.0210308000
_diffrn_orient_matrix_UB_22        -0.0261339000
_diffrn_orient_matrix_UB_23        -0.0621532000
_diffrn_orient_matrix_UB_31        0.0438354000
_diffrn_orient_matrix_UB_32        -0.0110474000
_diffrn_orient_matrix_UB_33        -0.0055592000
_diffrn_radiation_monochromator    mirror
_diffrn_radiation_probe            x-ray
_diffrn_radiation_type             'Mo K\a'
_diffrn_radiation_wavelength       0.71073
_diffrn_source                     'micro-focus sealed X-ray tube'
_diffrn_source_type                'PhotonJet (Mo) X-ray Source'
_reflns_Friedel_coverage           0.000
_reflns_Friedel_fraction_full      .
_reflns_Friedel_fraction_max       .
_reflns_number_gt                  545
_reflns_number_total               598
_reflns_special_details
;
 Reflections were merged by SHELXL according to the crystal
 class for the calculation of statistics and refinement.
 
 _reflns_Friedel_fraction is defined as the number of unique
 Friedel pairs measured divided by the number that would be
 possible theoretically, ignoring centric projections and
 systematic absences.
;
_reflns_threshold_expression       'I > 2\s(I)'
_computing_cell_refinement         'CrysAlisPro 1.171.42.94a (Rigaku OD, 2023)'
_computing_data_collection         'CrysAlisPro 1.171.42.94a (Rigaku OD, 2023)'
_computing_data_reduction          'CrysAlisPro 1.171.42.94a (Rigaku OD, 2023)'
_computing_molecular_graphics      'Olex2 1.5 (Dolomanov et al., 2009)'
_computing_publication_material    'Olex2 1.5 (Dolomanov et al., 2009)'
_computing_structure_refinement    'SHELXL 2018/3 (Sheldrick, 2015)'
_computing_structure_solution      ?
_refine_diff_density_max           0.249
_refine_diff_density_min           -0.434
_refine_diff_density_rms           0.080
_refine_ls_extinction_coef         .
_refine_ls_extinction_method       none
_refine_ls_goodness_of_fit_ref     1.028
_refine_ls_hydrogen_treatment      constr
_refine_ls_matrix_type             full
_refine_ls_number_parameters       42
_refine_ls_number_reflns           598
_refine_ls_number_restraints       0
_refine_ls_R_factor_all            0.0318
_refine_ls_R_factor_gt             0.0275
_refine_ls_restrained_S_all        1.028
_refine_ls_shift/su_max            0.000
_refine_ls_shift/su_mean           0.000
_refine_ls_structure_factor_coef   Fsqd
_refine_ls_weighting_details      
 'w=1/[\s^2^(Fo^2^)+(0.0400P)^2^] where P=(Fo^2^+2Fc^2^)/3'
_refine_ls_weighting_scheme        calc
_refine_ls_wR_factor_gt            0.0639
_refine_ls_wR_factor_ref           0.0652
_refine_special_details            ?
_olex2_refinement_description
;
1. Fixed Uiso
 At 1.2 times of:
  All C(H,H) groups
2. Others
 Fixed Sof: Rb1(0.166667)
3.a Secondary CH2 refined with riding coordinates:
 C1(H1A,H1B), C2(H2A,H2B)
;
_atom_sites_solution_hydrogens     geom
_atom_sites_solution_primary       ?
_atom_sites_solution_secondary     ?
loop_
  _atom_site_label
  _atom_site_type_symbol
  _atom_site_fract_x
  _atom_site_fract_y
  _atom_site_fract_z
  _atom_site_U_iso_or_equiv
  _atom_site_adp_type
  _atom_site_occupancy
  _atom_site_site_symmetry_order
  _atom_site_calc_flag
  _atom_site_refinement_flags_posn
  _atom_site_refinement_flags_adp
  _atom_site_refinement_flags_occupancy
  _atom_site_disorder_assembly
  _atom_site_disorder_group
 Sb1 Sb 0.000000 0.000000 1.000000 0.0291(2) Uani 1 6 d S T P . .
 Rb1 Rb 0.000000 0.000000 0.54621(12) 0.0507(4) Uani 0.5 3 d S T P . .
 Cl1 Cl 0.07887(8) 0.15857(8) 0.86336(8) 0.0501(3) Uani 1 1 d . . . . .
 O1 O 0.06324(17) 0.22563(18) 0.4766(2) 0.0383(6) Uani 1 1 d . . . . .
 C1 C 0.1726(3) 0.2985(3) 0.5212(3) 0.0431(9) Uani 1 1 d . . . . .
 H1A H 0.175426 0.297430 0.617662 0.052 Uiso 1 1 calc R U . . .
 H1B H 0.195517 0.372818 0.492977 0.052 Uiso 1 1 calc R U . . .
 C2 C 0.2475(3) 0.2631(3) 0.4641(3) 0.0418(8) Uani 1 1 d . . . . .
 H2A H 0.236625 0.253713 0.368527 0.050 Uiso 1 1 calc R U . . .
 H2B H 0.323134 0.318914 0.480512 0.050 Uiso 1 1 calc R U . . .

loop_
  _atom_site_aniso_label
  _atom_site_aniso_U_11
  _atom_site_aniso_U_22
  _atom_site_aniso_U_33
  _atom_site_aniso_U_23
  _atom_site_aniso_U_13
  _atom_site_aniso_U_12
 Sb1 0.0265(2) 0.0265(2) 0.0342(3) 0.000 0.000 0.01327(12)
 Rb1 0.0296(4) 0.0296(4) 0.0931(11) 0.000 0.000 0.0148(2)
 Cl1 0.0480(6) 0.0417(6) 0.0591(6) 0.0167(4) 0.0084(4) 0.0213(5)
 O1 0.0306(14) 0.0321(14) 0.0519(13) -0.0065(10) -0.0003(10) 0.0155(12)
 C1 0.042(2) 0.025(2) 0.053(2) -0.0027(15) -0.0072(16) 0.0104(17)
 C2 0.032(2) 0.037(2) 0.0482(19) 0.0070(15) -0.0013(14) 0.0109(18)

_geom_special_details
;
 All esds (except the esd in the dihedral angle between two l.s. planes)
 are estimated using the full covariance matrix.  The cell esds are taken
 into account individually in the estimation of esds in distances, angles
 and torsion angles; correlations between esds in cell parameters are only
 used when they are defined by crystal symmetry.  An approximate (isotropic)
 treatment of cell esds is used for estimating esds involving l.s. planes.
;
loop_
  _geom_bond_atom_site_label_1
  _geom_bond_atom_site_label_2
  _geom_bond_distance
  _geom_bond_site_symmetry_2
  _geom_bond_publ_flag
 Sb1 Cl1 2.3693(8) 11_557 ?
 Sb1 Cl1 2.3693(8) 10_557 ?
 Sb1 Cl1 2.3693(8) 3 ?
 Sb1 Cl1 2.3693(8) 2 ?
 Sb1 Cl1 2.3693(8) . ?
 Sb1 Cl1 2.3693(8) 12_557 ?
 Rb1 Rb1 0.928(2) 10_556 ?
 Rb1 Cl1 3.7244(13) . ?
 Rb1 O1 2.845(2) 11_556 ?
 Rb1 O1 2.921(2) 2 ?
 Rb1 O1 2.921(2) 3 ?
 Rb1 O1 2.845(2) 10_556 ?
 Rb1 O1 2.845(2) 12_556 ?
 Rb1 O1 2.921(2) . ?
 O1 C1 1.429(3) . ?
 O1 C2 1.422(4) 12_556 ?
 C1 H1A 0.9700 . ?
 C1 H1B 0.9700 . ?
 C1 C2 1.486(5) . ?
 C2 H2A 0.9700 . ?
 C2 H2B 0.9700 . ?

loop_
  _geom_angle_atom_site_label_1
  _geom_angle_atom_site_label_2
  _geom_angle_atom_site_label_3
  _geom_angle
  _geom_angle_site_symmetry_1
  _geom_angle_site_symmetry_3
  _geom_angle_publ_flag
 Cl1 Sb1 Cl1 180.00(4) 11_557 2 ?
 Cl1 Sb1 Cl1 89.83(3) 12_557 10_557 ?
 Cl1 Sb1 Cl1 89.83(3) 3 . ?
 Cl1 Sb1 Cl1 89.83(3) 11_557 12_557 ?
 Cl1 Sb1 Cl1 89.83(3) 2 . ?
 Cl1 Sb1 Cl1 90.17(3) 2 12_557 ?
 Cl1 Sb1 Cl1 90.17(3) 2 10_557 ?
 Cl1 Sb1 Cl1 90.17(3) 11_557 3 ?
 Cl1 Sb1 Cl1 90.17(3) 3 10_557 ?
 Cl1 Sb1 Cl1 89.83(3) 2 3 ?
 Cl1 Sb1 Cl1 90.17(3) 12_557 . ?
 Cl1 Sb1 Cl1 180.00(3) 12_557 3 ?
 Cl1 Sb1 Cl1 180.0 10_557 . ?
 Cl1 Sb1 Cl1 89.83(3) 11_557 10_557 ?
 Cl1 Sb1 Cl1 90.17(3) 11_557 . ?
 Rb1 Rb1 Cl1 148.758(16) 10_556 . ?
 Rb1 Rb1 O1 85.39(5) 10_556 11_556 ?
 Rb1 Rb1 O1 76.15(5) 10_556 . ?
 Rb1 Rb1 O1 76.15(5) 10_556 2 ?
 Rb1 Rb1 O1 85.39(5) 10_556 10_556 ?
 Rb1 Rb1 O1 85.39(5) 10_556 12_556 ?
 Rb1 Rb1 O1 76.15(5) 10_556 3 ?
 O1 Rb1 Cl1 124.77(5) 10_556 . ?
 O1 Rb1 Cl1 110.06(5) 3 . ?
 O1 Rb1 Cl1 123.70(5) 2 . ?
 O1 Rb1 Cl1 85.80(5) 12_556 . ?
 O1 Rb1 Cl1 73.51(5) . . ?
 O1 Rb1 Cl1 73.09(5) 11_556 . ?
 O1 Rb1 O1 59.792(13) 12_556 2 ?
 O1 Rb1 O1 59.792(12) 11_556 . ?
 O1 Rb1 O1 161.54(5) 11_556 2 ?
 O1 Rb1 O1 114.46(4) . 2 ?
 O1 Rb1 O1 59.792(13) 10_556 2 ?
 O1 Rb1 O1 59.792(12) 11_556 3 ?
 O1 Rb1 O1 119.360(14) 10_556 12_556 ?
 O1 Rb1 O1 59.792(12) 10_556 3 ?
 O1 Rb1 O1 161.54(5) 10_556 . ?
 O1 Rb1 O1 161.54(5) 12_556 3 ?
 O1 Rb1 O1 119.360(14) 11_556 12_556 ?
 O1 Rb1 O1 114.46(4) . 3 ?
 O1 Rb1 O1 119.360(13) 11_556 10_556 ?
 O1 Rb1 O1 114.46(4) 2 3 ?
 O1 Rb1 O1 59.792(13) 12_556 . ?
 Sb1 Cl1 Rb1 94.14(3) . . ?
 C1 O1 Rb1 116.7(2) . 10_556 ?
 C1 O1 Rb1 109.7(2) . . ?
 C2 O1 Rb1 115.61(19) 12_556 10_556 ?
 C2 O1 Rb1 106.73(19) 12_556 . ?
 C2 O1 C1 113.0(3) 12_556 . ?
 O1 C1 H1A 109.8 . . ?
 O1 C1 H1B 109.8 . . ?
 O1 C1 C2 109.2(3) . . ?
 H1A C1 H1B 108.3 . . ?
 C2 C1 H1A 109.8 . . ?
 C2 C1 H1B 109.8 . . ?
 O1 C2 C1 109.6(3) 11_556 . ?
 O1 C2 H2A 109.7 11_556 . ?
 O1 C2 H2B 109.7 11_556 . ?
 C1 C2 H2A 109.7 . . ?
 C1 C2 H2B 109.7 . . ?
 H2A C2 H2B 108.2 . . ?

loop_
  _geom_torsion_atom_site_label_1
  _geom_torsion_atom_site_label_2
  _geom_torsion_atom_site_label_3
  _geom_torsion_atom_site_label_4
  _geom_torsion
  _geom_torsion_site_symmetry_1
  _geom_torsion_site_symmetry_2
  _geom_torsion_site_symmetry_3
  _geom_torsion_site_symmetry_4
  _geom_torsion_publ_flag
 Rb1 O1 C1 C2 55.7(3) . . . . ?
 Rb1 O1 C1 C2 37.1(3) 10_556 . . . ?
 O1 C1 C2 O1 -69.5(4) . . . 11_556 ?
 C2 O1 C1 C2 174.7(2) 12_556 . . . ?

_shelx_res_file
;
TITL Rb2k9 in R-3
    rb2k9.res
    created by SHELXL-2018/3 at 14:53:11 on 19-Dec-2023
REM R-3 (#148 in standard setting)
CELL 0.71073 14.066061 14.066061 10.040545 90 90 120
ZERR 3 0.000714 0.000714 0.000508 0 0 0
LATT 3
SYMM -Y,+X-Y,+Z
SYMM +Y-X,-X,+Z
SFAC C H O Cl Rb Sb
UNIT 36 72 18 18 3 3

L.S. 4
PLAN  1
SIZE 0.11 0.12 0.15
TEMP 20
CONF
CONN 9 2 Rb1
BIND Rb1 Cl1
BOND
MORE -1
BOND $H
fmap 2
acta
OMIT 0 55
OMIT -3 3 9
REM <olex2.extras>
REM <HklSrc "%.\\Rb2k9.hkl">
REM </olex2.extras>

WGHT    0.040000
FVAR       0.41856
SB1   6    0.000000    0.000000    1.000000    10.16667    0.02655    0.02655 =
         0.03417    0.00000    0.00000    0.01327
RB1   5    0.000000    0.000000    0.546212    10.16667    0.02958    0.02958 =
         0.09307    0.00000    0.00000    0.01479
CL1   4    0.078873    0.158571    0.863355    11.00000    0.04800    0.04169 =
         0.05909    0.01666    0.00845    0.02129
O1    3    0.063237    0.225634    0.476575    11.00000    0.03059    0.03210 =
         0.05191   -0.00653   -0.00031    0.01551
C1    1    0.172627    0.298464    0.521173    11.00000    0.04183    0.02544 =
         0.05334   -0.00272   -0.00723    0.01040
AFIX  23
H1A   2    0.175426    0.297430    0.617662    11.00000   -1.20000
H1B   2    0.195517    0.372818    0.492977    11.00000   -1.20000
AFIX   0
C2    1    0.247459    0.263107    0.464074    11.00000    0.03165    0.03704 =
         0.04823    0.00699   -0.00129    0.01089
AFIX  23
H2A   2    0.236625    0.253713    0.368527    11.00000   -1.20000
H2B   2    0.323134    0.318914    0.480512    11.00000   -1.20000
AFIX   0
HKLF 4 1 0 -1 0 -1 0 0 0 0 1


REM  Rb2k9 in R-3
REM wR2 = 0.0652, GooF = S = 1.028, Restrained GooF = 1.028 for all data
REM R1 = 0.0275 for 545 Fo > 4sig(Fo) and 0.0318 for all 598 data
REM 42 parameters refined using 0 restraints

END

WGHT      0.0333      0.0000

REM Highest difference peak  0.249,  deepest hole -0.434,  1-sigma level  0.080
Q1    1   0.1118  0.2622  0.4758  11.00000  0.05    0.24
;
_shelx_res_checksum                36069
_shelx_hkl_file
;
   0  -1  -5 28.0587 7.17497  19
   0   1   2 13485.6 396.123   7
   0  -1  -2 13349.0 395.980   7
   0   1   2 13400.1 396.353  16
   1  -1  -1 807.152 25.5319  18
   1   0   1 795.793 25.5472   4
  -1   0  -1 774.169 26.2779  12
  -1   1   1 744.372 26.1434   2
  -1   0  -1 738.389 25.2293   4
  -1   1   1 782.029 26.0217   8
   1   0   1 791.249 27.2895   7
  -1   1   1 728.770 25.7807  19
   1  -1  -1 740.846 26.4931   2
   1   0   4 614.919 29.0610  14
  -1   0  -4 643.110 31.2161   8
  -1  -1  -6 1354.96 44.1939  19
  -1  -1  -6 1326.31 59.9419   8
   1   1   6 1305.56 53.3252  16
   1   1   3 167.768 10.5121  16
  -2   1   3 184.362 13.2277  14
   1   1   3 168.161 10.7285  15
   1   1   3 141.126 11.7108   7
   2  -1  -3 152.917 11.0228   3
   1   1   3 161.053 7.54308   4
  -2   1   3 159.796 9.03245  20
   2  -1   0 11096.8 322.075  19
  -2   1   0 11022.9 321.268   7
   2  -1   0 10361.3 324.058  20
   1  -2  -3 698.563 25.9540  19
  -2   1  -3 599.712 23.6298  18
   2  -1   3 675.582 27.4317  14
  -1   2   3 608.958 28.0531  16
   1  -2  -3 729.527 30.4998   8
  -2   1  -3 718.846 29.8730   8
   2  -1   3 736.749 26.0503   2
   1  -2  -6 1014.11 41.0395  19
   0   2   7 2602.18 98.3807  16
   0   2   7 2898.32 110.127  12
   0   2   4 483.230 27.1612  12
   0   2   4 442.131 24.3028  15
   0   2   4 530.928 19.2664  17
   0  -2  -4 532.163 21.0836  22
   0   2   4 511.302 25.2408  16
   2  -2   1 4095.55 121.665   8
   0   2   1 3924.68 127.663   6
   0   2   1 4040.82 125.122   5
   2   0   2 3869.16 128.095   7
   2   0   2 4132.77 124.997   4
  -2   0  -2 4109.95 121.485  16
   2  -2  -2 4210.26 124.597  21
  -2   0  -2 4099.73 127.329  22
   2   0   2 4072.44 121.721  15
   2  -2  -2 3909.27 124.326  18
   2  -2  -2 4078.64 125.908   4
   2  -2  -2 3957.01 126.483  19
  -2   0  -5 911.791 43.1683   8
   2   0   5 905.764 35.6261   4
   2  -2  -5 872.499 39.6239  19
   2   0   5 933.594 32.9583  20
   2  -2  -5 914.299 33.0751   3
   2   0   5 893.492 36.4772  16
  -2  -1  -7 883.379 49.0744   8
  -3   2   4 2132.13 74.3330  14
   2   1   4 2019.55 65.0367   4
   2   1   4 2010.90 74.3773   7
   3  -2  -4 1955.19 76.3985  19
   2   1   4 1952.22 67.8563  15
   3  -2  -4 2003.44 69.6113   3
  -2  -1  -4 2005.23 70.5958  22
  -2  -1  -1 4344.07 130.705  10
   3  -2  -1 4454.65 129.184   7
  -3   2   1 4291.50 133.533  21
   3  -2  -1 4674.77 135.983   2
   3  -2  -1 4113.55 134.494   4
  -3   2   1 4216.74 131.945  22
   3  -2  -1 4222.90 134.119  19
  -3   2   1 4062.71 135.721  10
  -2  -1  -1 4167.15 130.163   1
  -1   3   2 582.124 24.3737   6
  -1   3   2 578.477 24.3314   5
   3  -2   2 606.919 25.9994   2
   3  -2   2 607.730 26.2253   3
  -1   3   2 598.347 24.3358  12
  -3   2  -2 550.162 23.5724   8
  -1   3   2 570.651 24.8587  11
   3  -2   2 572.710 23.9658  12
   1  -3  -2 607.549 24.8251   9
  -1   3   5 4227.94 137.693  12
   1  -3  -5 4036.79 121.883  22
  -1   3   5 3925.58 125.230  17
   1  -3  -5 4106.55 137.650   8
   1  -3  -8 74.8661 11.0112  22
  -1   3   8 96.0711 17.8337  16
  -1   3   8 77.4253 20.1869  15
  -1   3   8 99.1413 23.6084  12
   1   2   8 59.7909 15.0420  16
   1   2   8 48.8993 21.1006  12
  -1  -2  -8 48.7717 12.9557  22
   1   2   8 48.1446 15.2783  15
   1   2   5 4456.79 145.654  15
  -1  -2  -5 4524.38 141.951  22
   1   2   5 4486.25 145.596  16
  -1  -2  -2 1223.53 44.9137   1
   1   2   2 1191.18 41.8366  15
   3  -1   1 4354.26 134.382  20
  -2   3   1 4187.44 125.260   5
   3  -1   1 4346.48 131.269   4
  -2   3   1 4206.06 125.360  12
  -2   3   1 4186.54 127.215   6
   3  -1   1 4153.52 124.385  11
  -2   3   1 4176.28 128.653  11
   3  -1   1 4098.00 142.061   3
   2  -3  -1 4034.52 125.409  12
  -3   1  -1 4070.56 124.115   9
   3  -1   1 4156.64 129.295   5
   2  -3  -1 4248.18 129.525   9
   3  -1   1 4277.57 128.023  19
  -2   3   1 4108.73 128.192  13
  -3   1  -4 2193.65 78.8734   8
   3  -1   4 2276.52 73.5041  20
  -2   3   4 2309.46 79.4674  16
   3  -1   4 2120.35 75.9234   4
  -2   3   4 2273.36 69.7377   4
   3  -1   4 2119.67 79.8895  12
   2  -3  -4 2102.88 72.1293  18
   2  -3  -4 2290.35 71.5947  21
   2  -3  -4 2038.93 79.2116   8
   3  -1   4 2165.94 70.3795  16
   2  -3  -7 687.591 26.1973   3
   3  -1   7 676.788 34.4326  16
   2  -3  -7 661.196 33.5376  19
  -2   3   7 656.466 39.5365  16
   0   3   9 225.642 34.4201  12
   0   3   9 224.336 26.6362  15
   0   3   9 222.979 27.1897  16
   0  -3  -6 1449.70 65.2166   8
   0  -3  -6 1378.14 51.7800  22
   0   3   6 1499.38 66.2179  12
   0   3   6 1572.64 49.8045  17
   0  -3  -3 1252.48 44.9271   9
   0   3   3 1271.64 48.1194   5
   0   3   3 1257.08 46.6970  15
   0  -3  -3 1139.03 52.2935   1
   0   3   3 1238.03 47.8370  12
   3  -3   0 2558.38 88.2244  18
   3  -3   0 2662.40 82.6489  13
  -3   3   0 2810.38 85.2721  15
   3   0   3 5879.70 182.922   5
  -3   0  -3 5915.97 183.818  22
   3   0   3 5770.58 174.599  15
   3   0   3 5876.73 185.676   7
   3  -3  -3 5643.34 184.672   4
   3  -3  -3 5809.95 178.723  18
   3   0   3 5845.50 183.022  12
   3   0   3 5904.18 179.619   4
   3  -3  -3 5805.70 181.850  19
  -3   0  -6 10.3241 10.1256   8
  -3   3   6 14.7720 11.5893  16
   3   0   6 9.32200 7.91981  16
   3   0   6 9.05625 6.18568  20
   3   0   6 12.6570 6.72510   4
   3  -3  -6 9.68003 6.33305   3
   3   0   6 3.28486 12.7839  12
   3  -3  -6 3.43433 10.4119  19
   3   0   9 16192.7 522.658  15
  -3  -1  -8 283.112 28.5419   8
   3   1   8 112.120 22.5722  15
  -3  -1  -5 134.981 15.0944  22
   4  -3  -5 127.359 17.4097  19
   3   1   5 124.521 11.7117  15
   4  -3  -5 112.903 7.89723   7
  -3  -1  -5 117.526 16.5196   8
   3   1   5 126.858 10.9335   4
   4  -3  -5 140.083 13.4359   3
   3   1   5 101.486 16.7341   7
  -4   3   2 20455.5 580.217  21
  -4   3   2 19431.8 582.466  10
   4  -3  -2 19333.3 580.986   2
   3   1   2 19670.0 578.172  11
   3   1   2 19177.3 578.271  13
  -3  -1  -2 18634.4 578.046  21
   4  -3  -2 19600.3 580.563   4
  -4   3  -1 3541.54 111.759  17
   4  -3   1 3494.15 105.550  16
   4  -3   1 3463.66 105.968  15
   4  -3   1 3452.56 108.416   9
   4  -3   1 3505.66 106.155   5
  -4   3  -4 7799.20 238.889   8
   4  -3   4 7778.76 240.148   2
  -1   4   4 7415.82 234.463   7
   1  -4  -4 7722.53 237.504   9
  -1   4   4 7797.63 239.870  15
   1  -4  -4 7460.21 240.256   8
  -1   4   4 7905.66 240.903  12
   1  -4  -7 644.097 42.0151   8
  -1   4   7 564.829 39.9608  12
  -1   4   7 660.404 28.2234  17
  -1   4   7 690.303 40.5164  15
[truncated: 1,795,670 more chars]
