# Supplementary material for: Attractive and repulsive forces in a crystal of [Rb(18-crown-6)][SbCl6] under high pressure
Source: Acta Crystallogr B Struct Sci Cryst Eng Mater. 2024 Mar 20;80(Pt 2):135–45. doi: 10.1107/S2052520624001586 (PMC10994168; doi:10.1107/S2052520624001586)
Supplement: Supplementary file 2 [file b-80-00135-rbcrsbcl6_0k_100ksup2.hkl]

data_rbcrsbcl6_0k_100k                                                          
_shelx_title ' RbCrownSbCl6_0k at 100K in R-3'                                  
_shelx_refln_list_code          4                                               
_shelx_F_calc_maximum      384.91                                               
_exptl_crystal_F_000      1002.00                                               
_reflns_d_resolution_high  0.7709                                               
                                                                                
loop_                                                                           
 _space_group_symop_operation_xyz                                               
 'x, y, z'                                                                      
 '-y, x-y, z'                                                                   
 '-x+y, -x, z'                                                                  
 'x+2/3, y+1/3, z+1/3'                                                          
 '-y+2/3, x-y+1/3, z+1/3'                                                       
 '-x+y+2/3, -x+1/3, z+1/3'                                                      
 'x+1/3, y+2/3, z+2/3'                                                          
 '-y+1/3, x-y+2/3, z+2/3'                                                       
 '-x+y+1/3, -x+2/3, z+2/3'                                                      
 '-x, -y, -z'                                                                   
 'y, -x+y, -z'                                                                  
 'x-y, x, -z'                                                                   
 '-x+2/3, -y+1/3, -z+1/3'                                                       
 'y+2/3, -x+y+1/3, -z+1/3'                                                      
 'x-y+2/3, x+1/3, -z+1/3'                                                       
 '-x+1/3, -y+2/3, -z+2/3'                                                       
 'y+1/3, -x+y+2/3, -z+2/3'                                                      
 'x-y+1/3, x+2/3, -z+2/3'                                                       
                                                                                
_cell_length_a    14.0325                                                       
_cell_length_b    14.0325                                                       
_cell_length_c     9.9333                                                       
_cell_angle_alpha  90.000                                                       
_cell_angle_beta   90.000                                                       
_cell_angle_gamma 120.000                                                       
                                                                                
_shelx_F_squared_multiplier     1.000                                           
                                                                                
loop_                                                                           
 _refln_index_h                                                                 
 _refln_index_k                                                                 
 _refln_index_l                                                                 
 _refln_F_squared_calc                                                          
 _refln_F_squared_meas                                                          
 _refln_F_squared_sigma                                                         
 _refln_observed_status                                                         
  -1   2   0      66791.41      67784.05      1416.69 o                         
   0   3   0      16714.87      15978.83       383.54 o                         
  -2   4   0      30653.71      30320.60       747.82 o                         
  -4   5   0      31560.88      30369.09       422.17 o                         
  -1   5   0      13608.47      12477.37       264.46 o                         
  -3   6   0      57794.30      54516.36       883.10 o                         
   0   6   0      16987.59      17192.68       356.76 o                         
  -5   7   0      57961.92      57862.65       959.50 o                         
  -2   7   0      20312.87      17096.50       361.70 o                         
  -7   8   0      10164.11       9761.24       219.28 o                         
  -4   8   0     126873.27     112994.60      2410.14 o                         
  -1   8   0      20864.84      21783.06      1157.71 o                         
  -6   9   0      34080.79      32159.32       628.32 o                         
  -3   9   0      67797.66      66436.87       906.42 o                         
   0   9   0       3886.01       3755.28       138.25 o                         
  -8  10   0      14515.99      14004.82       388.42 o                         
  -5  10   0      36767.91      35330.75       694.52 o                         
  -2  10   0      14844.59      14750.90       363.49 o                         
 -10  11   0      10560.66      11217.30       370.97 o                         
  -7  11   0      23561.07      22707.98       372.32 o                         
  -4  11   0      15110.53      15242.18       323.94 o                         
  -1  11   0      21238.49      20691.89       455.50 o                         
  -9  12   0      19857.18      19593.37       597.34 o                         
  -6  12   0       4894.23       4698.23       171.16 o                         
  -3  12   0       3426.32       3296.58       165.46 o                         
   0  12   0      47540.79      46223.66       969.00 o                         
 -11  13   0      12312.18      12727.23       424.04 o                         
  -8  13   0       2185.61       2259.09       113.35 o                         
  -5  13   0       8410.32       8577.68       162.37 o                         
  -2  13   0      20824.43      20831.28       426.80 o                         
 -13  14   0      25371.66      26474.78       689.29 o                         
 -10  14   0       2048.88       1941.95       238.91 o                         
  -7  14   0      13185.38      13020.67       228.43 o                         
  -4  14   0       2671.66       2577.77       278.03 o                         
  -1  14   0      26580.57      26536.34       506.77 o                         
 -12  15   0       9879.25      10332.79       581.88 o                         
  -9  15   0      14611.02      14180.18       378.20 o                         
  -6  15   0      15836.62      14781.86       232.72 o                         
  -3  15   0       9068.46       8705.86       293.59 o                         
   0  15   0       5758.48       6062.43       503.37 o                         
 -14  16   0       1925.79       1454.64       296.42 o                         
 -11  16   0       8151.72       8737.90       513.73 o                         
  -8  16   0      30342.76      30099.69       354.73 o                         
  -5  16   0       5955.92       6276.41       226.18 o                         
  -2  16   0       3448.92       4154.77       441.05 o                         
 -13  17   0       3162.42       3889.59       399.31 o                         
 -10  17   0      12588.86      12693.24       255.50 o                         
  -7  17   0      16190.72      16683.68       264.34 o                         
  -4  17   0       1122.65       1427.05       207.39 o                         
  -9  18   0      13890.78      14973.81       423.34 o                         
  -1   1   1       4113.10       4349.84        95.63 o                         
  -3   2   1      23377.30      25585.56       342.48 o                         
   0   2   1      21440.66      22737.57       499.86 o                         
  -5   3   1        395.09        462.33        32.80 o                         
  -2   3   1      24275.42      25757.03       594.58 o                         
   1   3   1      23672.91      23070.78       389.27 o                         
  -7   4   1      20350.20      20316.20       284.90 o                         
  -4   4   1       2683.42       2866.51        54.85 o                         
  -1   4   1      26286.88      25828.69       633.55 o                         
   2   4   1       2648.15       2796.06        92.48 o                         
  -9   5   1       6867.85       6830.07       137.64 o                         
  -6   5   1      31284.88      34680.61       534.37 o                         
  -3   5   1        558.15        734.49        37.59 o                         
   0   5   1      19225.59      19370.20       279.88 o                         
   3   5   1      13700.99      13467.00       282.25 o                         
 -11   6   1       6043.88       6294.47       152.18 o                         
  -8   6   1        762.71        825.23        42.73 o                         
  -5   6   1        355.70        339.29        35.97 o                         
  -2   6   1       1819.55       2081.33       137.63 o                         
   1   6   1       1044.11       1192.15       160.03 o                         
   4   6   1       6425.22       6757.96       187.88 o                         
 -13   7   1        265.69        226.53        44.41 o                         
 -10   7   1        131.36        139.20        29.85 o                         
  -7   7   1       7290.04       7288.06       317.72 o                         
  -4   7   1      11665.63      11620.33       266.07 o                         
  -1   7   1       3115.29       3648.05       183.82 o                         
   2   7   1       8555.58       8464.31       262.55 o                         
   5   7   1       1255.02       1307.02        72.34 o                         
 -15   8   1       1563.25       1406.43        97.84 o                         
 -12   8   1       3443.41       3809.60        99.20 o                         
  -9   8   1      10882.96      10914.73       323.10 o                         
  -6   8   1       3148.76       3356.09        84.01 o                         
  -3   8   1      10742.37      10695.76       387.92 o                         
   0   8   1       6820.31       6977.35       231.53 o                         
   3   8   1      18415.71      17906.62       441.35 o                         
   6   8   1         61.23         51.84        38.61 o                         
 -17   9   1       3765.44       3727.93       143.56 o                         
 -14   9   1       2316.02       2316.83        98.02 o                         
 -11   9   1        509.36        650.90        84.36 o                         
  -8   9   1       1454.93       1270.89       143.76 o                         
  -5   9   1      18177.94      18256.58       396.84 o                         
  -2   9   1       1259.08       1230.16        86.54 o                         
   1   9   1       6021.98       6131.94       282.98 o                         
   4   9   1       4367.33       4246.51       203.33 o                         
   7   9   1       2142.13       2217.84        82.22 o                         
 -16  10   1        133.51        111.47        56.39 o                         
 -13  10   1       5675.46       5086.04       197.67 o                         
 -10  10   1         27.96         82.08        45.68 o                         
  -7  10   1        325.45        370.64        31.09 o                         
  -4  10   1       1486.03       1571.76       267.88 o                         
  -1  10   1       1228.48       1456.09       115.64 o                         
   2  10   1        379.05        390.27       103.91 o                         
   5  10   1         38.01         28.66        58.08 o                         
   8  10   1       5149.77       5387.28       253.07 o                         
 -18  11   1        392.38        373.32       101.06 o                         
 -15  11   1        392.23        396.61        74.64 o                         
 -12  11   1       2494.61       2654.78       255.05 o                         
  -9  11   1        254.96        175.57       116.76 o                         
  -6  11   1       7075.41       7233.42       194.56 o                         
  -3  11   1       2096.05       2049.99       118.62 o                         
   0  11   1       5470.44       5750.06       198.12 o                         
   3  11   1        963.08        951.23       143.97 o                         
   6  11   1       1398.43       1233.34        87.68 o                         
 -17  12   1       1064.35       1199.54       114.81 o                         
 -14  12   1        591.14        584.75        81.41 o                         
 -11  12   1       8674.01       8109.75       479.72 o                         
  -8  12   1         17.20         24.24        25.79 o                         
  -5  12   1       4434.23       4025.12       151.30 o                         
  -2  12   1        187.84        221.68        83.52 o                         
   1  12   1       4724.74       4876.61       269.38 o                         
   4  12   1        513.18        539.58        93.96 o                         
 -16  13   1        730.77        756.29       274.67 o                         
 -13  13   1       2949.19       3036.83       325.75 o                         
 -10  13   1       5718.14       6158.17       404.56 o                         
  -7  13   1       3452.26       3457.78       167.86 o                         
  -4  13   1       1230.18       1389.61       110.08 o                         
  -1  13   1       1791.39       1841.26       189.29 o                         
   2  13   1       1265.90        934.63       230.45 o                         
 -15  14   1        743.41        599.54       237.16 o                         
 -12  14   1        609.37        723.89       210.16 o                         
  -9  14   1       5719.48       5603.59       569.62 o                         
  -6  14   1       2013.49       2099.65        95.32 o                         
  -3  14   1        598.61        579.12       158.28 o                         
   0  14   1       2242.39       2100.15       299.33 o                         
   3  14   1       1077.77        643.62       246.65 o                         
 -14  15   1       2212.70       2229.90       317.87 o                         
 -11  15   1        527.69        596.62       187.39 o                         
  -8  15   1       2303.24       2309.54       110.63 o                         
  -5  15   1         10.22          0.00        52.31 o                         
  -2  15   1       1209.01       1354.26       265.08 o                         
   1  15   1         12.45          0.00       194.98 o                         
 -13  16   1       2015.64       1831.18       277.44 o                         
 -10  16   1         21.94        159.52       153.53 o                         
  -7  16   1       2457.24       2214.21        86.08 o                         
  -4  16   1       1244.77       1193.36       103.74 o                         
  -1  16   1        508.56        912.16       261.53 o                         
 -12  17   1       2348.51       2911.17       336.84 o                         
  -9  17   1       5482.38       5544.64       181.22 o                         
  -6  17   1       2353.36       2303.59       112.47 o                         
  -3  17   1       2200.98       2159.20       227.97 o                         
 -11  18   1       1031.77       1118.53       238.18 o                         
  -8  18   1       1202.82       1136.08        84.64 o                         
   0   1   2      81073.66      80811.05       979.09 o                         
  -2   2   2      26541.22      26712.12       423.13 o                         
   1   2   2       4293.54       4154.87       213.23 o                         
  -4   3   2     148152.41     144159.03      1489.50 o                         
  -1   3   2       8486.09       7757.38       144.42 o                         
   2   3   2      44096.59      45409.93       619.52 o                         
  -6   4   2      18151.07      17084.68       302.38 o                         
  -3   4   2     134347.48     127283.22      1533.54 o                         
   0   4   2       1666.06       1685.11        64.79 o                         
   3   4   2      30822.39      31604.53       357.88 o                         
  -8   5   2      18042.30      17439.96       237.58 o                         
  -5   5   2     121613.20     117637.54      1260.79 o                         
  -2   5   2      18014.73      17200.35       335.07 o                         
   1   5   2      12992.63      12815.35       189.79 o                         
   4   5   2      11042.01      10970.63       173.68 o                         
 -10   6   2      24633.28      24370.08       314.87 o                         
  -7   6   2       8129.66       7776.34       194.79 o                         
  -4   6   2      65756.53      64787.45      1058.79 o                         
  -1   6   2       6862.04       6630.90       129.24 o                         
   2   6   2      21994.14      21945.93       319.65 o                         
   5   6   2       3011.72       3131.05        89.16 o                         
 -12   7   2      34159.50      33271.39       422.77 o                         
  -9   7   2      19200.50      19985.53       314.29 o                         
  -6   7   2      33011.09      34273.24       598.71 o                         
  -3   7   2      16376.73      16135.34       293.54 o                         
   0   7   2      50884.36      49887.25       672.00 o                         
   3   7   2      19447.95      20135.08       281.02 o                         
   6   7   2       3998.86       4359.57       111.60 o                         
 -14   8   2      24698.29      24748.49       324.55 o                         
 -11   8   2      29018.30      28716.33       418.14 o                         
  -8   8   2       1885.07       1583.34       125.05 o                         
  -5   8   2      10811.66      10317.63       218.61 o                         
  -2   8   2      32499.80      31897.73       481.86 o                         
   1   8   2      42234.50      41319.36       640.96 o                         
   4   8   2       7687.71       7591.29       146.27 o                         
   7   8   2       8636.12       8626.90       176.20 o                         
 -16   9   2       7989.35       8086.18       176.03 o                         
 -13   9   2      34635.50      34778.21       561.57 o                         
 -10   9   2       4974.36       5110.81       169.67 o                         
  -7   9   2       2995.92       2966.46       154.63 o                         
  -4   9   2      15230.00      14860.85       493.99 o                         
  -1   9   2      62251.61      59271.43      1184.78 o                         
   2   9   2      17735.53      17876.68       464.49 o                         
   5   9   2        636.48        693.85        64.01 o                         
   8   9   2       1903.30       2007.36       172.07 o                         
 -15  10   2       8257.10       8235.15       227.47 o                         
 -12  10   2      19200.43      19675.92      1001.40 o                         
  -9  10   2       2931.62       2885.59       182.82 o                         
  -6  10   2      15123.31      14647.43       778.18 o                         
  -3  10   2      19314.77      19048.67       286.18 o                         
   0  10   2      24046.08      22576.65       535.33 o                         
   3  10   2       1417.64       1574.29        93.02 o                         
   6  10   2      13379.31      14429.86       486.73 o                         
 -17  11   2       1960.28       1957.12       160.99 o                         
 -14  11   2       9023.66       9397.60       221.13 o                         
 -11  11   2       6915.31       7327.77       463.52 o                         
  -8  11   2      69669.83      70873.23       975.11 o                         
  -5  11   2       7015.09       6822.49       266.35 o                         
  -2  11   2      14897.77      14807.74       271.45 o                         
   1  11   2       4245.75       4376.63       248.19 o                         
   4  11   2      14153.08      13629.74       383.57 o                         
 -16  12   2        783.57        706.56       131.30 o                         
 -13  12   2       9990.88       9834.53       584.51 o                         
 -10  12   2      16340.46      16405.29       690.91 o                         
  -7  12   2      27931.35      28247.67       414.47 o                         
  -4  12   2       1208.92       1288.20        76.14 o                         
  -1  12   2      13137.63      12881.75       271.15 o                         
   2  12   2       9861.85       8944.80       894.57 o                         
   5  12   2      21418.11      21262.44       577.46 o                         
 -15  13   2       3392.30       3184.68       382.81 o                         
 -12  13   2       7966.41       8010.36       507.74 o                         
  -9  13   2      35619.98      34476.49       622.27 o                         
  -6  13   2       9223.58       9188.08       206.21 o                         
  -3  13   2         76.62        106.47        53.39 o                         
   0  13   2       8385.31       8098.60       329.32 o                         
   3  13   2      18383.99      17833.83       539.80 o                         
 -14  14   2       7778.34       9037.23       587.28 o                         
 -11  14   2       6967.25       6851.41       452.43 o                         
  -8  14   2      12974.58      13391.97       323.48 o                         
  -5  14   2       3113.10       3126.85        91.08 o                         
  -2  14   2      13890.08      13533.26       399.34 o                         
   1  14   2       3829.16       3430.74       363.26 o                         
 -16  15   2      13548.47      13802.35       786.35 o                         
 -13  15   2       3822.57       3577.41       378.14 o                         
 -10  15   2       9887.84       9377.55       384.90 o                         
  -7  15   2       8977.75       9024.61       213.83 o                         
  -4  15   2      16684.66      16704.79       582.87 o                         
  -1  15   2       4149.19       4301.99       140.16 o                         
 -15  16   2       4684.88       4814.59       463.08 o                         
 -12  16   2       2662.38       2849.88       327.21 o                         
  -9  16   2       7225.19       7421.03       245.51 o                         
  -6  16   2      11214.91      11427.55       231.76 o                         
  -3  16   2      15484.05      16023.92       941.13 o                         
 -11  17   2       1730.39       1729.74       276.71 o                         
  -8  17   2       3846.49       4151.54       150.41 o                         
  -5  17   2      15132.93      15536.94       356.23 o                         
   0   0   3     133995.11     134390.88      1979.46 o                         
   1   1   3       3813.85       3970.07       117.31 o                         
  -1   2   3        674.95        799.08        44.88 o                         
   2   2   3       5724.96       5846.65       110.50 o                         
  -3   3   3      35671.77      36720.12       429.69 o                         
   0   3   3       8794.16       9500.82       163.76 o                         
   3   3   3          2.65         40.81        32.01 o                         
  -5   4   3      47295.59      48511.46       511.26 o                         
  -2   4   3      16827.18      17861.84       272.90 o                         
   1   4   3       1028.96       1148.49        53.20 o                         
   4   4   3       9198.96       8926.48       187.32 o                         
  -7   5   3      19076.75      20399.14       301.30 o                         
  -4   5   3      15653.06      15666.55       328.81 o                         
  -1   5   3       3444.81       3484.26       111.32 o                         
   2   5   3         13.85         40.54        27.51 o                         
   5   5   3        138.28        211.70        46.60 o                         
  -9   6   3       3919.86       4156.85       125.26 o                         
  -6   6   3       9694.42       9713.49       183.73 o                         
  -3   6   3       1512.89       1853.36       163.02 o                         
   0   6   3       8504.45       8885.01       174.47 o                         
   3   6   3        573.51        558.83        51.27 o                         
   6   6   3       8357.48       8300.71       193.54 o                         
 -11   7   3       9766.82      10349.26       263.24 o                         
  -8   7   3        177.22        170.84        24.05 o                         
  -5   7   3        193.96        293.72        68.96 o                         
  -2   7   3        144.02        267.49        85.60 o                         
   1   7   3      24156.14      24700.93       437.39 o                         
   4   7   3         11.04         32.73        41.89 o                         
   7   7   3        955.79        937.12       112.07 o                         
 -13   8   3      10520.63      10428.56       248.49 o                         
 -10   8   3       3507.55       3893.15       120.34 o                         
  -7   8   3       1993.78       2032.20       104.08 o                         
  -4   8   3       3453.84       3218.52       123.92 o                         
  -1   8   3      16461.08      16398.44       352.32 o                         
   2   8   3       3977.50       3579.35       181.72 o                         
   5   8   3       2846.39       3034.11       120.48 o                         
   8   8   3       1330.73       1497.07       100.18 o                         
 -15   9   3       1008.07       1051.75        70.17 o                         
 -12   9   3      11922.16      11681.23       290.62 o                         
  -9   9   3       4951.49       5140.66       232.09 o                         
  -6   9   3        617.80        736.01        75.05 o                         
  -3   9   3         42.27         74.95        33.76 o                         
   0   9   3      24288.67      24296.14       847.94 o                         
   3   9   3         25.80         85.54        74.15 o                         
   6   9   3         69.28         69.55        53.20 o                         
 -17  10   3        622.92        669.07       118.00 o                         
 -14  10   3       6191.19       6126.46       182.68 o                         
 -11  10   3       1283.08       1266.95       183.45 o                         
  -8  10   3       3315.46       3551.67       157.74 o                         
  -5  10   3         16.84         52.32        28.55 o                         
  -2  10   3       3450.16       3503.97       168.96 o                         
   1  10   3       4943.16       4802.70       190.66 o                         
   4  10   3       5521.81       5407.99       267.74 o                         
   7  10   3        533.53        631.90       112.44 o                         
 -16  11   3        940.60        932.53       142.36 o                         
 -13  11   3        147.73        205.05       139.52 o                         
 -10  11   3       2198.83       1966.70       230.01 o                         
  -7  11   3       3196.79       3257.23       137.11 o                         
  -4  11   3        122.48        155.43        41.09 o                         
  -1  11   3        350.17        435.87       112.33 o                         
   2  11   3        597.98        374.25       112.28 o                         
   5  11   3       2075.00       1818.07       156.52 o                         
 -15  12   3        536.34        389.29       136.97 o                         
 -12  12   3       1843.62       1905.90       273.06 o                         
  -9  12   3       4254.57       4633.90       144.42 o                         
  -6  12   3       6766.41       6952.69       174.11 o                         
  -3  12   3       5430.69       5339.46       224.48 o                         
   0  12   3       2606.00       3148.64       167.84 o                         
   3  12   3       3161.34       3403.99       327.94 o                         
 -14  13   3        657.59       1040.44       216.00 o                         
 -11  13   3       1855.84       1945.60       264.02 o                         
  -8  13   3      19005.41      18760.11       327.99 o                         
  -5  13   3        536.77        414.88        65.90 o                         
  -2  13   3         39.67        119.27        80.73 o                         
   1  13   3         99.47         59.04       106.64 o                         
 -16  14   3       1408.46       1295.28       170.79 o                         
 -13  14   3       1055.11       1186.39       249.13 o                         
 -10  14   3       8808.18       8394.02       184.97 o                         
  -7  14   3       1170.46       1188.57        80.05 o                         
  -4  14   3       6249.92       6032.28       178.76 o                         
  -1  14   3        531.04        480.45       164.77 o                         
   2  14   3       2516.39       2120.65       212.98 o                         
 -15  15   3       2575.20       2372.78       310.13 o                         
 -12  15   3         13.13        185.06       194.98 o                         
  -9  15   3        930.38        880.93        91.53 o                         
  -6  15   3         49.14         85.78        41.49 o                         
  -3  15   3       1374.52       1404.17       165.08 o                         
   0  15   3        430.62        274.83       175.79 o                         
 -14  16   3       5338.46       5256.37       432.73 o                         
 -11  16   3        240.10         32.71       119.59 o                         
  -8  16   3        701.01       1045.94       217.46 o                         
  -5  16   3       3530.90       3419.55       280.94 o                         
  -2  16   3       3737.42       3652.72       385.00 o                         
 -10  17   3         41.74         62.87       122.11 o                         
  -7  17   3        168.75        136.96        66.11 o                         
  -1   1   4       3536.20       3862.02        79.16 o                         
  -3   2   4      14685.82      14976.63       229.35 o                         
   0   2   4       4006.00       3846.59        89.21 o                         
  -5   3   4      31490.70      32261.81       386.47 o                         
  -2   3   4      13058.44      13103.20       259.48 o                         
   1   3   4      60943.70      60792.30       715.43 o                         
  -7   4   4         35.72         40.93        28.75 o                         
  -4   4   4      39592.23      38849.16       616.09 o                         
  -1   4   4      45126.98      44807.68       545.85 o                         
   2   4   4      31155.25      31971.17       429.40 o                         
  -9   5   4       1252.09       1485.38        84.76 o                         
  -6   5   4        859.99        774.72        35.81 o                         
  -3   5   4      24630.81      24354.83       323.15 o                         
   0   5   4      53235.20      52750.98       746.16 o                         
   3   5   4        478.96        531.86        55.23 o                         
 -11   6   4       2749.76       2790.06       125.42 o                         
  -8   6   4       8763.19       9154.54       166.25 o                         
  -5   6   4      33874.60      34009.33       630.36 o                         
  -2   6   4      21356.30      21005.08       262.74 o                         
   1   6   4      12313.53      11629.84       313.83 o                         
   4   6   4       1416.06       1395.63       102.35 o                         
 -13   7   4      10464.48      10679.93       238.04 o                         
 -10   7   4      14429.61      14562.44       378.59 o                         
  -7   7   4      40736.13      40593.07       533.42 o                         
  -4   7   4        142.16        155.57        36.26 o                         
  -1   7   4      18914.37      18729.83       307.99 o                         
   2   7   4       6939.54       7155.65       225.68 o                         
   5   7   4      17612.11      18317.03       326.69 o                         
 -15   8   4       1721.14       1759.56       130.47 o                         
 -12   8   4      10448.26      10431.93       228.15 o                         
  -9   8   4      35836.07      35718.65       493.12 o                         
  -6   8   4       5864.41       6257.08       151.87 o                         
  -3   8   4        363.35        415.24        62.10 o                         
   0   8   4      10677.44      10744.74       254.11 o                         
   3   8   4      39584.78      39118.27       687.29 o                         
   6   8   4       7800.21       8349.48       293.20 o                         
 -17   9   4        110.88        191.05        93.99 o                         
 -14   9   4       5623.89       5704.25       144.71 o                         
 -11   9   4      10496.57      10076.29       285.78 o                         
  -8   9   4      21978.66      20744.46       524.45 o                         
  -5   9   4        708.74        564.13        73.15 o                         
  -2   9   4      10471.88      10671.96       249.36 o                         
   1   9   4       7353.24       7661.42       233.64 o                         
   4   9   4      19848.12      19856.62       514.03 o                         
   7   9   4        442.52        485.53        76.75 o                         
 -16  10   4       3306.43       3456.64       209.21 o                         
 -13  10   4       7303.59       7317.74       247.69 o                         
 -10  10   4       9170.19       9080.96       325.39 o                         
  -7  10   4      12238.40      12176.66       276.49 o                         
  -4  10   4       4503.71       4332.63       148.87 o                         
  -1  10   4      16452.70      16226.98       323.24 o                         
   2  10   4       5608.70       5180.36       265.44 o                         
   5  10   4       8289.76       8355.60       316.97 o                         
 -15  11   4       7473.89       7158.12       308.51 o                         
 -12  11   4        661.32        657.34       185.06 o                         
  -9  11   4      19123.37      19351.98       398.15 o                         
  -6  11   4       4999.02       4569.10       243.24 o                         
  -3  11   4      22750.94      22953.04       378.77 o                         
   0  11   4        966.69        941.27       109.91 o                         
   3  11   4       4498.54       4854.63       246.43 o                         
   6  11   4       3994.38       3879.56       222.36 o                         
 -14  12   4       1687.96       1583.40       391.86 o                         
 -11  12   4        101.64        113.47        93.26 o                         
  -8  12   4      18873.75      19140.57       390.24 o                         
  -5  12   4      24151.63      24036.82       401.69 o                         
  -2  12   4       5136.95       5246.48       137.87 o                         
   1  12   4         57.44         26.27       131.64 o                         
   4  12   4       6928.37       7378.11       377.71 o                         
 -16  13   4       8211.98       8349.46       355.70 o                         
 -13  13   4        340.69        140.84       168.57 o                         
 -10  13   4       3296.18       3257.95       143.43 o                         
  -7  13   4       5410.99       5331.16       218.60 o                         
  -4  13   4       9807.08       9801.97       234.63 o                         
  -1  13   4       1078.00        815.93       113.17 o                         
   2  13   4       3175.80       3316.58       340.86 o                         
 -15  14   4       3873.49       4235.73       264.82 o                         
 -12  14   4       3102.88       2447.21       295.39 o                         
  -9  14   4       3424.61       3410.94       193.23 o                         
  -6  14   4      16763.48      16715.12       257.33 o                         
  -3  14   4       5149.46       5254.50       300.86 o                         
   0  14   4        374.49        120.55       178.20 o                         
 -14  15   4       1147.51       1146.40       264.16 o                         
 -11  15   4      10254.53      10873.84       438.24 o                         
  -8  15   4        683.04        747.88       108.46 o                         
  -5  15   4      10417.34      10268.98       410.98 o                         
  -2  15   4       4063.66       4017.30       278.47 o                         
 -13  16   4      10666.71       9767.98       603.92 o                         
 -10  16   4       3598.09       3735.52       154.14 o                         
  -7  16   4        348.15        431.39       145.50 o                         
  -4  16   4       7111.67       7346.11       377.85 o                         
  -9  17   4         35.26          0.00       199.95 o                         
  -6  17   4       1809.16       1483.96       212.45 o                         
   0   1   5        223.31        206.91        30.23 o                         
  -2   2   5       4833.15       4977.92       141.78 o                         
   1   2   5      29023.24      29503.39       361.79 o                         
  -4   3   5         70.39        126.82        30.93 o                         
  -1   3   5      32430.32      32224.16       386.94 o                         
   2   3   5       6958.37       6854.61       165.25 o                         
  -6   4   5      11790.02      12161.85       194.90 o                         
  -3   4   5        162.91        300.15        89.76 o                         
   0   4   5      64451.85      61925.61       744.95 o                         
   3   4   5        744.48        748.05        60.48 o                         
  -8   5   5       1635.90       1786.92       107.03 o                         
  -5   5   5         18.31         36.49        27.17 o                         
  -2   5   5      20689.80      19902.30       292.80 o                         
   1   5   5      21644.65      21825.32       398.61 o                         
   4   5   5       1504.93       1690.17        96.77 o                         
 -10   6   5        877.40        918.11        77.29 o                         
  -7   6   5      19112.40      19239.47       281.82 o                         
  -4   6   5        413.24        536.28        99.10 o                         
  -1   6   5      14430.09      14311.50       230.93 o                         
   2   6   5       2972.87       2868.77        98.03 o                         
   5   6   5      13308.52      12784.55       271.32 o                         
 -12   7   5       1271.14       1443.63        95.80 o                         
  -9   7   5       5848.84       5670.54       122.62 o                         
  -6   7   5       2856.83       2669.81       130.73 o                         
  -3   7   5       2710.69       2671.52        76.79 o                         
   0   7   5       3686.88       3625.21       126.60 o                         
   3   7   5       4006.45       3838.87       145.46 o                         
   6   7   5       9115.20       8336.65       313.68 o                         
 -14   8   5        233.75        211.09        73.17 o                         
 -11   8   5       2166.67       2323.30        82.72 o                         
  -8   8   5      29970.20      29478.65       518.42 o                         
  -5   8   5       6127.77       6404.90       223.18 o                         
  -2   8   5       1364.75       1374.52        92.66 o                         
   1   8   5        866.67        814.32        80.29 o                         
   4   8   5      13181.50      13385.65       382.61 o                         
   7   8   5        838.35        602.20       119.97 o                         
 -16   9   5        139.46        110.53       104.50 o                         
 -13   9   5        229.17        313.51        78.46 o                         
 -10   9   5      17163.86      16843.64       350.11 o                         
  -7   9   5      17423.30      16618.09       311.54 o                         
  -4   9   5       2425.33       2355.29        79.06 o                         
  -1   9   5         62.83         51.80        50.61 o                         
   2   9   5       4520.45       4130.31       329.18 o                         
   5   9   5      13797.04      14189.00       441.70 o                         
 -15  10   5       3897.44       3802.65       230.79 o                         
 -12  10   5        432.02        358.99        85.73 o                         
  -9  10   5      16569.16      16977.15       460.17 o                         
  -6  10   5       2329.12       2225.82       120.56 o                         
  -3  10   5       4089.24       4141.00       160.90 o                         
   0  10   5        393.56        419.50        70.14 o                         
   3  10   5      12349.78      12696.13       417.25 o                         
   6  10   5        125.64        154.91       109.30 o                         
 -14  11   5       1980.08       1689.52       215.20 o                         
 -11  11   5       3688.24       3497.95       211.72 o                         
  -8  11   5        179.37        167.88        77.61 o                         
  -5  11   5       6941.18       6761.83       222.38 o                         
  -2  11   5       3525.87       3529.88       147.76 o                         
   1  11   5       3087.38       2812.95       280.65 o                         
   4  11   5       1730.93       1534.30       333.19 o                         
 -16  12   5      12607.41      12659.47       442.63 o                         
 -13  12   5        703.40        797.62       140.09 o                         
 -10  12   5       1061.76       1050.14       247.60 o                         
  -7  12   5       1165.48       1264.63       103.66 o                         
  -4  12   5      23200.23      23496.62       405.39 o                         
  -1  12   5        499.42        603.36       128.65 o                         
   2  12   5       1271.05       1102.03       209.29 o                         
 -15  13   5       4293.51       4899.94       560.72 o                         
 -12  13   5        299.57        148.57       162.73 o                         
  -9  13   5         14.76          0.81       109.24 o                         
  -6  13   5       5791.80       6040.96       167.30 o                         
  -3  13   5      24499.62      24141.63       408.25 o                         
   0  13   5        393.54        326.92       186.08 o                         
 -14  14   5        380.40        203.26       136.78 o                         
 -11  14   5       2971.77       2812.31       209.34 o                         
  -8  14   5       1748.14       1597.48       139.42 o                         
  -5  14   5       9250.23       9510.80       270.33 o                         
  -2  14   5         44.96         98.47       125.92 o                         
   1  14   5       2073.21       2039.59       292.77 o                         
 -13  15   5       4231.35       4196.95       393.32 o                         
 -10  15   5       2053.25       1723.69       291.67 o                         
  -7  15   5        944.26        893.22       163.17 o                         
  -4  15   5        618.67        766.41       170.97 o                         
  -1  15   5       3693.76       3153.47       261.60 o                         
 -12  16   5       7579.08       7230.94       367.32 o                         
  -9  16   5        582.48        419.98       104.04 o                         
  -6  16   5        481.24        311.79       148.33 o                         
   0   0   6      59460.76      62165.31      1493.17 o                         
   1   1   6       8244.50       8044.64       161.96 o                         
  -1   2   6      11034.60      10787.13       187.44 o                         
   2   2   6      10338.33      10600.92       163.37 o                         
  -3   3   6         15.84         58.75        29.64 o                         
   0   3   6      10584.53      10747.31       193.23 o                         
   3   3   6      10337.90      10244.64       162.80 o                         
  -5   4   6       2575.50       2642.73        77.02 o                         
  -2   4   6       2083.84       2200.86        69.97 o                         
   1   4   6      18010.16      18280.65       315.94 o                         
   4   4   6      21071.97      21185.66       370.50 o                         
  -7   5   6         22.02         61.70        30.58 o                         
  -4   5   6         16.73         48.90        42.31 o                         
  -1   5   6      19445.74      19191.21       275.32 o                         
   2   5   6      10418.92      10731.31       224.69 o                         
   5   5   6       6883.50       6697.79       214.64 o                         
  -9   6   6      20522.04      20706.26       265.54 o                         
  -6   6   6       2621.96       2675.34       115.16 o                         
  -3   6   6       6237.29       6196.11       122.54 o                         
   0   6   6       4950.63       4641.93       175.26 o                         
   3   6   6       6046.94       6175.20       161.26 o                         
   6   6   6        755.01        818.13        87.42 o                         
 -11   7   6         75.53        116.96        43.01 o                         
  -8   7   6      16159.44      16591.32       271.01 o                         
  -5   7   6       7042.76       7648.49       379.82 o                         
  -2   7   6      16399.12      15892.30       234.67 o                         
   1   7   6        812.56        801.19        75.27 o                         
   4   7   6      11507.82      11294.73       264.67 o                         
   7   7   6       2354.43       2552.32       147.29 o                         
 -13   8   6        261.60        213.36        77.78 o                         
 -10   8   6       3719.73       3801.65       160.81 o                         
  -7   8   6      14718.14      14575.71       255.99 o                         
  -4   8   6      10219.67      10452.50       161.91 o                         
  -1   8   6        452.64        424.90        76.93 o                         
   2   8   6       2172.00       2008.16       144.07 o                         
   5   8   6       6858.81       7318.62       233.70 o                         
   8   8   6       5645.32       5907.28       211.79 o                         
 -15   9   6        789.79        783.76       259.86 o                         
 -12   9   6          6.51          0.00        82.00 o                         
  -9   9   6       7869.19       8080.24       202.34 o                         
  -6   9   6       5987.67       5969.64       187.62 o                         
  -3   9   6       6312.17       6350.13       157.67 o                         
   0   9   6       1127.13       1147.45        89.39 o                         
   3   9   6      11911.50      11821.09       405.62 o                         
   6   9   6       4516.51       4691.89       758.11 o                         
 -14  10   6        489.73        642.19       137.15 o                         
 -11  10   6       2525.80       2347.43       127.57 o                         
  -8  10   6       3995.81       4012.41       129.18 o                         
  -5  10   6       8064.09       8303.14       210.64 o                         
  -2  10   6       3026.13       2816.48       142.82 o                         
   1  10   6        835.19        895.27       108.68 o                         
   4  10   6       1629.80       1683.60       173.96 o                         
 -13  11   6       2852.31       3052.46       223.47 o                         
 -10  11   6       3117.84       3390.38       153.44 o                         
  -7  11   6        888.51        877.33        98.37 o                         
  -4  11   6      12424.71      12586.42       233.81 o                         
  -1  11   6       4841.86       4725.72       186.89 o                         
   2  11   6       3815.27       3699.91       243.30 o                         
 -15  12   6       3582.19       3547.31       458.78 o                         
 -12  12   6       5943.46       6043.22       241.93 o                         
  -9  12   6         84.90         55.02        71.21 o                         
  -6  12   6       1753.99       1913.29       101.42 o                         
  -3  12   6       2890.99       3175.33       128.85 o                         
   0  12   6       7713.98       7701.83       491.98 o                         
   3  12   6         21.19        110.77       169.59 o                         
 -14  13   6       6368.75       6353.46       327.63 o                         
 -11  13   6       1514.75       1510.95       113.59 o                         
  -8  13   6       1401.98       1445.92       142.75 o                         
  -5  13   6       9602.13      10312.46       337.55 o                         
  -2  13   6       4280.53       4338.52       396.68 o                         
   1  13   6       3862.20       4493.95       392.59 o                         
 -13  14   6       8453.55       8130.82       382.07 o                         
 -10  14   6         34.09         57.72        73.77 o                         
  -7  14   6       2109.65       2306.28       168.99 o                         
  -4  14   6        781.95        721.61        84.76 o                         
  -1  14   6       5520.14       5740.87       323.45 o                         
 -12  15   6       6299.00       6106.43       330.88 o                         
  -9  15   6        962.56       1055.78       184.40 o                         
  -6  15   6       6691.78       7087.85       468.22 o                         
  -3  15   6       1560.19       1519.95       199.71 o                         
  -8  16   6       3694.56       3665.36       512.49 o                         
  -1   1   7      31824.76      30145.75       337.17 o                         
  -3   2   7       5837.83       5937.54       123.40 o                         
   0   2   7      25848.28      26270.79       366.12 o                         
  -5   3   7       1349.73       1444.44        73.02 o                         
  -2   3   7       7945.63       8188.20       141.91 o                         
   1   3   7       4308.83       4217.14       113.76 o                         
  -7   4   7      30990.36      30578.62       349.46 o                         
  -4   4   7         30.67         44.36        33.94 o                         
  -1   4   7       7539.07       7462.57       173.55 o                         
   2   4   7       6409.53       6426.03       133.67 o                         
  -9   5   7      17209.04      17330.51       242.68 o                         
  -6   5   7      16682.47      17200.73       251.24 o                         
  -3   5   7       4577.41       4576.60       136.41 o                         
   0   5   7       3838.75       3851.70       111.79 o                         
   3   5   7      22041.01      21846.15       326.22 o                         
 -11   6   7       9068.60       8940.26       219.56 o                         
  -8   6   7      12289.31      12262.51       184.32 o                         
  -5   6   7        530.05        455.43        78.13 o                         
  -2   6   7       4807.20       4702.85       107.52 o                         
   1   6   7       6441.87       6525.62       195.44 o                         
   4   6   7      16877.39      16242.61       338.19 o                         
 -13   7   7       1254.47       1215.31        88.18 o                         
 -10   7   7       3550.86       3674.50       184.62 o                         
  -7   7   7       1377.66       1428.20        87.55 o                         
  -4   7   7      32768.30      32371.29       434.39 o                         
  -1   7   7       2298.28       2301.47        85.56 o                         
   2   7   7       4740.29       4665.82       159.32 o                         
   5   7   7       2532.50       2572.71       153.25 o                         
 -15   8   7       6412.69       6563.24       235.16 o                         
 -12   8   7        427.88        405.61        52.14 o                         
  -9   8   7       1867.14       1787.14        87.48 o                         
  -6   8   7      12340.95      12360.27       268.33 o                         
  -3   8   7      23267.72      23305.13       294.25 o                         
   0   8   7       1847.12       1978.56       131.46 o                         
   3   8   7        818.94        766.56       128.55 o                         
   6   8   7       2921.18       3128.61       166.02 o                         
 -14   9   7       1368.04       1359.34       293.06 o                         
 -11   9   7       2289.34       2241.40       240.34 o                         
  -8   9   7       4120.57       4102.80       136.49 o                         
  -5   9   7      33533.05      33255.98       660.38 o                         
  -2   9   7       5779.10       5935.08       213.41 o                         
   1   9   7       2228.53       2261.72       105.30 o                         
   4   9   7       1522.47       1376.42       243.51 o                         
 -13  10   7        247.15        204.36       130.10 o                         
 -10  10   7       5388.85       5882.45       180.53 o                         
  -7  10   7       4157.58       4319.62       134.08 o                         
  -4  10   7      12953.08      12722.89       217.52 o                         
  -1  10   7        189.80        177.93        65.66 o                         
   2  10   7       6232.37       5871.12       305.52 o                         
   5  10   7        988.32        984.01       167.92 o                         
 -12  11   7      13885.24      14175.76       372.64 o                         
  -9  11   7        707.66        726.19       120.60 o                         
  -6  11   7       5092.87       5141.34       227.07 o                         
  -3  11   7       1732.29       1814.34       165.21 o                         
   0  11   7      10254.48       9771.10       332.43 o                         
   3  11   7       3361.72       3079.21       263.21 o                         
 -14  12   7       8235.39       8827.30       737.90 o                         
 -11  12   7      11908.38      11220.75       302.62 o                         
  -8  12   7         35.75         62.01        68.62 o                         
  -5  12   7       1362.83       1238.30       111.08 o                         
  -2  12   7       7260.99       7327.47       212.49 o                         
   1  12   7      13210.24      12965.94       665.80 o                         
 -13  13   7      10961.81      11148.74       448.32 o                         
 -10  13   7       2733.58       2726.77       158.58 o                         
  -7  13   7       2281.41       2105.55       136.95 o                         
  -4  13   7       6031.67       6141.40       153.10 o                         
  -1  13   7       9573.35      10216.58       865.09 o                         
 -12  14   7       5116.47       5223.67       446.52 o                         
  -9  14   7       1993.51       1704.77       123.44 o                         
  -6  14   7        773.42        705.49       151.80 o                         
  -3  14   7       2911.73       2858.40       276.35 o                         
  -8  15   7       9790.80       9918.66       365.57 o                         
  -5  15   7        607.95        561.22       164.53 o                         
   0   1   8      16084.86      15856.17       211.28 o                         
  -2   2   8       6375.30       6323.35       157.84 o                         
   1   2   8        285.11        210.24        45.35 o                         
  -4   3   8       6274.73       6569.19       139.25 o                         
  -1   3   8         78.28         78.78        38.02 o                         
   2   3   8       2075.92       2210.86        79.02 o                         
  -6   4   8        760.41        872.84        61.14 o                         
  -3   4   8       3513.50       3611.20       131.34 o                         
   0   4   8       6367.49       6138.78       174.84 o                         
   3   4   8      11462.65      11672.19       210.95 o                         
  -8   5   8       9922.47      10048.82       181.07 o                         
  -5   5   8       4719.97       4640.30       115.48 o                         
  -2   5   8         87.29         76.81        47.97 o                         
   1   5   8         46.37        106.43        44.55 o                         
   4   5   8      10788.91      10817.34       226.48 o                         
 -10   6   8       5716.74       5657.92       236.90 o                         
  -7   6   8          0.80         26.35        40.71 o                         
  -4   6   8       4996.94       5307.28       212.51 o                         
  -1   6   8       1793.95       1833.23        86.30 o                         
   2   6   8       4162.80       4239.99       149.18 o                         
   5   6   8        211.10        212.08        61.78 o                         
 -12   7   8        383.93        267.14        59.02 o                         
  -9   7   8       1315.80       1298.46        91.23 o                         
  -6   7   8       4964.92       4830.83       148.35 o                         
  -3   7   8       9169.96       8837.39       168.05 o                         
   0   7   8        311.43        327.95        34.62 o                         
   3   7   8       1558.99       1352.48        92.49 o                         
   6   7   8         35.23         59.93        65.23 o                         
 -14   8   8       2114.37       2197.83       218.55 o                         
 -11   8   8        344.76        370.99       254.97 o                         
  -8   8   8       1152.07       1090.84        91.06 o                         
  -5   8   8       4597.51       4775.76       176.34 o                         
  -2   8   8       5013.30       5072.04       123.90 o                         
   1   8   8       2253.36       1972.70       159.66 o                         
   4   8   8        327.29        303.07       108.69 o                         
 -13   9   8       5485.92       6026.15       778.62 o                         
 -10   9   8        219.06        169.40        64.82 o                         
  -7   9   8         57.82         49.49        59.96 o                         
  -4   9   8       7690.40       7994.83       183.47 o                         
  -1   9   8       1818.11       1800.42       118.45 o                         
   2   9   8        386.02        438.36       102.55 o                         
   5   9   8         75.64         68.33       125.29 o                         
 -12  10   8       3574.93       3593.67       207.64 o                         
  -9  10   8         91.59        111.56        66.22 o                         
  -6  10   8       4787.30       4923.10       161.54 o                         
  -3  10   8       1632.09       1659.57        92.91 o                         
   0  10   8       4644.78       4398.26       179.58 o                         
   3  10   8          1.86          0.00       125.00 o                         
 -11  11   8       2009.81       1895.46       123.59 o                         
  -8  11   8       2171.53       2093.99       115.67 o                         
  -5  11   8       1113.11        939.48       113.04 o                         
  -2  11   8       1577.10       1506.32       109.31 o                         
   1  11   8       2913.11       2677.00       288.75 o                         
 -10  12   8       2888.51       2798.42       147.30 o                         
  -7  12   8       1150.06       1114.51       114.55 o                         
  -4  12   8       1280.56       1263.19        90.43 o                         
  -1  12   8       4908.15       4748.00       232.31 o                         
  -9  13   8       2017.93       1934.56       134.52 o                         
  -6  13   8        283.39        214.06        82.23 o                         
  -3  13   8       1847.67       2003.83       305.32 o                         
  -8  14   8       1214.03       1251.01       155.68 o                         
  -5  14   8          1.63         70.95       140.86 o                         
   0   0   9       7197.12       7097.34       394.34 o                         
   1   1   9       8628.10       8485.09       195.54 o                         
  -1   2   9       7747.81       7837.23       160.68 o                         
   2   2   9       3359.51       3590.87       118.17 o                         
  -3   3   9      20317.79      20212.27       299.66 o                         
   0   3   9       2657.01       2494.51       100.46 o                         
   3   3   9       5444.80       5409.09       126.99 o                         
  -5   4   9      28004.07      27598.21       344.16 o                         
  -2   4   9       9089.41       9091.43       194.81 o                         
   1   4   9       1364.42       1267.03        80.51 o                         
   4   4   9       4883.13       4887.57       129.37 o                         
  -7   5   9      19840.97      19704.97       297.40 o                         
  -4   5   9      18760.06      18935.04       327.63 o                         
  -1   5   9        349.55        352.44        52.73 o                         
   2   5   9       4714.47       4740.23       137.90 o                         
   5   5   9       3972.14       4099.69       172.79 o                         
  -9   6   9       1216.09       1259.99        72.73 o                         
  -6   6   9       7017.92       7166.38       176.46 o                         
  -3   6   9       9175.67       9120.83       218.17 o                         
   0   6   9       3814.93       3840.62       124.83 o                         
   3   6   9       6514.58       6653.68       230.98 o                         
   6   6   9       4845.93       4340.61       337.82 o                         
 -11   7   9      14785.06      14593.08       669.89 o                         
  -8   7   9        427.61        493.15        86.74 o                         
  -5   7   9       8264.36       8540.37       206.62 o                         
  -2   7   9        846.54        964.39        65.52 o                         
   1   7   9      18138.00      18371.42       321.02 o                         
   4   7   9        785.85        812.53       107.47 o                         
 -10   8   9       3130.81       3336.14       156.51 o                         
  -7   8   9        203.79        240.18        79.11 o                         
  -4   8   9      11327.06      11366.12       239.97 o                         
  -1   8   9      21962.05      22513.61       396.08 o                         
   2   8   9       5245.91       5354.29       179.60 o                         
 -12   9   9       7264.92       6705.90       467.76 o                         
  -9   9   9        552.90        464.60        78.43 o                         
  -6   9   9       4734.33       5013.75       330.43 o                         
  -3   9   9       7257.85       7506.87       190.78 o                         
   0   9   9      15604.01      15865.21       323.18 o                         
   3   9   9        388.16        462.72       111.44 o                         
 -11  10   9       5271.07       5044.27       262.98 o                         
  -8  10   9       3393.30       3573.50       143.06 o                         
  -5  10   9       4169.31       4134.06       140.24 o                         
  -2  10   9       4490.97       4495.29       158.29 o                         
   1  10   9       7011.42       7061.10       310.97 o                         
 -10  11   9       3167.38       3100.33       138.72 o                         
  -7  11   9       8572.42       8402.78       346.77 o                         
  -4  11   9        356.48        344.68       107.03 o                         
  -1  11   9       3536.62       3688.15       209.62 o                         
  -9  12   9      10730.44      11067.95       451.33 o                         
  -6  12   9       3299.88       2471.04       249.27 o                         
  -3  12   9       1888.23       1378.75       289.99 o                         
  -1   1  10        174.84         92.12        53.82 o                         
  -3   2  10       5054.00       5003.77       157.08 o                         
   0   2  10        117.37         59.02        64.56 o                         
  -5   3  10       6545.64       7122.75       354.59 o                         
  -2   3  10       3344.74       3114.92       132.35 o                         
   1   3  10        435.38        392.88        68.63 o                         
  -7   4  10         92.10         55.62        65.99 o                         
  -4   4  10      13397.93      13331.20       349.42 o                         
  -1   4  10         45.79         80.05        53.73 o                         
   2   4  10        991.38        893.57        94.63 o                         
  -9   5  10         25.58         60.05        74.36 o                         
  -6   5  10        979.07        871.34       117.32 o                         
  -3   5  10       3836.83       3545.89       326.19 o                         
   0   5  10        288.41        211.95        65.89 o                         
   3   5  10          6.15         37.83        72.01 o                         
 -11   6  10        515.58        502.64       196.00 o                         
  -8   6  10         72.08         81.17        73.13 o                         
  -5   6  10       7997.40       7763.71       351.84 o                         
  -2   6  10       2858.82       3101.60       221.70 o                         
   1   6  10       1828.75       1847.99       119.75 o                         
   4   6  10          3.77         77.30        99.97 o                         
 -10   7  10       1289.00       1083.91       216.58 o                         
  -7   7  10       1557.08       1331.35       137.01 o                         
  -4   7  10        731.97        682.56       120.47 o                         
  -1   7  10       4581.20       4471.72       148.68 o                         
   2   7  10       2703.78       2510.16       142.49 o                         
  -9   8  10        527.29        415.80       100.68 o                         
  -6   8  10        304.02        189.38        97.86 o                         
  -3   8  10          1.87        144.91       260.59 o                         
   0   8  10       5006.26       5283.64       212.01 o                         
   3   8  10        354.94        341.84       120.22 o                         
  -8   9  10        241.65        186.34       100.50 o                         
  -5   9  10        765.69        864.00       220.52 o                         
  -2   9  10       1173.59       1136.67       110.78 o                         
   1   9  10       4865.51       4407.65       201.72 o                         
  -7  10  10       1483.70       1634.81       204.42 o                         
  -4  10  10          6.05         12.11       133.47 o                         
  -1  10  10       6756.31       7019.86       344.94 o                         
  -6  11  10       1426.93       1401.95       280.51 o                         
  -3  11  10       1084.56       1025.55       181.46 o                         
   0   1  11        376.50        200.57       112.35 o                         
  -2   2  11       2589.60       2515.77       159.43 o                         
   1   2  11       4592.98       4708.01       201.60 o                         
  -4   3  11       6821.91       6905.91       318.45 o                         
  -1   3  11       7070.63       7345.00       453.74 o                         
   2   3  11       5416.68       5528.89       220.10 o                         
  -6   4  11       6118.76       6038.32       272.17 o                         
  -3   4  11       8234.01       7811.73       488.63 o                         
   0   4  11      20791.09      20855.14       442.63 o                         
   3   4  11        233.86        370.91       121.02 o                         
  -8   5  11        208.10        142.50        99.66 o                         
  -5   5  11       6683.33       7018.75       344.80 o                         
  -2   5  11       7423.94       6976.88       329.63 o                         
   1   5  11       8114.19       7864.59       310.69 o                         
   4   5  11         26.01          0.00       103.49 o                         
  -7   6  11       6692.21       6422.56       695.07 o                         
  -4   6  11       4018.28       3811.51       364.57 o                         
  -1   6  11       2640.30       2663.44       160.55 o                         
   2   6  11       2311.86       2187.85       139.05 o                         
  -9   7  11       3258.24       3173.80       258.83 o                         
  -6   7  11       2105.68       2028.43       169.26 o                         
  -3   7  11        370.54        442.95       173.24 o                         
   0   7  11      10545.52      10829.32       313.76 o                         
  -8   8  11       9064.39       9386.43       564.44 o                         
  -5   8  11       1157.99       1001.48       243.87 o                         
  -2   8  11       2118.43       2144.12       353.70 o                         
  -7   9  11       3481.87       2740.82       248.69 o                         
  -4   9  11        316.25        275.47       136.84 o                         
   0   0  12        356.42        375.08       186.37 o                         
   1   1  12       1117.72       1014.71       155.00 o                         
  -1   2  12        578.60        553.42       192.65 o                         
   2   2  12       3509.81       3524.22       234.79 o                         
  -3   3  12        175.74        212.93       179.95 o                         
   0   3  12       4317.98       4236.55       263.23 o                         
   3   3  12        850.81        984.92       215.42 o                         
  -5   4  12         10.20          0.00       185.79 o                         
  -2   4  12       1463.55       1048.47       229.57 o                         
   1   4  12       4080.92       4412.89       264.25 o                         
  -4   5  12        142.20         64.07       184.77 o                         
  -1   5  12       6472.54       7568.84       357.41 o                         
  -3   6  12        456.78        608.37       154.35 o                         
                                                                                
