# Supplementary material for: Attractive and repulsive forces in a crystal of [Rb(18-crown-6)][SbCl6] under high pressure
Source: Acta Crystallogr B Struct Sci Cryst Eng Mater. 2024 Mar 20;80(Pt 2):135–45. doi: 10.1107/S2052520624001586 (PMC10994168; doi:10.1107/S2052520624001586)
Supplement: Supplementary file 3 [file b-80-00135-Rb0k0sup3.hkl]

data_Rb0k0                                                                      
_shelx_title ' Rb0k0 in R-3'                                                    
_shelx_refln_list_code          4                                               
_shelx_F_calc_maximum      344.22                                               
_exptl_crystal_F_000      1002.00                                               
_reflns_d_resolution_high  0.7697                                               
                                                                                
loop_                                                                           
 _space_group_symop_operation_xyz                                               
 'x, y, z'                                                                      
 '-y, x-y, z'                                                                   
 '-x+y, -x, z'                                                                  
 'x+2/3, y+1/3, z+1/3'                                                          
 '-y+2/3, x-y+1/3, z+1/3'                                                       
 '-x+y+2/3, -x+1/3, z+1/3'                                                      
 'x+1/3, y+2/3, z+2/3'                                                          
 '-y+1/3, x-y+2/3, z+2/3'                                                       
 '-x+y+1/3, -x+2/3, z+2/3'                                                      
 '-x, -y, -z'                                                                   
 'y, -x+y, -z'                                                                  
 'x-y, x, -z'                                                                   
 '-x+2/3, -y+1/3, -z+1/3'                                                       
 'y+2/3, -x+y+1/3, -z+1/3'                                                      
 'x-y+2/3, x+1/3, -z+1/3'                                                       
 '-x+1/3, -y+2/3, -z+2/3'                                                       
 'y+1/3, -x+y+2/3, -z+2/3'                                                      
 'x-y+1/3, x+2/3, -z+2/3'                                                       
                                                                                
_cell_length_a    14.1212                                                       
_cell_length_b    14.1212                                                       
_cell_length_c    10.2274                                                       
_cell_angle_alpha  90.000                                                       
_cell_angle_beta   90.000                                                       
_cell_angle_gamma 120.000                                                       
                                                                                
_shelx_F_squared_multiplier     1.000                                           
                                                                                
loop_                                                                           
 _refln_index_h                                                                 
 _refln_index_k                                                                 
 _refln_index_l                                                                 
 _refln_F_squared_calc                                                          
 _refln_F_squared_meas                                                          
 _refln_F_squared_sigma                                                         
 _refln_observed_status                                                         
  -1   2   0      67522.12      67845.70      2052.26 o                         
   0   3   0      15264.14      15567.97       250.83 o                         
  -2   4   0      27675.33      29802.74       362.39 o                         
  -4   5   0      28674.46      30045.84       412.61 o                         
  -1   5   0      13739.78      13849.99       181.16 o                         
  -3   6   0      47165.95      48839.46       591.45 o                         
   0   6   0      13463.46      13589.65       200.91 o                         
  -5   7   0      46406.22      45921.76       554.32 o                         
  -2   7   0      14946.43      13936.57       179.91 o                         
  -7   8   0       8706.69       8821.51       118.07 o                         
  -4   8   0      83917.45      82945.23       995.57 o                         
  -1   8   0      15165.47      15253.07       193.19 o                         
  -6   9   0      21780.17      21167.97       276.23 o                         
  -3   9   0      42548.64      42366.34       443.51 o                         
   0   9   0       3222.61       3227.90        54.32 o                         
  -8  10   0       8297.63       8114.38       127.62 o                         
  -5  10   0      21918.51      21334.38       222.02 o                         
  -2  10   0       9722.94       9480.71       148.61 o                         
 -10  11   0       5456.78       5297.09        97.98 o                         
  -7  11   0      13318.26      12855.60       164.79 o                         
  -4  11   0       8641.50       8583.36       116.42 o                         
  -1  11   0       9279.28       9031.97       143.30 o                         
  -9  12   0      10294.61      10200.80       143.72 o                         
  -6  12   0       2990.76       2997.84        55.53 o                         
  -3  12   0       2721.11       2711.24        66.41 o                         
   0  12   0      14491.06      14655.51       342.24 o                         
 -11  13   0       4209.71       4135.25        99.10 o                         
  -8  13   0       1889.59       1792.51        52.18 o                         
  -5  13   0       4081.76       3962.77        66.63 o                         
  -2  13   0       7206.02       7064.26       130.88 o                         
 -13  14   0       6676.11       6809.20       147.22 o                         
 -10  14   0       1109.79       1097.04        67.78 o                         
  -7  14   0       4445.47       4505.30        79.48 o                         
  -4  14   0       1489.07       1517.91        63.81 o                         
  -1  14   0       7148.02       7193.23       180.62 o                         
 -12  15   0       3146.83       3139.69        84.50 o                         
  -9  15   0       4241.39       3876.13       154.15 o                         
  -6  15   0       4981.36       4651.49       122.27 o                         
  -3  15   0       3005.10       2988.94       248.32 o                         
   0  15   0       1317.75       1317.99        84.32 o                         
 -14  16   0        713.05        664.43        75.70 o                         
 -11  16   0       2759.72       2830.90        78.83 o                         
  -8  16   0       6921.15       6923.70       189.36 o                         
  -5  16   0       2107.42       1997.07        74.87 o                         
  -2  16   0       1064.66        918.56        78.22 o                         
 -13  17   0        988.48        926.90       101.85 o                         
 -10  17   0       2864.72       2871.11       113.25 o                         
  -7  17   0       3139.90       3168.50       118.83 o                         
  -4  17   0        486.62        432.28        64.48 o                         
 -12  18   0        874.81        846.74       107.62 o                         
  -9  18   0       2096.85       2117.26       237.34 o                         
  -6  18   0        595.28        352.46        89.93 o                         
  -1   1   1       4311.62       4393.11        64.27 o                         
  -3   2   1      23425.47      25663.50       488.99 o                         
   0   2   1      21685.16      22347.91       299.55 o                         
  -5   3   1        224.58        335.41        27.56 o                         
  -2   3   1      23962.45      25125.32       635.51 o                         
   1   3   1      18238.46      18009.63       203.65 o                         
  -7   4   1      16118.12      16475.00       185.32 o                         
  -4   4   1       1855.02       2090.88        34.12 o                         
  -1   4   1      22293.43      21827.92       267.77 o                         
   2   4   1       1757.95       2015.83        47.27 o                         
  -9   5   1       4185.56       4179.55        79.40 o                         
  -6   5   1      24082.29      25987.82       411.73 o                         
  -3   5   1        327.50        417.08        21.11 o                         
   0   5   1      13881.39      13046.59       183.64 o                         
   3   5   1       8971.29       8686.22       146.24 o                         
 -11   6   1       3023.58       3063.37        70.17 o                         
  -8   6   1        834.94        969.32        30.26 o                         
  -5   6   1        442.78        368.37        15.22 o                         
  -2   6   1       1591.49       1869.78        43.90 o                         
   1   6   1        670.75        741.69        29.00 o                         
   4   6   1       4162.27       4326.18        86.87 o                         
 -13   7   1        218.42        174.53        21.93 o                         
 -10   7   1         18.86         27.45        11.38 o                         
  -7   7   1       3139.71       2823.38        66.89 o                         
  -4   7   1       8932.81       8848.20       164.54 o                         
  -1   7   1       2460.41       2671.19        47.50 o                         
   2   7   1       5801.13       5652.88       107.48 o                         
   5   7   1        349.40        355.78        30.08 o                         
 -15   8   1        379.97        323.70        36.68 o                         
 -12   8   1       1227.81       1253.84        31.86 o                         
  -9   8   1       4979.17       4904.79       140.68 o                         
  -6   8   1       2304.72       2436.89        49.23 o                         
  -3   8   1       7799.25       7735.51        96.98 o                         
   0   8   1       3492.26       3346.35        61.11 o                         
   3   8   1       6010.01       5786.30       106.46 o                         
   6   8   1        156.58        156.87        22.54 o                         
 -17   9   1        609.64        522.24        41.76 o                         
 -14   9   1        668.16        677.67        27.71 o                         
 -11   9   1        259.34        246.00        29.17 o                         
  -8   9   1        381.37        287.58        26.65 o                         
  -5   9   1      10939.26      11301.85       139.05 o                         
  -2   9   1        789.86        673.75        20.83 o                         
   1   9   1       2587.16       2721.04        53.27 o                         
   4   9   1        971.28        954.47        49.57 o                         
   7   9   1        350.92        317.27        41.65 o                         
 -16  10   1         51.33         18.90        37.90 o                         
 -13  10   1       2034.41       1757.11        68.56 o                         
 -10  10   1         82.71        100.17        37.77 o                         
  -7  10   1        448.98        513.78        21.59 o                         
  -4  10   1       1031.83       1019.26        27.04 o                         
  -1  10   1        781.12        921.71        42.02 o                         
   2  10   1        173.26        155.85        31.94 o                         
   5  10   1         87.83        131.82        29.58 o                         
   8  10   1        837.08        821.17        70.17 o                         
 -18  11   1         70.05         12.38       113.97 o                         
 -15  11   1          3.13          0.00        36.53 o                         
 -12  11   1       1017.30       1049.57        53.52 o                         
  -9  11   1         86.14         93.47        31.41 o                         
  -6  11   1       2861.07       2876.05        49.50 o                         
  -3  11   1        510.01        423.85        25.65 o                         
   0  11   1       2165.62       2146.16        66.07 o                         
   3  11   1        424.20        348.03        35.23 o                         
   6  11   1        242.37        213.45        45.15 o                         
 -17  12   1         34.12         70.89        41.29 o                         
 -14  12   1        254.06        273.39        44.67 o                         
 -11  12   1       2981.22       2890.48        97.03 o                         
  -8  12   1         23.98         51.70        15.92 o                         
  -5  12   1        898.29        908.73        27.96 o                         
  -2  12   1        195.98        200.77        32.84 o                         
   1  12   1       1293.08       1290.46        83.73 o                         
   4  12   1         62.24        105.54        60.01 o                         
 -16  13   1         30.17         40.25        41.74 o                         
 -13  13   1        618.15        699.55        68.46 o                         
 -10  13   1       1958.77       1835.09        61.60 o                         
  -7  13   1       1197.54       1153.67        35.62 o                         
  -4  13   1        163.49        188.70        28.36 o                         
  -1  13   1        491.43        641.85        67.31 o                         
   2  13   1        236.03        212.20        75.04 o                         
 -15  14   1        154.36        172.96        55.82 o                         
 -12  14   1        278.78        360.58        67.34 o                         
  -9  14   1       2035.65       2010.87        61.37 o                         
  -6  14   1        306.89        336.00        23.22 o                         
  -3  14   1        352.29        298.35        50.75 o                         
   0  14   1        447.82        515.75        76.57 o                         
   3  14   1        224.90        239.50        67.01 o                         
 -14  15   1        295.43        306.60        60.27 o                         
 -11  15   1          2.81         12.28        41.07 o                         
  -8  15   1        615.08        661.90        37.22 o                         
  -5  15   1          9.51          7.28        51.66 o                         
  -2  15   1        186.28        234.73        69.36 o                         
   1  15   1         45.75          0.00        78.97 o                         
 -13  16   1        147.18        119.83        76.21 o                         
 -10  16   1         24.05         20.35        33.33 o                         
  -7  16   1        433.94        489.04        40.29 o                         
  -4  16   1        174.78        153.25        64.85 o                         
  -1  16   1          1.55          4.11        61.25 o                         
 -12  17   1        164.99        179.69        43.73 o                         
  -9  17   1        820.98        697.05       102.34 o                         
  -6  17   1        403.24        476.80        72.63 o                         
  -3  17   1        322.70        211.75        77.50 o                         
 -11  18   1        224.52        212.40        68.94 o                         
  -8  18   1        283.11        228.01       122.56 o                         
   0   1   2      81299.75      78950.80      1035.78 o                         
  -2   2   2      21470.55      20090.71       222.65 o                         
   1   2   2       2633.56       2717.44        44.01 o                         
  -4   3   2     118489.66     117529.35      1373.58 o                         
  -1   3   2       5964.65       5748.74       105.88 o                         
   2   3   2      34702.14      35705.58       434.02 o                         
  -6   4   2      15845.61      15029.34       164.86 o                         
  -3   4   2     104766.34     105825.80      1238.76 o                         
   0   4   2       1105.69       1166.31        23.64 o                         
   3   4   2      24494.18      25143.71       358.26 o                         
  -8   5   2      12029.84      12166.77       194.59 o                         
  -5   5   2      89582.72      89501.32       962.23 o                         
  -2   5   2      14583.13      14363.29       185.35 o                         
   1   5   2       9748.88      10081.52       125.56 o                         
   4   5   2       7904.74       7937.16       116.52 o                         
 -10   6   2      12715.67      12686.55       199.04 o                         
  -7   6   2       4915.16       4998.67        88.49 o                         
  -4   6   2      51390.44      52743.92       627.37 o                         
  -1   6   2       4468.54       4557.78        68.09 o                         
   2   6   2      14182.14      14352.68       177.97 o                         
   5   6   2       1908.92       1966.07        53.04 o                         
 -12   7   2      11989.88      11549.90       246.33 o                         
  -9   7   2      11342.12      11806.21       155.58 o                         
  -6   7   2      22517.70      23154.18       329.24 o                         
  -3   7   2      12735.03      12638.11       193.26 o                         
   0   7   2      30124.49      29481.23       402.55 o                         
   3   7   2       8947.63       9137.94       112.27 o                         
   6   7   2       2026.68       2193.37        70.66 o                         
 -14   8   2       7816.17       7868.72       122.44 o                         
 -11   8   2      11987.36      11845.45       158.21 o                         
  -8   8   2       1525.43       1552.97        54.54 o                         
  -5   8   2       8716.61       8963.63       133.96 o                         
  -2   8   2      21000.49      20806.20       303.48 o                         
   1   8   2      20693.56      20097.16       263.19 o                         
   4   8   2       4529.40       4582.08        75.74 o                         
   7   8   2       2988.84       3016.41        64.47 o                         
 -16   9   2       2253.26       2218.90        54.66 o                         
 -13   9   2      11016.64      11163.35       130.02 o                         
 -10   9   2       2851.93       2828.69        77.91 o                         
  -7   9   2       1678.46       1826.41        49.37 o                         
  -4   9   2      10309.47      10440.67       142.31 o                         
  -1   9   2      31230.36      30388.25       829.91 o                         
   2   9   2       8360.52       8231.38       127.00 o                         
   5   9   2        397.30        296.90        21.56 o                         
   8   9   2        822.75        768.49        53.33 o                         
 -18  10   2        965.86        993.87        86.54 o                         
 -15  10   2       2422.66       2468.27       124.92 o                         
 -12  10   2       7329.68       7569.57       135.33 o                         
  -9  10   2       1926.45       1936.89        64.20 o                         
  -6  10   2       7316.90       7375.19       121.62 o                         
  -3  10   2      10635.28      10918.44       161.74 o                         
   0  10   2      10936.11      10586.62       161.92 o                         
   3  10   2        796.97        740.80        48.08 o                         
   6  10   2       3207.67       3379.81       124.73 o                         
 -17  11   2        647.75        534.07        51.70 o                         
 -14  11   2       2664.05       2867.64       143.89 o                         
 -11  11   2       3686.26       3604.23       115.42 o                         
  -8  11   2      27975.36      27879.04       330.67 o                         
  -5  11   2       3434.40       3280.09        66.67 o                         
  -2  11   2       7278.46       6998.40       128.58 o                         
   1  11   2       2015.90       2061.18        63.37 o                         
   4  11   2       3102.85       3252.92       123.70 o                         
 -16  12   2        435.72        467.45        59.59 o                         
 -13  12   2       3727.26       3800.22       102.68 o                         
 -10  12   2       7223.80       7739.21       172.55 o                         
  -7  12   2      11166.80      10940.57       146.70 o                         
  -4  12   2       1038.32       1071.23        37.87 o                         
  -1  12   2       4997.66       5153.68       131.50 o                         
   2  12   2       2738.67       2791.42        80.45 o                         
   5  12   2       3275.06       3313.90       102.46 o                         
 -15  13   2       1100.65       1160.45        57.87 o                         
 -12  13   2       2813.12       3149.70       132.67 o                         
  -9  13   2      11619.62      11904.50       194.13 o                         
  -6  13   2       3289.25       3171.37        72.72 o                         
  -3  13   2        118.64        143.10        52.16 o                         
   0  13   2       3142.08       3260.96       106.19 o                         
   3  13   2       3128.12       3398.64       231.93 o                         
 -14  14   2       1866.49       1846.83        66.01 o                         
 -11  14   2       1992.63       2090.28        77.32 o                         
  -8  14   2       3987.75       4025.17        85.58 o                         
  -5  14   2       1429.22       1414.57        49.48 o                         
  -2  14   2       3626.50       3728.20       114.17 o                         
   1  14   2       1027.79       1069.37        89.21 o                         
 -16  15   2       1702.69       1918.43        92.59 o                         
 -13  15   2       1258.80       1202.00        90.46 o                         
 -10  15   2       2625.49       2512.05        72.81 o                         
  -7  15   2       3320.62       3231.83       144.68 o                         
  -4  15   2       3650.37       3828.50       217.89 o                         
  -1  15   2       1100.92       1200.53        93.71 o                         
 -15  16   2        661.02        714.06       102.42 o                         
 -12  16   2        970.45        959.06        91.51 o                         
  -9  16   2       2239.41       2509.47       112.58 o                         
  -6  16   2       3031.63       3277.17       114.27 o                         
  -3  16   2       2691.03       2786.42       114.66 o                         
 -11  17   2        635.09        734.19        84.14 o                         
  -8  17   2       1063.47       1063.93       157.47 o                         
  -5  17   2       2283.64       2311.20       122.82 o                         
 -10  18   2        607.14        664.24       195.73 o                         
   0   0   3     102662.02     100035.31      2631.72 o                         
   1   1   3       5355.99       5382.65       104.33 o                         
  -1   2   3       1622.87       1806.08        47.43 o                         
   2   2   3       6926.51       7325.49        88.64 o                         
  -3   3   3      36826.71      34997.16       432.12 o                         
   0   3   3       6761.58       7599.24       105.60 o                         
   3   3   3        381.32        404.53        23.05 o                         
  -5   4   3      37735.04      37764.04       460.29 o                         
  -2   4   3      15160.35      16278.77       189.28 o                         
   1   4   3        921.21       1040.17        29.12 o                         
   4   4   3       2461.65       2229.02        53.88 o                         
  -7   5   3      16165.64      16925.00       205.74 o                         
  -4   5   3      14627.01      14146.86       154.84 o                         
  -1   5   3       3038.37       3309.12        51.60 o                         
   2   5   3        237.18        224.38        18.72 o                         
   5   5   3        391.50        392.75        26.14 o                         
  -9   6   3       1030.32       1220.66        49.29 o                         
  -6   6   3       7977.49       8434.07       118.69 o                         
  -3   6   3       2639.14       2745.66        58.48 o                         
   0   6   3       7276.71       7312.59        90.38 o                         
   3   6   3        987.08       1086.47        28.26 o                         
   6   6   3       3803.39       3680.69        94.56 o                         
 -11   7   3       4957.13       4870.81        74.62 o                         
  -8   7   3        150.19        165.85        25.53 o                         
  -5   7   3        378.70        387.18        14.19 o                         
  -2   7   3        959.31       1114.60        42.41 o                         
   1   7   3      15367.41      14953.52       200.80 o                         
   4   7   3         21.96         29.37        19.40 o                         
   7   7   3        847.42        716.65        39.25 o                         
 -13   8   3       3717.60       3519.57        84.97 o                         
 -10   8   3       1782.03       1805.87        45.70 o                         
  -7   8   3       1100.60       1158.97        26.68 o                         
  -4   8   3        463.60        377.36        25.61 o                         
  -1   8   3      10866.00      10433.69       193.47 o                         
   2   8   3       2348.70       2326.83        47.58 o                         
   5   8   3       1031.98        905.78        36.64 o                         
   8   8   3         17.80         71.75        39.28 o                         
 -15   9   3        464.21        440.68        42.88 o                         
 -12   9   3       4908.39       4838.68       124.54 o                         
  -9   9   3       2892.10       2890.43        60.40 o                         
  -6   9   3        978.38        948.17        27.69 o                         
  -3   9   3         87.36        133.07        24.94 o                         
   0   9   3      11916.75      11592.68       161.63 o                         
   3   9   3          0.58          0.00        18.19 o                         
   6   9   3        271.15        194.08        43.04 o                         
 -17  10   3          0.87         24.40        61.97 o                         
 -14  10   3       1660.94       1468.30        58.02 o                         
 -11  10   3       1386.06       1496.52        54.07 o                         
  -8  10   3       2478.16       2387.51        51.88 o                         
  -5  10   3        193.31        252.12        24.29 o                         
  -2  10   3       2024.67       2011.03        53.97 o                         
   1  10   3       2509.48       2571.87       102.21 o                         
   4  10   3       1930.26       2011.64        73.41 o                         
   7  10   3        186.66        131.38        61.61 o                         
 -16  11   3        211.35        198.30        55.80 o                         
 -13  11   3        218.94        258.44        36.59 o                         
 -10  11   3       1734.20       1687.46        51.48 o                         
  -7  11   3       1756.22       1712.53        48.77 o                         
  -4  11   3        106.52         98.70        24.43 o                         
  -1  11   3        556.68        444.83        37.40 o                         
   2  11   3        642.05        552.48        47.87 o                         
   5  11   3        511.23        583.10       189.86 o                         
 -15  12   3        169.27        112.86        40.32 o                         
 -12  12   3         18.38         35.04        29.55 o                         
  -9  12   3       1686.28       1763.19        51.13 o                         
  -6  12   3       2939.96       2686.02        86.87 o                         
  -3  12   3       1680.89       1500.91        64.33 o                         
   0  12   3         77.85         99.70        50.35 o                         
   3  12   3        771.50        722.10        63.73 o                         
 -17  13   3        350.53        258.56        63.67 o                         
 -14  13   3         13.69         17.60        36.72 o                         
 -11  13   3       1138.50       1137.59        42.76 o                         
  -8  13   3       6023.24       5814.31       158.81 o                         
  -5  13   3        441.77        390.34        35.92 o                         
  -2  13   3        254.98        220.07        42.53 o                         
   1  13   3         18.59          0.00        47.31 o                         
   4  13   3        890.77        869.48       152.29 o                         
 -16  14   3        295.27        151.63        53.92 o                         
 -13  14   3         51.89         86.84        34.26 o                         
 -10  14   3       2661.38       2514.69       119.46 o                         
  -7  14   3        945.01        844.61        59.58 o                         
  -4  14   3       2123.72       2016.56       107.73 o                         
  -1  14   3         17.48         20.66        59.88 o                         
   2  14   3        536.18        502.45       134.16 o                         
 -15  15   3        562.77        506.49        58.86 o                         
 -12  15   3         21.54         27.52        30.54 o                         
  -9  15   3        485.98        419.93        38.26 o                         
  -6  15   3         46.38         49.27        32.85 o                         
  -3  15   3        387.18        475.46        75.38 o                         
   0  15   3        192.38        205.26       122.77 o                         
 -14  16   3        828.24        912.55       136.94 o                         
 -11  16   3         47.65         58.10        57.53 o                         
  -8  16   3          0.54          0.00        34.30 o                         
  -5  16   3        702.13        721.00        72.85 o                         
  -2  16   3        610.92        670.00        87.11 o                         
 -13  17   3        108.01        106.46        92.91 o                         
 -10  17   3         20.24         27.79        54.61 o                         
  -7  17   3        185.95        265.14        81.72 o                         
  -4  17   3       1389.43       1370.24        92.85 o                         
  -1   1   4       1803.70       2184.11        65.54 o                         
  -3   2   4       8740.72       8618.53       130.56 o                         
   0   2   4       1605.97       1579.59        50.06 o                         
  -5   3   4      20717.78      20770.10       234.47 o                         
  -2   3   4       8290.78       7846.92       105.44 o                         
   1   3   4      33683.56      32863.91       342.78 o                         
  -7   4   4         37.10         41.88        15.17 o                         
  -4   4   4      29847.66      27995.05       315.47 o                         
  -1   4   4      25558.86      24566.23       387.12 o                         
   2   4   4      17438.60      17526.36       232.67 o                         
  -9   5   4        595.92        591.64        27.79 o                         
  -6   5   4        339.42        274.77        35.73 o                         
  -3   5   4      16085.75      16279.90       210.96 o                         
   0   5   4      28013.41      26778.56       312.39 o                         
   3   5   4        289.00        340.44        23.13 o                         
 -11   6   4       1219.35       1238.66        34.93 o                         
  -8   6   4       3178.26       3195.12        67.71 o                         
  -5   6   4      18592.04      18337.48       424.56 o                         
  -2   6   4      10734.72      10616.76       254.02 o                         
   1   6   4       7092.28       6867.85       111.99 o                         
   4   6   4        361.89        424.62        35.20 o                         
 -13   7   4       3053.37       3167.68        61.23 o                         
 -10   7   4       7270.52       7093.50       101.61 o                         
  -7   7   4      15558.87      15587.51       192.68 o                         
  -4   7   4         69.13        140.44        21.68 o                         
  -1   7   4      10853.19      10390.85       108.15 o                         
   2   7   4       2578.82       2636.82        50.24 o                         
   5   7   4       5086.76       5415.35        88.41 o                         
 -15   8   4        516.39        579.23        43.85 o                         
 -12   8   4       3851.87       3953.18        72.29 o                         
  -9   8   4      13982.32      14205.64       289.24 o                         
  -6   8   4       2270.82       2266.83        35.24 o                         
  -3   8   4        190.30        225.98        19.51 o                         
   0   8   4       5908.44       6076.43        86.98 o                         
   3   8   4      11608.34      11635.63       159.39 o                         
   6   8   4       1656.61       1846.35        55.59 o                         
 -17   9   4         90.08         64.23        57.16 o                         
 -14   9   4       1498.45       1595.72        82.82 o                         
 -11   9   4       3778.90       3877.89        81.58 o                         
  -8   9   4       7379.36       7320.40        96.27 o                         
  -5   9   4        342.54        295.11        24.75 o                         
  -2   9   4       4664.63       4857.09        73.18 o                         
   1   9   4       3030.88       2918.16        54.38 o                         
   4   9   4       4678.61       4569.05       183.13 o                         
   7   9   4        310.88        297.19        60.45 o                         
 -16  10   4        544.82        532.94        75.36 o                         
 -13  10   4       1788.25       1919.46        49.49 o                         
 -10  10   4       3057.10       2980.34       100.27 o                         
  -7  10   4       4879.55       4859.72        82.49 o                         
  -4  10   4       1516.63       1648.11       127.44 o                         
  -1  10   4       5742.75       5891.33       144.56 o                         
   2  10   4       1513.14       1600.13        65.04 o                         
   5  10   4       1542.46       1973.89       110.79 o                         
 -15  11   4        885.36        603.72       154.00 o                         
 -12  11   4        341.25        334.06        24.38 o                         
  -9  11   4       7282.10       7686.09       114.04 o                         
  -6  11   4       2409.16       2507.36        66.48 o                         
  -3  11   4       6708.13       6872.83       138.54 o                         
   0  11   4        349.46        292.19        28.24 o                         
   3  11   4       1163.67       1312.72        89.66 o                         
   6  11   4        623.09        571.19       108.17 o                         
 -17  12   4        914.35        848.01        79.37 o                         
 -14  12   4        349.71        331.63        64.17 o                         
 -11  12   4        101.20        150.25        28.40 o                         
  -8  12   4       7499.90       7691.83       130.12 o                         
  -5  12   4       6370.44       6552.14       142.32 o                         
  -2  12   4       1271.97       1357.79        68.31 o                         
   1  12   4         96.85         80.81        51.12 o                         
   4  12   4       1384.56       1643.56       181.58 o                         
 -16  13   4        991.12       1052.32        70.46 o                         
 -13  13   4        181.53        126.02        34.28 o                         
 -10  13   4        902.30        982.28        61.03 o                         
  -7  13   4       1731.07       1939.83        64.35 o                         
  -4  13   4       2158.11       2235.96        62.30 o                         
  -1  13   4        428.17        368.11        64.68 o                         
   2  13   4        695.23        576.82       136.83 o                         
 -15  14   4        772.93        829.70        79.10 o                         
 -12  14   4        573.59        535.38        37.91 o                         
  -9  14   4        707.42        826.53        41.01 o                         
  -6  14   4       3668.72       3783.23       122.50 o                         
  -3  14   4       1043.31       1100.13        91.57 o                         
   0  14   4        168.04        102.07        87.61 o                         
 -14  15   4        437.10        486.92        71.68 o                         
 -11  15   4       1231.70       1270.20        62.96 o                         
  -8  15   4        290.98        262.88        41.09 o                         
  -5  15   4       2394.63       2472.99       103.58 o                         
  -2  15   4       1001.48       1058.71        97.98 o                         
 -13  16   4       1317.28       1488.55       119.10 o                         
 -10  16   4        597.60        625.87        69.39 o                         
  -7  16   4        265.36        385.37        59.72 o                         
  -4  16   4       1425.75       1565.00       101.40 o                         
 -12  17   4       1169.82       1214.06       110.37 o                         
  -9  17   4         42.79        109.79        55.05 o                         
  -6  17   4        349.94        359.17        94.35 o                         
   0   1   5        224.84        278.75        23.94 o                         
  -2   2   5       6557.97       6748.32       107.92 o                         
   1   2   5      23899.14      23655.32       482.11 o                         
  -4   3   5        691.06        746.17        24.72 o                         
  -1   3   5      25480.41      24919.25       320.08 o                         
   2   3   5       6013.62       5600.73       112.20 o                         
  -6   4   5       8093.06       8432.25       117.55 o                         
  -3   4   5       1824.37       1893.31        50.97 o                         
   0   4   5      42396.53      39787.98       594.90 o                         
   3   4   5        492.78        504.99        23.91 o                         
  -8   5   5       1538.75       1651.39        48.61 o                         
  -5   5   5        487.57        575.65        29.01 o                         
  -2   5   5      15517.20      14935.61       255.13 o                         
   1   5   5      13863.90      13347.78       170.40 o                         
   4   5   5       1163.33       1226.82        40.64 o                         
 -10   6   5       1288.28       1195.36        38.86 o                         
  -7   6   5      11785.58      11439.21       201.07 o                         
  -4   6   5        660.04        702.92        26.46 o                         
  -1   6   5      10951.83      10406.81       145.56 o                         
   2   6   5       2821.91       2650.37        58.81 o                         
   5   6   5       5840.20       5837.10        88.18 o                         
 -12   7   5       1658.95       1741.92        65.16 o                         
  -9   7   5       3285.19       3111.58        75.10 o                         
  -6   7   5       2175.30       2163.42        61.71 o                         
  -3   7   5       1906.74       1858.38        51.93 o                         
   0   7   5       4445.17       4150.40        77.78 o                         
   3   7   5       2619.69       2613.43        92.95 o                         
   6   7   5       2999.33       3022.71        61.96 o                         
 -14   8   5        259.26        281.68        36.97 o                         
 -11   8   5       2302.59       2277.66        53.00 o                         
  -8   8   5      13459.51      13562.54       356.63 o                         
  -5   8   5       3247.18       3345.28        72.25 o                         
  -2   8   5       1529.84       1507.28        49.53 o                         
   1   8   5       1651.45       1462.70        40.56 o                         
   4   8   5       3774.27       3846.18        73.14 o                         
   7   8   5        286.74        233.97        44.65 o                         
 -16   9   5        133.58         71.20        94.86 o                         
 -13   9   5         74.42         65.32        25.51 o                         
 -10   9   5       7087.81       7310.54       181.61 o                         
  -7   9   5       9256.06       8878.74       165.63 o                         
  -4   9   5       1805.77       1707.06        61.85 o                         
  -1   9   5        724.71        710.96        34.31 o                         
   2   9   5       1903.40       1870.71        54.27 o                         
   5   9   5       3536.78       3824.98       205.96 o                         
 -15  10   5        887.76        715.44       103.63 o                         
 -12  10   5        470.14        436.04        28.70 o                         
  -9  10   5       7011.42       7040.17        96.08 o                         
  -6  10   5       2459.77       2312.46        67.12 o                         
  -3  10   5       2306.74       2440.22        73.65 o                         
   0  10   5        458.38        423.85        22.48 o                         
   3  10   5       3532.06       3241.01       164.50 o                         
   6  10   5        160.26         21.42        54.23 o                         
 -14  11   5        616.01        520.30        33.85 o                         
 -11  11   5       1214.19       1166.30        55.53 o                         
  -8  11   5        218.20        211.81        20.75 o                         
  -5  11   5       3531.92       3813.18       170.86 o                         
  -2  11   5       1442.76       1365.74       189.74 o                         
   1  11   5       1204.21       1007.10        62.62 o                         
   4  11   5        871.97        736.76       141.31 o                         
 -16  12   5       1890.43       1937.00        97.92 o                         
 -13  12   5        287.14        281.70        36.92 o                         
 -10  12   5        570.14        518.88        34.67 o                         
  -7  12   5       1356.04       1435.29        62.79 o                         
  -4  12   5       6580.95       7081.83       286.44 o                         
  -1  12   5        367.73        317.59        32.24 o                         
   2  12   5        626.28        440.91       119.00 o                         
 -15  13   5        937.21       1118.52       132.82 o                         
 -12  13   5        274.20        150.83        31.46 o                         
  -9  13   5        268.80        251.10        25.35 o                         
  -6  13   5       2540.96       2745.19        85.26 o                         
  -3  13   5       6313.31       5929.44       897.65 o                         
   0  13   5        197.19         34.17        94.89 o                         
 -14  14   5        333.26        268.17        60.85 o                         
 -11  14   5        947.66        914.39        66.82 o                         
  -8  14   5        825.76        828.33        54.82 o                         
  -5  14   5       2551.80       2390.83       125.13 o                         
  -2  14   5        211.84        178.33       102.35 o                         
   1  14   5        605.12        597.88       135.39 o                         
 -13  15   5        809.06        794.44        81.14 o                         
 -10  15   5        581.38        672.42        73.17 o                         
  -7  15   5        282.15        220.53        43.07 o                         
  -4  15   5        520.38        492.73        82.22 o                         
  -1  15   5        705.09        736.38       144.04 o                         
 -12  16   5       1135.46       1248.87        81.91 o                         
  -9  16   5        204.90        286.98        74.21 o                         
  -6  16   5        182.53        171.01        60.21 o                         
   0   0   6      26091.45      25453.82       525.39 o                         
   1   1   6       3351.35       3075.91        75.67 o                         
  -1   2   6       4675.89       4328.35        82.97 o                         
   2   2   6       4859.64       4614.08        88.67 o                         
  -3   3   6          3.74         39.82        16.87 o                         
   0   3   6       6497.89       6150.78       245.19 o                         
   3   3   6       3324.22       3264.23        55.33 o                         
  -5   4   6        935.64        854.20        32.68 o                         
  -2   4   6       1204.47       1243.84        35.13 o                         
   1   4   6       9065.94       8654.40       114.44 o                         
   4   4   6       5113.27       5334.52       108.30 o                         
  -7   5   6        127.47         93.42        23.23 o                         
  -4   5   6         23.73         34.09        16.43 o                         
  -1   5   6       9095.30       8767.98       116.90 o                         
   2   5   6       3553.04       3284.34        64.50 o                         
   5   5   6       1920.22       1917.40        47.13 o                         
  -9   6   6       6542.38       6527.48       116.70 o                         
  -6   6   6       1078.01       1109.16        42.48 o                         
  -3   6   6       1862.44       1768.26        55.88 o                         
   0   6   6       2219.51       2090.76        49.73 o                         
   3   6   6       1623.26       1578.59        55.39 o                         
   6   6   6        296.25        330.60        33.92 o                         
 -11   7   6         17.64          0.79        25.06 o                         
  -8   7   6       6477.68       6337.58       161.44 o                         
  -5   7   6       2524.32       2745.49        75.23 o                         
  -2   7   6       4981.02       4625.68       162.85 o                         
   1   7   6        191.78        237.51        27.96 o                         
   4   7   6       3638.12       3705.69       115.11 o                         
   7   7   6        236.90        359.17        64.70 o                         
 -13   8   6          3.11          0.00        28.97 o                         
 -10   8   6       1562.58       1619.93        47.79 o                         
  -7   8   6       5687.61       5880.93       169.65 o                         
  -4   8   6       2011.96       2092.08        54.77 o                         
  -1   8   6         48.78         75.44        15.95 o                         
   2   8   6        877.44        899.99        67.48 o                         
   5   8   6       1491.61       1532.94        59.71 o                         
   8   8   6        496.41        503.61        92.10 o                         
 -15   9   6        111.95        211.98       101.98 o                         
 -12   9   6          5.54         35.68        28.07 o                         
  -9   9   6       2272.90       2224.78        66.53 o                         
  -6   9   6       1766.76       1711.28        61.07 o                         
  -3   9   6       1688.54       1688.50        47.42 o                         
   0   9   6        157.49        139.37        19.26 o                         
   3   9   6       2892.09       2922.04        84.29 o                         
   6   9   6        460.48        492.07        65.26 o                         
 -14  10   6        199.37        145.01        32.68 o                         
 -11  10   6        305.14        325.43        29.44 o                         
  -8  10   6       1266.07       1271.76        46.67 o                         
  -5  10   6       2277.72       2262.33        64.18 o                         
  -2  10   6       1039.87       1051.34        38.31 o                         
   1  10   6        156.70        162.83        27.84 o                         
   4  10   6        315.10        518.93       128.60 o                         
 -16  11   6        393.38        468.34       188.94 o                         
 -13  11   6        463.33        451.62        34.94 o                         
 -10  11   6        413.40        437.66        29.05 o                         
  -7  11   6        595.31        654.56        46.84 o                         
  -4  11   6       3995.14       4027.37       100.43 o                         
  -1  11   6        857.91        991.91        70.96 o                         
   2  11   6        513.20        454.22       123.39 o                         
   5  11   6        108.08          0.00        78.23 o                         
 -15  12   6        537.63        557.99        91.42 o                         
 -12  12   6        531.07        503.48        52.91 o                         
  -9  12   6        105.58         95.58        34.81 o                         
  -6  12   6        677.82        812.41        69.09 o                         
  -3  12   6        928.24        988.38        62.63 o                         
   0  12   6        823.91        741.62       119.00 o                         
   3  12   6         62.05          0.00       120.39 o                         
 -14  13   6        892.76        916.22        76.04 o                         
 -11  13   6        163.21        112.38        38.04 o                         
  -8  13   6        108.22         80.49        38.47 o                         
  -5  13   6       1756.25       2104.97       207.21 o                         
  -2  13   6        534.85        677.71       119.32 o                         
   1  13   6        474.60        370.23       127.63 o                         
 -13  14   6       1200.24       1269.27        84.17 o                         
 -10  14   6         20.98         59.05        53.81 o                         
  -7  14   6        225.32        275.15        49.15 o                         
  -4  14   6        157.54        224.54        97.86 o                         
  -1  14   6        864.53        898.00       136.37 o                         
 -12  15   6        973.60       1074.46        92.25 o                         
  -9  15   6        130.43         60.33        54.09 o                         
  -6  15   6        805.08        740.02        58.64 o                         
  -3  15   6        364.53        332.65        91.99 o                         
 -11  16   6        649.28        781.24        73.18 o                         
  -8  16   6        265.45        241.07        75.57 o                         
  -5  16   6         88.78          1.25        78.45 o                         
  -1   1   7      14480.86      14078.32       189.22 o                         
  -3   2   7       3789.82       3756.95        74.40 o                         
   0   2   7      14508.49      14595.99       267.74 o                         
  -5   3   7        962.77       1005.78        34.63 o                         
  -2   3   7       4835.96       4848.95        86.66 o                         
   1   3   7       4358.58       4426.88       146.28 o                         
  -7   4   7      10718.55      11011.78       144.31 o                         
  -4   4   7         42.07         24.95        15.77 o                         
  -1   4   7       6113.79       5953.51       140.72 o                         
   2   4   7       3068.06       3107.52        72.42 o                         
  -9   5   7       5534.18       5703.19        87.23 o                         
  -6   5   7       7474.10       7439.77       120.40 o                         
  -3   5   7       2453.18       2582.23        82.73 o                         
   0   5   7       3277.46       3233.37        93.30 o                         
   3   5   7       6725.06       6947.07       110.09 o                         
 -11   6   7       2660.28       2725.60        75.99 o                         
  -8   6   7       5484.77       5469.38       105.36 o                         
  -5   6   7        624.80        684.21        32.10 o                         
  -2   6   7       2842.68       2759.73        61.42 o                         
   1   6   7       2697.67       2688.49        72.04 o                         
   4   6   7       5799.66       5852.43       117.00 o                         
 -13   7   7        471.19        462.19        46.70 o                         
 -10   7   7       1094.88       1158.13        50.12 o                         
  -7   7   7       2112.68       2216.36        74.35 o                         
  -4   7   7      10483.80      10839.27       246.47 o                         
  -1   7   7       1049.84       1041.79        32.40 o                         
   2   7   7       2270.01       2232.35        62.16 o                         
   5   7   7       1228.70       1186.92        52.33 o                         
 -15   8   7        898.52        826.69        82.82 o                         
 -12   8   7        273.93        301.29        34.17 o                         
  -9   8   7       1275.13       1388.28        98.97 o                         
  -6   8   7       5325.86       5356.09       118.89 o                         
  -3   8   7       7390.31       7145.82       169.99 o                         
   0   8   7        872.09        834.63        51.23 o                         
   3   8   7        855.39        895.65        49.30 o                         
   6   8   7        689.83        778.53        78.20 o                         
 -14   9   7        394.10        372.30        52.22 o                         
 -11   9   7        801.03        738.11        41.57 o                         
  -8   9   7       2487.46       2504.05        86.71 o                         
  -5   9   7      10423.44      10513.09       338.67 o                         
  -2   9   7       2185.90       2203.71        61.75 o                         
   1   9   7        883.38        882.93        39.48 o                         
   4   9   7        746.40        824.23        84.89 o                         
 -13  10   7        223.06        127.30        33.29 o                         
 -10  10   7       1451.29       1531.86       113.62 o                         
  -7  10   7       1593.92       1686.77        61.33 o                         
  -4  10   7       4600.43       4616.14       100.12 o                         
  -1  10   7        286.44        268.01        37.02 o                         
   2  10   7       1669.61       1590.88       190.49 o                         
   5  10   7        301.33        175.21        83.83 o                         
 -15  11   7       1060.88       1012.04        79.80 o                         
 -12  11   7       2074.75       1984.58        62.78 o                         
  -9  11   7        258.57        292.12        35.11 o                         
  -6  11   7       1625.18       1585.09        64.41 o                         
  -3  11   7       1166.81       1037.42        61.03 o                         
   0  11   7       1996.50       2304.65       179.62 o                         
   3  11   7        619.56        610.40       147.52 o                         
 -14  12   7       1445.05       1602.64        91.71 o                         
 -11  12   7       1959.14       1733.62        83.04 o                         
  -8  12   7         49.77         41.96        35.96 o                         
  -5  12   7        946.24       1045.72        60.11 o                         
  -2  12   7       1914.11       2023.46       172.22 o                         
   1  12   7       1826.13       2234.95       195.29 o                         
 -13  13   7       1593.66       1704.26        91.81 o                         
 -10  13   7        732.51        655.46       104.25 o                         
  -7  13   7        700.51        632.74        57.61 o                         
  -4  13   7       1826.91       1750.04       128.00 o                         
  -1  13   7       1402.61       1698.92       169.61 o                         
 -12  14   7       1026.49        939.30        90.25 o                         
  -9  14   7        638.61        487.41        52.21 o                         
  -6  14   7        311.87        298.95        68.27 o                         
  -3  14   7        717.27       1092.45       145.88 o                         
 -11  15   7        750.46        659.59        73.18 o                         
  -8  15   7       1169.73       1242.78        68.70 o                         
  -5  15   7        132.70        269.23       107.55 o                         
   0   1   8       7121.51       6690.37       123.48 o                         
  -2   2   8       2081.49       2014.40        56.33 o                         
   1   2   8        293.08        240.78        32.34 o                         
  -4   3   8       1512.01       1440.16        50.95 o                         
  -1   3   8        182.54        133.81        24.17 o                         
   2   3   8       1063.87       1098.40        44.23 o                         
  -6   4   8        341.14        326.04        29.54 o                         
  -3   4   8        713.08        683.51        27.37 o                         
   0   4   8        637.04        647.70        28.05 o                         
   3   4   8       3964.40       4325.57        89.02 o                         
  -8   5   8       2684.14       2768.70        63.64 o                         
  -5   5   8       1241.54       1130.09        35.66 o                         
  -2   5   8        147.17        146.23        25.19 o                         
   1   5   8         25.61         26.53        18.78 o                         
   4   5   8       2706.81       2825.42        83.68 o                         
 -10   6   8       1088.05        980.11        58.28 o                         
  -7   6   8        104.53         96.09        29.50 o                         
  -4   6   8       1875.19       1949.88        51.71 o                         
  -1   6   8        685.71        725.02        34.57 o                         
   2   6   8       1003.00        869.74        47.79 o                         
   5   6   8        133.63         71.27        29.89 o                         
 -12   7   8         22.36          0.00        43.22 o                         
  -9   7   8        636.32        589.71        64.27 o                         
  -6   7   8       2094.36       2000.85        54.29 o                         
  -3   7   8       2980.47       2854.72        85.71 o                         
   0   7   8         15.39          3.07        23.89 o                         
   3   7   8        619.43        530.45        75.20 o                         
   6   7   8         44.31         34.17        59.67 o                         
 -14   8   8        294.65        210.56       114.84 o                         
 -11   8   8         10.71          2.87        33.83 o                         
  -8   8   8          0.90          0.00        40.61 o                         
  -5   8   8       1676.52       1775.04        52.06 o                         
  -2   8   8       1296.64       1158.92        45.95 o                         
   1   8   8        315.91        210.11        42.38 o                         
   4   8   8         36.33          0.00        44.90 o                         
 -13   9   8        657.19        614.12        48.37 o                         
 -10   9   8          1.39         39.60        41.84 o                         
  -7   9   8         93.05         83.44        39.25 o                         
  -4   9   8       1827.70       1821.59        66.24 o                         
  -1   9   8        300.78        272.28        40.29 o                         
   2   9   8        276.39        242.39        51.25 o                         
   5   9   8          3.70          0.00        60.68 o                         
 -12  10   8        527.57        453.12        39.61 o                         
  -9  10   8          0.06         17.21        42.41 o                         
  -6  10   8        830.11        864.63        51.69 o                         
  -3  10   8        686.14        542.04        52.22 o                         
   0  10   8        938.50        945.61        60.71 o                         
   3  10   8         18.43         69.80        64.48 o                         
 -11  11   8        415.65        340.33        41.48 o                         
  -8  11   8        264.37        223.94        44.57 o                         
  -5  11   8        407.95        355.68        48.79 o                         
  -2  11   8        592.65        567.50        49.49 o                         
   1  11   8        475.91        458.94        99.67 o                         
 -13  12   8        552.52        527.65        86.07 o                         
 -10  12   8        466.93        499.06        81.80 o                         
  -7  12   8        105.59         88.88        29.53 o                         
  -4  12   8          0.10         27.86        44.52 o                         
  -1  12   8        758.80        974.06       149.67 o                         
 -12  13   8        782.79        881.72        78.55 o                         
  -9  13   8        267.02        228.16        49.25 o                         
  -6  13   8         69.32         78.55        91.80 o                         
  -3  13   8         76.72         81.98        79.39 o                         
  -8  14   8        198.69        138.09        54.81 o                         
  -5  14   8          9.18          0.00        59.19 o                         
   0   0   9       3114.20       3015.77       148.37 o                         
   1   1   9       3035.18       2953.78        94.19 o                         
  -1   2   9       2688.09       2637.75        75.57 o                         
   2   2   9        975.73        988.09        47.14 o                         
  -3   3   9       4155.86       4157.53        94.50 o                         
   0   3   9        903.96        760.13        48.81 o                         
   3   3   9       1864.67       1774.03        56.52 o                         
  -5   4   9       5612.51       5291.99       120.52 o                         
  -2   4   9       2323.57       2247.30        58.96 o                         
   1   4   9        500.89        475.90        35.09 o                         
   4   4   9       1833.58       1848.86        67.32 o                         
  -7   5   9       5133.30       5054.05       120.36 o                         
  -4   5   9       3786.28       3706.37       241.25 o                         
  -1   5   9        238.46        169.02        18.67 o                         
   2   5   9       1315.38       1350.65        47.75 o                         
   5   5   9        873.11        967.83        57.62 o                         
  -9   6   9        334.17        307.12        47.07 o                         
  -6   6   9       1766.67       1796.52        95.34 o                         
  -3   6   9       2728.19       2705.45        92.03 o                         
   0   6   9        837.40        896.12        72.31 o                         
   3   6   9       1508.08       1438.83        64.42 o                         
   6   6   9        605.34        522.06        76.19 o                         
 -11   7   9       1404.74       1618.86       154.56 o                         
  -8   7   9        176.62        173.89        51.81 o                         
  -5   7   9       2142.59       2260.93        69.26 o                         
  -2   7   9        466.91        463.54        39.86 o                         
   1   7   9       2913.55       3105.73        95.37 o                         
   4   7   9        197.92        162.67        48.02 o                         
 -13   8   9       1096.03       1039.11        85.61 o                         
 -10   8   9        410.17        433.91        64.53 o                         
  -7   8   9        156.20        139.62        49.60 o                         
  -4   8   9       3404.71       3434.68       127.09 o                         
  -1   8   9       3146.96       3382.38        91.53 o                         
   2   8   9        802.28        801.55       161.67 o                         
   5   8   9         90.28        116.96        67.69 o                         
 -12   9   9        896.73       1010.97        78.29 o                         
  -9   9   9        205.10        194.53        67.05 o                         
  -6   9   9       1096.26       1270.33       134.34 o                         
  -3   9   9       1707.27       1458.80       120.09 o                         
   0   9   9       2134.77       2294.68       105.56 o                         
   3   9   9        136.58         92.41        73.53 o                         
 -11  10   9        945.56        874.27        74.53 o                         
  -8  10   9        505.86        457.94        82.64 o                         
  -5  10   9        883.85        898.28        74.52 o                         
  -2  10   9        755.74        869.45       202.94 o                         
   1  10   9       1086.34        965.26        93.91 o                         
 -10  11   9        717.42        684.51        65.58 o                         
  -7  11   9        746.41        993.33        79.75 o                         
  -4  11   9        101.64        153.48        60.90 o                         
  -1  11   9        707.46        816.88        88.76 o                         
  -9  12   9       1041.78       1161.49        97.56 o                         
  -6  12   9        388.74        379.39        66.95 o                         
  -3  12   9        358.51        419.00        90.98 o                         
  -8  13   9       1204.10       1261.13        91.76 o                         
  -5  13   9         98.90        150.92        66.25 o                         
  -1   1  10        162.54        192.13        39.74 o                         
  -3   2  10       1322.28       1453.16        67.31 o                         
   0   2  10        166.41        224.07        42.72 o                         
  -5   3  10       1655.46       1885.05        73.56 o                         
  -2   3  10        973.29       1100.08        92.88 o                         
   1   3  10        134.80        162.34        41.50 o                         
  -7   4  10        137.69        106.22        34.25 o                         
  -4   4  10       2871.38       2966.84        89.48 o                         
  -1   4  10         33.91         79.23        40.38 o                         
   2   4  10        569.92        665.26        54.64 o                         
  -9   5  10        143.75        109.60        39.39 o                         
  -6   5  10        343.01        390.95        35.85 o                         
  -3   5  10       1044.45       1174.98        64.07 o                         
   0   5  10        113.17        128.81        26.27 o                         
   3   5  10        202.37        233.84        49.43 o                         
 -11   6  10        127.95        134.73        57.51 o                         
  -8   6  10         87.33         79.57        46.34 o                         
  -5   6  10       1756.66       1829.27        85.74 o                         
  -2   6  10        910.80        931.17        56.68 o                         
   1   6  10        499.29        631.06        53.46 o                         
   4   6  10         18.18         70.40        52.35 o                         
 -10   7  10        304.54        434.68        96.26 o                         
  -7   7  10        221.10        267.13        47.81 o                         
  -4   7  10         62.46         62.27        38.52 o                         
  -1   7  10       1079.84       1208.08       111.52 o                         
   2   7  10        466.81        484.48        65.72 o                         
   5   7  10         78.70         48.83        66.09 o                         
  -9   8  10        125.70         14.57        72.72 o                         
  -6   8  10        154.24        141.71        54.60 o                         
  -3   8  10        174.57        174.53        46.64 o                         
   0   8  10        725.70        844.21       170.43 o                         
   3   8  10         78.19         15.25        62.99 o                         
 -11   9  10        361.64        594.63        89.65 o                         
  -8   9  10         51.20         51.40        71.40 o                         
  -5   9  10          0.20         42.14        58.41 o                         
  -2   9  10        329.92        402.48       149.45 o                         
   1   9  10        674.78        816.24       239.66 o                         
 -10  10  10        224.35        222.12        69.03 o                         
  -7  10  10        286.59        295.04        69.32 o                         
  -4  10  10         35.13        101.25        78.31 o                         
  -1  10  10        867.82        815.99       132.38 o                         
  -9  11  10        466.14        632.96        99.78 o                         
  -6  11  10        240.50        263.10        69.70 o                         
  -3  11  10        167.40        125.90        81.85 o                         
  -5  12  10         87.64          0.00        65.29 o                         
   0   1  11        130.97        133.26        46.52 o                         
  -2   2  11        540.38        322.17        58.83 o                         
   1   2  11        593.66        652.66        70.29 o                         
  -4   3  11       1134.09       1076.90        64.22 o                         
  -1   3  11        847.13        779.34        78.59 o                         
   2   3  11        619.47        661.89        49.60 o                         
  -6   4  11        945.57        859.74        52.14 o                         
  -3   4  11       1388.48       1392.41        58.48 o                         
   0   4  11       1770.86       1709.32        71.13 o                         
   3   4  11         82.40         38.91        45.15 o                         
  -8   5  11         84.33        103.03        52.42 o                         
  -5   5  11        953.66        881.94        46.24 o                         
  -2   5  11        926.44       1023.44        65.16 o                         
   1   5  11        871.21        787.95        65.33 o                         
   4   5  11         36.02         30.61        44.97 o                         
 -10   6  11        158.08        219.02        84.53 o                         
  -7   6  11        587.62        605.39        60.17 o                         
  -4   6  11        571.08        611.80        57.15 o                         
  -1   6  11        335.10        202.91        59.12 o                         
   2   6  11        357.00        442.77        49.22 o                         
  -9   7  11        232.42        190.32        81.96 o                         
  -6   7  11        153.06        137.80        52.99 o                         
  -3   7  11        126.47         82.78        44.79 o                         
   0   7  11       1316.32       1225.92       120.02 o                         
   3   7  11        199.09        218.39        88.83 o                         
  -8   8  11        501.44        481.23        74.09 o                         
  -5   8  11        195.88        108.46        65.33 o                         
  -2   8  11        323.84        403.72        92.81 o                         
   1   8  11        553.51        633.92       104.93 o                         
  -7   9  11        297.88        227.43        68.62 o                         
  -4   9  11        123.83        112.23        66.78 o                         
  -1   9  11        757.25        900.70       110.29 o                         
  -6  10  11        158.81        141.05        70.45 o                         
  -3  10  11        151.63         79.44        91.97 o                         
   0   0  12          1.45          0.00        90.14 o                         
   1   1  12        262.83        338.05        56.93 o                         
  -1   2  12        206.48        278.10        60.39 o                         
   2   2  12        595.73        723.82        60.85 o                         
  -3   3  12        295.11        437.73        64.39 o                         
   0   3  12        502.17        614.08        63.42 o                         
   3   3  12        186.10        198.39        43.40 o                         
  -5   4  12        101.11         94.14        58.42 o                         
  -2   4  12        328.30        418.06        54.08 o                         
   1   4  12        476.56        514.78        50.69 o                         
  -7   5  12         10.64         44.21        54.77 o                         
  -4   5  12        207.07        257.62        64.25 o                         
  -1   5  12        653.60        775.09        67.55 o                         
   2   5  12        223.56        301.39        65.47 o                         
  -6   6  12        204.22        313.83        56.54 o                         
  -3   6  12        142.00        206.66        54.33 o                         
   0   6  12        489.28        562.66        80.16 o                         
  -5   7  12         69.93         81.75        82.44 o                         
  -2   7  12        474.04        529.65       106.55 o                         
  -1   1  13        258.25        205.30        65.32 o                         
  -3   2  13         81.66         17.26        56.25 o                         
   0   2  13        247.79        193.45        65.82 o                         
  -2   3  13        161.98        138.53        59.84 o                         
                                                                                
