# Supplementary material for: Attractive and repulsive forces in a crystal of [Rb(18-crown-6)][SbCl6] under high pressure
Source: Acta Crystallogr B Struct Sci Cryst Eng Mater. 2024 Mar 20;80(Pt 2):135–45. doi: 10.1107/S2052520624001586 (PMC10994168; doi:10.1107/S2052520624001586)
Supplement: Supplementary file 4 [file b-80-00135-Rb1k5sup4.hkl]

data_Rb1k5                                                                      
_shelx_title ' rb1k5.res in R-3'                                                
_shelx_refln_list_code          4                                               
_shelx_F_calc_maximum      354.08                                               
_exptl_crystal_F_000      1002.00                                               
_reflns_d_resolution_high  0.7718                                               
                                                                                
loop_                                                                           
 _space_group_symop_operation_xyz                                               
 'x, y, z'                                                                      
 '-y, x-y, z'                                                                   
 '-x+y, -x, z'                                                                  
 'x+2/3, y+1/3, z+1/3'                                                          
 '-y+2/3, x-y+1/3, z+1/3'                                                       
 '-x+y+2/3, -x+1/3, z+1/3'                                                      
 'x+1/3, y+2/3, z+2/3'                                                          
 '-y+1/3, x-y+2/3, z+2/3'                                                       
 '-x+y+1/3, -x+2/3, z+2/3'                                                      
 '-x, -y, -z'                                                                   
 'y, -x+y, -z'                                                                  
 'x-y, x, -z'                                                                   
 '-x+2/3, -y+1/3, -z+1/3'                                                       
 'y+2/3, -x+y+1/3, -z+1/3'                                                      
 'x-y+2/3, x+1/3, -z+1/3'                                                       
 '-x+1/3, -y+2/3, -z+2/3'                                                       
 'y+1/3, -x+y+2/3, -z+2/3'                                                      
 'x-y+1/3, x+2/3, -z+2/3'                                                       
                                                                                
_cell_length_a    14.0925                                                       
_cell_length_b    14.0925                                                       
_cell_length_c    10.1233                                                       
_cell_angle_alpha  90.000                                                       
_cell_angle_beta   90.000                                                       
_cell_angle_gamma 120.000                                                       
                                                                                
_shelx_F_squared_multiplier     1.000                                           
                                                                                
loop_                                                                           
 _refln_index_h                                                                 
 _refln_index_k                                                                 
 _refln_index_l                                                                 
 _refln_F_squared_calc                                                          
 _refln_F_squared_meas                                                          
 _refln_F_squared_sigma                                                         
 _refln_observed_status                                                         
  -1   2   0      67854.70      58288.98       883.93 o                         
   0   3   0      15554.45      14934.52       611.93 o                         
  -2   4   0      28414.76      27262.28       559.27 o                         
  -4   5   0      28885.63      29289.27       446.00 o                         
  -3   6   0      48069.72      46993.56       957.06 o                         
   0   6   0      13691.48      13441.22       443.68 o                         
  -5   7   0      47210.23      46840.26       615.36 o                         
  -2   7   0      15440.87      14774.72       329.20 o                         
  -7   8   0       8765.59       8918.42       292.10 o                         
  -4   8   0      88686.32      88983.41      1737.34 o                         
  -6   9   0      23402.59      23004.56       343.91 o                         
  -3   9   0      47023.93      43853.12       845.62 o                         
   0   9   0       3156.98       2993.91       219.49 o                         
  -8  10   0       9253.64       8889.67       268.71 o                         
  -5  10   0      24349.77      24923.99       509.73 o                         
 -10  11   0       5602.78       5727.44       226.11 o                         
  -7  11   0      14915.64      14160.49       459.74 o                         
  -4  11   0       9420.54       8623.17       620.81 o                         
  -9  12   0      11582.43      11682.84       354.94 o                         
  -6  12   0       3158.91       3025.29       236.35 o                         
 -11  13   0       4865.40       5264.76       243.40 o                         
  -8  13   0       1885.19       1813.44       166.42 o                         
  -5  13   0       4643.76       4828.21       353.18 o                         
 -10  14   0       1135.17        879.43       250.50 o                         
  -7  14   0       4966.19       4519.62       345.94 o                         
 -12  15   0       3791.28       3244.31       358.02 o                         
  -9  15   0       4918.35       4669.78       315.23 o                         
  -6  15   0       6136.58       6422.48       467.82 o                         
 -11  16   0       3347.17       2867.82       370.67 o                         
  -8  16   0       8525.12       8529.01       433.02 o                         
 -13  17   0       1212.54       1050.82       313.89 o                         
 -10  17   0       3555.78       4615.25       432.91 o                         
  -9  18   0       2917.99       3231.02       408.07 o                         
  -1   1   1       4179.53       4577.05        71.54 o                         
  -3   2   1      23169.38      24470.55       247.61 o                         
   0   2   1      21879.30      22047.74      1346.28 o                         
  -5   3   1        180.84        211.40        25.15 o                         
  -2   3   1      24204.35      25989.55       338.25 o                         
   1   3   1      19184.72      19664.55       320.71 o                         
  -7   4   1      16887.48      16863.46       371.14 o                         
  -4   4   1       1972.41       2141.48        59.20 o                         
   2   4   1       2194.42       2494.76        70.12 o                         
  -9   5   1       4526.72       4680.85       204.02 o                         
  -6   5   1      25968.34      28145.30       837.93 o                         
  -3   5   1        310.43        391.63        40.47 o                         
   0   5   1      14932.01      14391.84       263.23 o                         
   3   5   1       9668.98       9128.32       207.35 o                         
 -11   6   1       3514.76       3610.59       212.30 o                         
  -8   6   1        877.61       1206.23       175.58 o                         
  -5   6   1        446.05        474.58        49.08 o                         
  -2   6   1       1550.41       1814.06       169.40 o                         
   1   6   1        712.49        700.15        69.22 o                         
   4   6   1       4727.74       4661.13       186.44 o                         
 -13   7   1        227.57        235.48       118.52 o                         
 -10   7   1         28.55          0.00       147.86 o                         
  -7   7   1       3410.10       3261.10       177.70 o                         
  -4   7   1       9394.96       9803.91       240.56 o                         
   2   7   1       6367.98       6485.69       201.92 o                         
   5   7   1        405.68        403.00       106.44 o                         
 -15   8   1        482.38        323.93       153.34 o                         
 -12   8   1       1533.85       1704.98       265.14 o                         
  -9   8   1       5754.22       6047.90       243.32 o                         
  -6   8   1       2441.31       2614.47        84.35 o                         
  -3   8   1       8244.56       7753.27       314.29 o                         
   3   8   1       7218.36       7636.43       268.50 o                         
   6   8   1        145.07         15.88       130.94 o                         
 -17   9   1        858.73        702.90       246.40 o                         
 -14   9   1        791.45        834.95       317.42 o                         
  -8   9   1        503.16        605.22        90.83 o                         
  -5   9   1      12173.86      12698.45       245.87 o                         
   1   9   1       3186.60       3345.72       192.27 o                         
   4   9   1       1292.14       1901.64       472.03 o                         
   7   9   1        503.11        716.35       289.89 o                         
 -16  10   1         86.62          0.00       397.46 o                         
 -10  10   1         70.39        170.89       110.27 o                         
  -7  10   1        388.67        438.84        67.34 o                         
  -4  10   1       1189.29        858.97       138.11 o                         
   2  10   1        272.62        337.98       132.50 o                         
   5  10   1         71.14        232.34       230.09 o                         
   8  10   1       1278.73       1004.20       350.27 o                         
  -9  11   1        128.82        167.71       117.76 o                         
  -6  11   1       3542.54       3531.60       131.41 o                         
   3  11   1        517.98        672.30       248.07 o                         
   6  11   1        333.02          0.00       288.57 o                         
 -11  12   1       3655.30       3143.13       222.81 o                         
  -8  12   1         24.51          0.00       121.59 o                         
  -5  12   1       1072.51       1353.67       206.92 o                         
   4  12   1         84.14        420.60       281.91 o                         
 -10  13   1       2497.80       3140.99       446.71 o                         
  -7  13   1       1563.63       1639.75       285.52 o                         
 -12  14   1        363.70         24.37       178.75 o                         
  -9  14   1       2516.19       2711.43       472.21 o                         
  -6  14   1        502.69        409.98       227.14 o                         
 -11  15   1          3.17        193.53       230.01 o                         
  -8  15   1        837.83        861.81       219.21 o                         
 -13  16   1        197.70          0.00       303.71 o                         
 -10  16   1         22.97        559.62       286.43 o                         
 -12  17   1        292.52        126.22       306.01 o                         
  -9  17   1       1169.28       1093.45       276.55 o                         
 -11  18   1        339.36        547.26       285.48 o                         
   0   1   2      82858.11      77006.58      1653.41 o                         
  -2   2   2      23073.45      22541.02       283.18 o                         
   1   2   2       3132.04       3145.11        73.10 o                         
  -4   3   2     125375.93     116740.89      1096.10 o                         
  -1   3   2       6884.78       6610.78       219.68 o                         
   2   3   2      37798.16      37434.71       428.44 o                         
  -6   4   2      16722.74      16559.52       248.90 o                         
  -3   4   2     111842.98     105676.34      1147.11 o                         
   3   4   2      26508.29      27258.35       464.35 o                         
  -8   5   2      13312.09      14151.94       363.25 o                         
  -5   5   2      96675.70      91954.90      1010.68 o                         
  -2   5   2      16124.96      14151.65       757.20 o                         
   1   5   2      10384.39      10154.34       518.68 o                         
   4   5   2       8638.83       8950.31       205.08 o                         
 -10   6   2      14225.43      13961.70       307.88 o                         
  -7   6   2       5762.30       5759.47       146.43 o                         
  -4   6   2      56028.50      56521.61       782.81 o                         
   2   6   2      15527.09      15654.37       271.69 o                         
   5   6   2       2040.24       1964.63       176.36 o                         
 -12   7   2      14010.65      14645.20       432.63 o                         
  -9   7   2      12917.11      13418.53       319.45 o                         
  -6   7   2      25353.30      26415.71       423.90 o                         
  -3   7   2      13399.08      12585.28       809.15 o                         
   3   7   2      10970.98      10965.74       224.04 o                         
   6   7   2       2260.39       2761.30       227.47 o                         
 -14   8   2      10021.82      10202.47       399.41 o                         
 -11   8   2      13732.47      13183.20       878.39 o                         
  -8   8   2       1746.28       1959.76       283.97 o                         
  -5   8   2       9332.98       9396.21       217.09 o                         
   1   8   2      24139.10      25581.52      1473.40 o                         
   4   8   2       5285.05       5316.40       333.04 o                         
   7   8   2       3628.96       3467.43       439.48 o                         
 -16   9   2       2932.19       2610.56       247.29 o                         
 -13   9   2      13937.09      12705.49       714.67 o                         
 -10   9   2       3211.55       2830.72       363.23 o                         
  -7   9   2       1958.87       1964.60        84.94 o                         
  -4   9   2      11194.42      10566.76       399.69 o                         
   2   9   2      10018.80       9527.80       569.01 o                         
   5   9   2        451.09        464.20       147.98 o                         
   8   9   2        957.57       1136.74       300.96 o                         
 -18  10   2       1320.58       2295.22       607.71 o                         
 -15  10   2       3166.29       2999.99       283.71 o                         
  -9  10   2       1976.91       2109.98       127.52 o                         
  -6  10   2       8338.33       8273.95       222.48 o                         
   6  10   2       4200.80       4500.75       333.76 o                         
 -17  11   2        759.47       1001.80       583.84 o                         
 -11  11   2       4113.70       4257.02       268.30 o                         
  -8  11   2      33032.30      31896.22       598.27 o                         
  -5  11   2       4103.42       3585.61       228.38 o                         
   4  11   2       3909.45       4869.88       697.64 o                         
 -10  12   2       8317.98       8824.83       330.57 o                         
  -7  12   2      13146.21      13020.53       423.07 o                         
   5  12   2       4734.31       5133.53       749.60 o                         
 -12  13   2       3579.95       2983.02       375.58 o                         
  -9  13   2      14457.20      14116.33       433.27 o                         
  -6  13   2       4089.01       3467.29       338.13 o                         
 -11  14   2       2496.80       2675.06       316.57 o                         
  -8  14   2       4960.67       4590.22       450.83 o                         
 -13  15   2       1540.63       2122.18       327.00 o                         
 -10  15   2       3491.92       3902.80       317.82 o                         
  -7  15   2       3987.84       3350.42       951.65 o                         
 -12  16   2       1244.06       1368.48       254.85 o                         
  -9  16   2       2839.31       2329.71       282.49 o                         
 -11  17   2        800.92        662.99       247.74 o                         
 -10  18   2        802.19        757.68       435.68 o                         
   0   0   3     111036.09     113033.21      4217.92 o                         
   1   1   3       4434.96       4239.68        68.82 o                         
  -1   2   3       1057.86       1060.60        69.85 o                         
   2   2   3       6071.95       6218.21       100.50 o                         
  -3   3   3      34939.09      34922.20       384.74 o                         
   0   3   3       6672.64       6986.60       152.86 o                         
   3   3   3        212.92        205.79        29.53 o                         
  -5   4   3      39005.61      39492.01       374.16 o                         
  -2   4   3      14711.14      15494.48       225.86 o                         
   1   4   3        853.42        799.10        51.06 o                         
   4   4   3       3513.84       3434.86       111.81 o                         
  -7   5   3      16483.53      17212.20       275.11 o                         
  -4   5   3      14267.95      14406.67       191.88 o                         
  -1   5   3       2750.88       2562.82       167.21 o                         
   2   5   3        173.54        229.85        64.91 o                         
   5   5   3        231.29        284.38        91.59 o                         
  -9   6   3       1726.76       1949.72        70.40 o                         
  -6   6   3       8087.69       8185.97       125.74 o                         
  -3   6   3       2335.43       2326.59       154.20 o                         
   3   6   3        817.92        828.61        67.41 o                         
   6   6   3       4294.65       4379.39       187.80 o                         
 -11   7   3       5363.57       5165.84       201.45 o                         
  -8   7   3         77.26         41.86        47.17 o                         
  -5   7   3        288.27        304.77        49.19 o                         
   4   7   3          2.61         89.51       125.37 o                         
   7   7   3        945.04        804.66       130.14 o                         
 -13   8   3       4321.73       3977.08       240.60 o                         
 -10   8   3       1783.56       1812.97       110.73 o                         
  -7   8   3       1079.66       1181.55        94.96 o                         
  -4   8   3        740.19        464.49       171.97 o                         
   2   8   3       2271.33       2434.25       204.06 o                         
   5   8   3       1162.99       1178.45       156.54 o                         
   8   8   3         48.52         45.29       208.09 o                         
 -15   9   3        484.77        316.92       217.51 o                         
 -12   9   3       5613.08       5890.98       230.59 o                         
  -9   9   3       3117.35       3098.12       134.69 o                         
  -6   9   3        800.50        796.07        99.33 o                         
   3   9   3          8.07         45.65       178.85 o                         
   6   9   3        284.73        514.43       154.84 o                         
 -17  10   3         19.70         43.37       447.25 o                         
 -14  10   3       2061.47        562.14       460.51 o                         
 -11  10   3       1470.45       1322.80       243.52 o                         
  -8  10   3       2419.10       2422.71       117.09 o                         
  -5  10   3         82.43          0.00        82.97 o                         
   4  10   3       2265.18       2068.46       556.60 o                         
   7  10   3        245.62          0.00       368.75 o                         
 -16  11   3        269.87         38.67       313.08 o                         
 -10  11   3       1927.29       1887.99       160.65 o                         
  -7  11   3       1741.49       1729.71       165.96 o                         
   5  11   3        601.38        529.95       469.19 o                         
 -12  12   3         82.93        189.51       253.89 o                         
  -9  12   3       1784.36       1800.29       153.29 o                         
  -6  12   3       3161.75       2302.58       285.50 o                         
 -11  13   3       1207.41       1243.71       162.47 o                         
  -8  13   3       7367.81       6817.44       466.65 o                         
 -10  14   3       3314.78       3213.85       280.72 o                         
  -7  14   3       1062.45        924.12       358.56 o                         
 -12  15   3         14.11          0.00       254.14 o                         
  -9  15   3        578.94        405.71       243.61 o                         
 -14  16   3       1153.25       1147.07       388.66 o                         
 -11  16   3         48.04          0.00       278.08 o                         
 -13  17   3         95.57        392.98       320.28 o                         
 -10  17   3          9.33         45.81       292.82 o                         
  -1   1   4       2642.41       2810.30       190.03 o                         
  -3   2   4      11365.82      11250.12       200.05 o                         
   0   2   4       2488.59       2485.46        82.43 o                         
  -5   3   4      24949.77      25018.44       373.40 o                         
  -2   3   4      10389.50      10594.22       250.13 o                         
   1   3   4      40738.21      39808.99       641.46 o                         
  -7   4   4         18.18         39.37        52.70 o                         
  -4   4   4      34000.63      34277.60       445.33 o                         
  -1   4   4      30589.88      30536.37       541.17 o                         
   2   4   4      22005.90      22161.27       369.21 o                         
  -9   5   4        911.27        902.59        62.62 o                         
  -6   5   4        514.25        532.76        43.64 o                         
  -3   5   4      19019.80      19113.20       293.64 o                         
   0   5   4      34414.30      34067.47       894.67 o                         
   3   5   4        515.95        579.34        53.27 o                         
 -11   6   4       1615.67       1840.63       125.39 o                         
  -8   6   4       4295.60       4414.52        87.26 o                         
  -5   6   4      22613.07      22751.82       301.59 o                         
  -2   6   4      13958.39      13154.94       407.21 o                         
   4   6   4        578.34        760.64       130.62 o                         
 -13   7   4       4267.80       4504.07       280.21 o                         
 -10   7   4       8944.11       9372.17       188.14 o                         
  -7   7   4      19743.09      20062.50       259.60 o                         
  -4   7   4        175.40        151.31        57.86 o                         
   5   7   4       6920.65       7035.93       305.84 o                         
 -15   8   4        807.74        614.09       196.56 o                         
 -12   8   4       5051.30       5107.62       385.70 o                         
  -9   8   4      17941.80      18591.48       272.49 o                         
  -6   8   4       3313.05       3357.00       108.55 o                         
   3   8   4      15245.50      15130.74       577.14 o                         
   6   8   4       2617.42       3159.79       271.71 o                         
 -17   9   4        126.95        262.22       236.29 o                         
 -14   9   4       2162.25       2514.95       224.96 o                         
 -11   9   4       5157.39       5555.38       183.82 o                         
  -8   9   4       9984.21       9812.07       266.82 o                         
  -5   9   4        307.71        187.33        88.90 o                         
   7   9   4        415.61        638.67       234.51 o                         
 -16  10   4        785.16        536.22       279.68 o                         
 -13  10   4       2594.68       2663.61       327.08 o                         
 -10  10   4       4199.27       4263.74       176.15 o                         
  -7  10   4       6500.39       6689.96       243.11 o                         
   5  10   4       2420.62       2405.76       661.36 o                         
 -15  11   4       1244.86        899.35       286.76 o                         
 -12  11   4        527.55        493.55       178.01 o                         
  -9  11   4       9733.06       9274.73       364.67 o                         
  -6  11   4       3049.15       2748.41       247.45 o                         
   6  11   4        972.87       1507.76       596.38 o                         
 -11  12   4        169.95        227.00       180.00 o                         
  -8  12   4       9570.30       9790.09       436.19 o                         
 -13  13   4        289.96          0.00       349.36 o                         
 -10  13   4       1336.56       1258.77       397.53 o                         
  -7  13   4       2287.96       2396.21       367.92 o                         
 -12  14   4        852.89        824.58       213.19 o                         
  -9  14   4       1069.13       1283.92       235.22 o                         
 -11  15   4       1842.06       1695.07       309.61 o                         
 -13  16   4       2007.06       2262.37       353.77 o                         
 -10  16   4        981.72       1238.93       389.27 o                         
   0   1   5        147.76         68.35       103.43 o                         
  -2   2   5       5725.40       5926.68       110.63 o                         
   1   2   5      24517.29      25985.54       772.25 o                         
  -4   3   5        302.45        287.52        44.67 o                         
  -1   3   5      26060.22      27693.60       638.12 o                         
   2   3   5       5783.40       5823.26       116.12 o                         
  -6   4   5       8421.01       8339.88       220.03 o                         
  -3   4   5       1203.70       1244.71        81.30 o                         
   0   4   5      46116.72      44875.92      1054.96 o                         
   3   4   5        371.49        369.78        50.21 o                         
  -8   5   5       1382.45       1408.15        60.03 o                         
  -5   5   5        213.85        242.10        51.02 o                         
  -2   5   5      15788.32      15334.34       296.93 o                         
   1   5   5      15211.77      14898.68       277.31 o                         
   4   5   5       1032.71       1032.08        81.64 o                         
 -10   6   5       1234.41       1246.31        90.85 o                         
  -7   6   5      12419.42      12410.69       213.41 o                         
  -4   6   5        418.09        474.18        85.22 o                         
  -1   6   5      11043.84      10639.69       233.29 o                         
   2   6   5       2691.32       2554.77       123.01 o                         
   5   6   5       6796.79       6991.58       329.30 o                         
 -12   7   5       1795.49       1996.54       191.21 o                         
  -9   7   5       3413.52       3479.51        97.17 o                         
  -6   7   5       1876.42       1881.09       102.30 o                         
  -3   7   5       1908.53       2013.20        80.38 o                         
   0   7   5       4399.25       3593.95       767.74 o                         
   6   7   5       3646.43       3897.98       405.42 o                         
 -14   8   5        206.32        238.31       176.50 o                         
 -11   8   5       2384.68       2755.80       168.77 o                         
  -8   8   5      15260.97      14948.75       275.72 o                         
  -5   8   5       3347.07       3521.80       162.10 o                         
   4   8   5       4544.28       4219.85       524.29 o                         
   7   8   5        300.51        505.43       273.54 o                         
 -16   9   5        103.11          0.00       258.83 o                         
 -13   9   5         11.72        403.43       215.65 o                         
 -10   9   5       8309.45       8449.80       217.38 o                         
  -7   9   5      10230.07       9934.10       292.25 o                         
 -15  10   5       1032.35       1451.45       258.34 o                         
 -12  10   5        366.54        173.46       144.78 o                         
  -9  10   5       8356.75       7693.54       246.80 o                         
  -6  10   5       2390.69       2267.64       201.48 o                         
 -14  11   5        650.80        698.92       265.78 o                         
 -11  11   5       1481.33       1570.50       186.34 o                         
  -8  11   5        127.21        215.11       156.75 o                         
 -16  12   5       2633.83       2801.19       409.07 o                         
 -13  12   5        257.38        234.48       320.91 o                         
 -10  12   5        565.66        675.26       187.51 o                         
  -7  12   5       1337.36       1276.15       301.49 o                         
 -12  13   5        234.28          0.00       189.84 o                         
  -9  13   5        183.85        403.56       240.39 o                         
 -14  14   5        354.32        425.55       315.49 o                         
 -11  14   5       1079.84       1161.31       348.42 o                         
 -13  15   5       1029.44        597.84       231.37 o                         
 -10  15   5        625.33        208.80       336.71 o                         
 -12  16   5       1509.25        819.28       435.08 o                         
   1   1   6       5044.76       4754.13       270.65 o                         
  -1   2   6       6908.71       6845.70       205.03 o                         
   2   2   6       6802.24       6788.07       156.67 o                         
  -3   3   6         22.31         12.14        43.62 o                         
   0   3   6       8262.49       8179.48       332.49 o                         
   3   3   6       4867.69       4763.38       145.59 o                         
  -5   4   6        949.22        948.94        72.67 o                         
  -2   4   6       1763.54       1860.18       149.80 o                         
   1   4   6      11561.22      11786.38       254.32 o                         
   4   4   6       7727.70       7807.09       144.70 o                         
  -7   5   6         54.56         14.46        59.53 o                         
  -4   5   6         66.43          7.75        56.84 o                         
  -1   5   6      12280.03      12045.52       404.02 o                         
   2   5   6       4882.32       4783.96       185.25 o                         
   5   5   6       3106.35       3020.29       230.33 o                         
  -9   6   6       9549.09       9477.80       213.84 o                         
  -6   6   6       1588.21       1632.55        75.78 o                         
  -3   6   6       2798.04       2591.18       144.53 o                         
   0   6   6       3167.26       2936.24       143.25 o                         
   3   6   6       2526.96       2539.95       137.99 o                         
   6   6   6        494.07        530.48       185.32 o                         
 -11   7   6         47.69        168.33       115.05 o                         
  -8   7   6       8925.63       8954.51       171.17 o                         
  -5   7   6       3645.61       3730.17       189.21 o                         
  -2   7   6       7618.14       7081.03       195.91 o                         
   1   7   6        195.19         95.02        89.73 o                         
   7   7   6        432.76        522.55       218.69 o                         
 -13   8   6          1.92         36.47       191.90 o                         
 -10   8   6       2301.17       2417.00       118.77 o                         
  -7   8   6       7774.19       7576.84       178.11 o                         
  -4   8   6       3107.34       3279.04       133.64 o                         
  -1   8   6         14.34         67.35        99.11 o                         
   8   8   6        844.00        856.68       252.57 o                         
 -15   9   6        212.92         95.69       216.04 o                         
 -12   9   6         28.22         35.42       144.19 o                         
  -9   9   6       3330.85       3250.82       139.86 o                         
  -6   9   6       2742.29       2644.70       150.11 o                         
 -14  10   6        305.33        161.59       244.30 o                         
 -11  10   6        518.27        955.67       120.21 o                         
  -8  10   6       1930.57       2326.46       307.62 o                         
 -13  11   6        765.00        845.60       196.03 o                         
 -10  11   6        726.09        496.40       161.47 o                         
  -7  11   6        867.03        541.95       295.48 o                         
 -15  12   6        848.15        883.64       336.32 o                         
 -12  12   6        938.89       1038.34       202.14 o                         
  -9  12   6        209.43        242.82       211.05 o                         
 -14  13   6       1536.63       1555.98       469.07 o                         
 -11  13   6        348.77        108.23       195.25 o                         
 -13  14   6       2048.76       1953.30       272.38 o                         
 -10  14   6         46.79          0.00       228.31 o                         
 -12  15   6       1569.95       1627.80       346.64 o                         
  -3   2   7       4127.19       4018.59       146.14 o                         
   0   2   7      17198.05      16430.61       447.52 o                         
  -5   3   7        961.39        915.53        88.84 o                         
  -2   3   7       5425.94       5009.47       256.15 o                         
   1   3   7       4639.66       4564.05       164.71 o                         
  -7   4   7      13668.12      13466.22       476.75 o                         
  -4   4   7         34.87         30.08        59.31 o                         
  -1   4   7       6893.25       6395.87       260.30 o                         
   2   4   7       3418.97       3307.65       171.71 o                         
  -9   5   7       7216.35       7491.36       211.34 o                         
  -6   5   7       9275.52       9542.17       228.24 o                         
  -3   5   7       2948.09       2893.18       177.19 o                         
   0   5   7       3499.98       3554.95       203.98 o                         
   3   5   7       8591.12       8887.76       253.11 o                         
 -11   6   7       3541.30       3603.14       183.48 o                         
  -8   6   7       6938.31       7357.32       213.51 o                         
  -5   6   7        609.16        490.82        75.88 o                         
  -2   6   7       3066.91       3246.19       158.57 o                         
   1   6   7       3295.35       3400.50       169.92 o                         
   4   6   7       7600.54       7047.76       256.45 o                         
 -13   7   7        548.24        538.11       228.52 o                         
 -10   7   7       1443.04       1446.68       114.63 o                         
  -7   7   7       2252.70       2381.79       115.84 o                         
  -4   7   7      13634.86      14251.59       388.27 o                         
  -1   7   7       1104.29       1091.21       117.97 o                         
   2   7   7       2712.67       2676.67       153.40 o                         
 -15   8   7       1258.96       1415.80       236.12 o                         
 -12   8   7        304.42        386.81       161.12 o                         
  -9   8   7       1452.41       1535.64       122.97 o                         
  -6   8   7       6324.41       6568.60       209.06 o                         
  -3   8   7       9878.57      10116.65       262.73 o                         
   0   8   7       1060.56        724.69       209.46 o                         
 -14   9   7        491.75        494.25       217.03 o                         
 -11   9   7        939.58        842.76       133.18 o                         
  -8   9   7       2844.64       2844.59       133.48 o                         
  -5   9   7      13796.66      14684.94       424.80 o                         
  -2   9   7       2689.81       2898.29       298.09 o                         
 -13  10   7        207.77        600.08       165.27 o                         
 -10  10   7       1830.63       1655.27       128.87 o                         
  -7  10   7       1954.84       2379.92       274.16 o                         
 -12  11   7       2974.49       2954.59       246.00 o                         
  -9  11   7        258.23        230.79       201.25 o                         
 -14  12   7       2109.85       1907.62       253.19 o                         
 -11  12   7       2795.80       2383.61       245.78 o                         
 -13  13   7       2359.15       2213.96       283.49 o                         
 -10  13   7        884.35        780.68       363.53 o                         
 -12  14   7       1494.97       1358.34       304.93 o                         
   1   2   8        415.28        406.38       141.42 o                         
  -4   3   8       2346.58       2421.26       136.43 o                         
  -1   3   8        287.36        160.39        73.98 o                         
   2   3   8       1476.29       1532.38       178.93 o                         
  -6   4   8        535.98        651.81        94.18 o                         
  -3   4   8       1204.28       1231.88       115.30 o                         
   0   4   8       1047.31       1257.21       151.76 o                         
   3   4   8       5603.16       5598.55       242.64 o                         
  -8   5   8       4019.10       4144.95       163.78 o                         
  -5   5   8       1957.36       1883.84       133.80 o                         
  -2   5   8        242.45        320.90       133.69 o                         
   1   5   8         18.55          0.00       103.78 o                         
   4   5   8       4174.84       4427.76       214.10 o                         
 -10   6   8       1729.35       1620.34       127.54 o                         
  -7   6   8        175.48        223.03        94.56 o                         
  -4   6   8       2752.41       2699.47       201.44 o                         
  -1   6   8       1080.26       1442.35       138.40 o                         
   2   6   8       1612.96       1429.75       144.91 o                         
   5   6   8        193.71        173.29       148.29 o                         
 -12   7   8         33.27          0.00       203.00 o                         
  -9   7   8        919.99        833.40       102.25 o                         
  -6   7   8       3108.61       2924.70       147.31 o                         
  -3   7   8       4268.94       4650.36       202.15 o                         
   0   7   8         38.01         52.74       123.97 o                         
   3   7   8       1007.58        835.17       168.56 o                         
 -14   8   8        507.93        571.77       293.55 o                         
 -11   8   8         29.84          0.00       135.08 o                         
  -8   8   8          6.12         95.62        95.58 o                         
  -5   8   8       2446.15       2464.14       198.94 o                         
  -2   8   8       1975.97       2066.15       157.36 o                         
   1   8   8        613.76        577.98       125.80 o                         
 -13   9   8       1212.23       1405.17       416.73 o                         
 -10   9   8          2.81        278.98       135.23 o                         
  -7   9   8        137.57         72.01       112.94 o                         
  -4   9   8       2663.96       2986.28       202.20 o                         
  -1   9   8        489.95        155.55       195.91 o                         
 -12  10   8        951.44        994.13       177.64 o                         
  -9  10   8          0.59          0.00       132.31 o                         
  -6  10   8       1401.26       1405.21       187.04 o                         
  -3  10   8       1011.66       1003.25       296.44 o                         
 -11  11   8        615.86        777.90       378.54 o                         
 -13  12   8        957.20        779.74       251.61 o                         
 -10  12   8        808.47        848.36       297.10 o                         
 -12  13   8       1352.62        963.75       249.96 o                         
   2   2   9       1443.87       1444.82       489.21 o                         
   0   3   9       1390.72       1114.88       267.03 o                         
   3   3   9       2759.08       2841.50       230.23 o                         
  -5   4   9       8907.46       8382.93       437.96 o                         
  -2   4   9       3596.09       3647.15       268.12 o                         
   1   4   9        771.00        497.95       167.44 o                         
   4   4   9       2679.05       2659.50       202.49 o                         
  -7   5   9       7678.54       7713.12       223.05 o                         
  -4   5   9       6239.03       6122.78       311.98 o                         
  -1   5   9        326.82        349.91       236.38 o                         
   2   5   9       2078.22       2067.27       266.02 o                         
   5   5   9       1256.25       1295.24       159.27 o                         
  -9   6   9        479.60        749.94       119.16 o                         
  -6   6   9       2726.94       2922.51       237.11 o                         
  -3   6   9       4100.45       4323.87       227.42 o                         
   0   6   9       1321.41        982.91       173.14 o                         
   3   6   9       2338.72       2516.44       339.97 o                         
   6   6   9        987.28        268.81       276.04 o                         
 -11   7   9       2406.56       2536.62       184.56 o                         
  -8   7   9        274.24        179.71       112.22 o                         
  -5   7   9       3311.48       3380.93       211.33 o                         
  -2   7   9        583.64        539.35       134.54 o                         
   1   7   9       4826.58       4818.89       256.36 o                         
   4   7   9        335.58        365.86       185.58 o                         
 -13   8   9       1997.90       1773.31       279.67 o                         
 -10   8   9        688.04        646.78       139.30 o                         
  -7   8   9        222.19        298.55       133.53 o                         
  -4   8   9       5219.37       5151.15       231.42 o                         
  -1   8   9       5058.94       5041.46       222.80 o                         
   2   8   9       1368.42       1172.39       279.47 o                         
 -12   9   9       1519.96       1324.92       179.68 o                         
  -9   9   9        301.25        414.73       117.66 o                         
  -6   9   9       1649.32       1995.83       197.94 o                         
  -3   9   9       2577.97       3112.40       240.79 o                         
   0   9   9       3719.81       2581.89       502.59 o                         
 -11  10   9       1593.84       1706.47       359.32 o                         
  -8  10   9        832.27        925.52       325.68 o                         
  -5  10   9       1327.72       1282.16       153.52 o                         
  -2  10   9       1193.28        972.50       365.28 o                         
 -10  11   9       1131.08       1499.81       245.83 o                         
  -7  11   9       1375.94       1377.95       269.84 o                         
  -9  12   9       1806.19       2659.41       470.64 o                         
  -5   3  10       2619.99       2798.53       492.34 o                         
   1   3  10        215.47         64.04       378.12 o                         
  -7   4  10        150.97          0.00       181.87 o                         
  -1   4  10         43.60          0.00       191.53 o                         
   2   4  10        869.29        730.01       265.34 o                         
  -9   5  10        180.39        320.66       162.29 o                         
  -3   5  10       1598.31        502.35       377.69 o                         
   0   5  10        178.79         59.90       168.35 o                         
   3   5  10        265.07        145.81       170.53 o                         
 -11   6  10        195.38        282.35       206.54 o                         
  -8   6  10        100.18        342.37       182.71 o                         
  -5   6  10       2822.06       2505.82       474.80 o                         
  -2   6  10       1463.38       1786.22       171.06 o                         
   1   6  10        812.65        856.20       360.82 o                         
   4   6  10         18.28        163.02       154.23 o                         
 -10   7  10        456.52        380.46       179.05 o                         
  -7   7  10        374.09        225.11       191.45 o                         
  -4   7  10         46.31          8.79       185.08 o                         
  -1   7  10       1747.06       1889.21       174.89 o                         
   2   7  10        821.40        897.18       177.55 o                         
  -9   8  10        187.87        312.93       130.63 o                         
  -6   8  10        254.73        413.22       153.62 o                         
  -3   8  10        182.27        352.58       151.43 o                         
   0   8  10       1208.50        525.48       296.62 o                         
   3   8  10        101.24        281.98       243.38 o                         
 -11   9  10        669.24        472.02       196.37 o                         
  -8   9  10         95.33        241.19       183.35 o                         
  -5   9  10          3.76        131.87       158.72 o                         
  -2   9  10        517.13        654.36       182.16 o                         
   1   9  10       1197.62        600.75       261.46 o                         
 -10  10  10        376.49        335.26       284.10 o                         
  -7  10  10        477.96        555.87       187.95 o                         
  -4  10  10         36.95        277.32       178.61 o                         
  -9  11  10        809.75        601.78       290.57 o                         
  -6  11  10        424.62        545.73       289.51 o                         
   2   3  11       1281.89       1532.35       468.11 o                         
   0   4  11       3681.72       3675.92       464.01 o                         
   3   4  11        193.07        234.45       186.17 o                         
  -8   5  11        157.30        317.51       354.49 o                         
  -2   5  11       1757.41       2233.13       405.54 o                         
   1   5  11       1819.25       1570.05       257.22 o                         
   4   5  11         61.73         37.06       161.82 o                         
  -4   6  11       1112.51       1026.15       396.14 o                         
  -1   6  11        677.98        537.30       171.13 o                         
   2   6  11        679.12        532.75       156.90 o                         
  -9   7  11        535.40        808.78       333.23 o                         
  -6   7  11        333.20        424.21       257.90 o                         
  -3   7  11        241.42        386.14       159.38 o                         
   0   7  11       2580.29       2219.18       245.91 o                         
  -8   8  11       1129.23       1105.24       214.23 o                         
  -5   8  11        402.26        274.56       210.37 o                         
  -2   8  11        632.04        518.16       175.74 o                         
   1   8  11       1067.04        883.89       209.11 o                         
  -7   9  11        635.94        805.55       206.72 o                         
  -4   9  11        249.89        543.59       173.96 o                         
  -1   9  11       1563.56       1503.14       387.40 o                         
   2   5  12        398.55         42.60       213.68 o                         
  -3   6  12        250.95        769.41       292.75 o                         
   0   6  12        939.36       1155.28       326.49 o                         
  -5   7  12        105.36        137.92       247.34 o                         
  -2   7  12        945.96        668.32       239.05 o                         
                                                                                
