# Supplementary material for: Attractive and repulsive forces in a crystal of [Rb(18-crown-6)][SbCl6] under high pressure
Source: Acta Crystallogr B Struct Sci Cryst Eng Mater. 2024 Mar 20;80(Pt 2):135–45. doi: 10.1107/S2052520624001586 (PMC10994168; doi:10.1107/S2052520624001586)
Supplement: Supplementary file 5 [file b-80-00135-Rb2k9sup5.hkl]

data_Rb2k9                                                                      
_shelx_title ' Rb2k9 in R-3'                                                    
_shelx_refln_list_code          4                                               
_shelx_F_calc_maximum      359.43                                               
_exptl_crystal_F_000      1002.00                                               
_reflns_d_resolution_high  0.7700                                               
                                                                                
loop_                                                                           
 _space_group_symop_operation_xyz                                               
 'x, y, z'                                                                      
 '-y, x-y, z'                                                                   
 '-x+y, -x, z'                                                                  
 'x+2/3, y+1/3, z+1/3'                                                          
 '-y+2/3, x-y+1/3, z+1/3'                                                       
 '-x+y+2/3, -x+1/3, z+1/3'                                                      
 'x+1/3, y+2/3, z+2/3'                                                          
 '-y+1/3, x-y+2/3, z+2/3'                                                       
 '-x+y+1/3, -x+2/3, z+2/3'                                                      
 '-x, -y, -z'                                                                   
 'y, -x+y, -z'                                                                  
 'x-y, x, -z'                                                                   
 '-x+2/3, -y+1/3, -z+1/3'                                                       
 'y+2/3, -x+y+1/3, -z+1/3'                                                      
 'x-y+2/3, x+1/3, -z+1/3'                                                       
 '-x+1/3, -y+2/3, -z+2/3'                                                       
 'y+1/3, -x+y+2/3, -z+2/3'                                                      
 'x-y+1/3, x+2/3, -z+2/3'                                                       
                                                                                
_cell_length_a    14.0661                                                       
_cell_length_b    14.0661                                                       
_cell_length_c    10.0405                                                       
_cell_angle_alpha  90.000                                                       
_cell_angle_beta   90.000                                                       
_cell_angle_gamma 120.000                                                       
                                                                                
_shelx_F_squared_multiplier     1.000                                           
                                                                                
loop_                                                                           
 _refln_index_h                                                                 
 _refln_index_k                                                                 
 _refln_index_l                                                                 
 _refln_F_squared_calc                                                          
 _refln_F_squared_meas                                                          
 _refln_F_squared_sigma                                                         
 _refln_observed_status                                                         
  -1   2   0      66936.52      61871.14      1236.59 o                         
   0   3   0      15933.01      15315.95       367.05 o                         
  -2   4   0      28668.41      28732.74       526.68 o                         
  -4   5   0      29646.58      28988.60       521.99 o                         
  -1   5   0      13414.56      13640.65       517.59 o                         
  -3   6   0      49360.68      48874.83       749.88 o                         
   0   6   0      14249.41      14094.04       497.79 o                         
  -5   7   0      48744.00      47049.38       539.21 o                         
  -2   7   0      16615.15      14745.69       229.10 o                         
  -7   8   0       9015.24       9287.31       228.76 o                         
  -4   8   0      92865.65      89498.23      1427.22 o                         
  -1   8   0      16747.75      20792.07      1223.38 o                         
  -6   9   0      24736.19      25047.40       428.04 o                         
  -3   9   0      48810.86      46470.07       826.84 o                         
   0   9   0       3396.33       3340.21       168.58 o                         
  -8  10   0       9885.09       9691.07       312.57 o                         
  -5  10   0      24636.61      23411.11       343.00 o                         
 -10  11   0       6377.17       6504.81       261.29 o                         
  -7  11   0      16151.12      16095.79       267.62 o                         
  -4  11   0       9898.29       9449.05       203.30 o                         
  -9  12   0      12105.94      11952.49       329.65 o                         
  -6  12   0       3299.51       3220.10       178.53 o                         
 -11  13   0       5657.36       5981.13       281.73 o                         
  -8  13   0       1997.11       1990.92       110.65 o                         
  -5  13   0       5288.18       5430.50       246.44 o                         
 -10  14   0       1411.12       1542.73       100.97 o                         
  -7  14   0       5880.33       5826.46       341.00 o                         
 -12  15   0       4348.44       4797.10       231.94 o                         
  -9  15   0       5785.00       5828.39       200.55 o                         
  -6  15   0       6909.07       6193.43       257.42 o                         
 -11  16   0       3826.85       4145.18       181.10 o                         
  -8  16   0      10019.06       9207.84       396.60 o                         
 -13  17   0       1410.35       1497.23       174.36 o                         
 -10  17   0       4112.77       4315.62       265.71 o                         
  -9  18   0       3504.97       3418.59       217.41 o                         
  -1   1   1       4035.79       4382.90        51.61 o                         
  -3   2   1      22752.73      23896.42       196.14 o                         
   0   2   1      21336.78      22970.82       411.10 o                         
  -5   3   1        277.81        323.00        15.66 o                         
  -2   3   1      23741.35      24491.10       285.35 o                         
   1   3   1      20115.80      19927.39       274.41 o                         
  -7   4   1      16712.52      17282.37       280.04 o                         
  -4   4   1       2100.47       2361.06        41.26 o                         
   2   4   1       2066.74       2387.31        87.90 o                         
  -9   5   1       4667.10       4687.96        92.85 o                         
  -6   5   1      26644.61      28641.12       390.90 o                         
  -3   5   1        362.58        392.89        23.49 o                         
   0   5   1      15232.46      20551.10       623.51 o                         
   3   5   1       9974.47      10114.36       247.21 o                         
 -11   6   1       3762.91       3432.75       176.36 o                         
  -8   6   1        701.59        878.51        76.34 o                         
  -5   6   1        395.17        385.19        16.23 o                         
  -2   6   1       1633.69       1958.10       103.74 o                         
   1   6   1        775.33        762.63        58.46 o                         
   4   6   1       4444.12       4920.76       148.15 o                         
 -13   7   1        229.99        248.74        70.02 o                         
 -10   7   1         29.98          0.00        67.30 o                         
  -7   7   1       3924.03       3816.63       142.27 o                         
  -4   7   1       9546.64       9619.60       166.53 o                         
   2   7   1       6297.68       6597.68       182.69 o                         
   5   7   1        497.18        530.71        62.58 o                         
 -15   8   1        555.81        413.96       100.19 o                         
 -12   8   1       1539.70       1485.93       182.20 o                         
  -9   8   1       6067.32       6173.47       508.77 o                         
  -6   8   1       2395.47       2648.69        69.84 o                         
  -3   8   1       8045.28       7214.99       178.94 o                         
   0   8   1       4366.22       5355.23       287.25 o                         
   3   8   1       8203.98       8069.08       239.60 o                         
   6   8   1        153.50         91.89        69.49 o                         
 -17   9   1        956.58        974.56       161.15 o                         
 -14   9   1        894.62        861.67       109.37 o                         
  -8   9   1        549.34        477.22        39.94 o                         
  -5   9   1      12446.43      12609.77       186.99 o                         
   1   9   1       3390.03       3725.59       230.82 o                         
   4   9   1       1399.13       1577.27       117.40 o                         
   7   9   1        612.54        625.35       127.22 o                         
 -16  10   1         82.22         30.11       108.29 o                         
 -10  10   1         67.32         67.84        71.69 o                         
  -7  10   1        315.52        338.07        35.17 o                         
  -4  10   1       1171.34        991.42        89.19 o                         
   2  10   1        297.63        186.37       147.51 o                         
   5  10   1         70.22         31.72        77.78 o                         
   8  10   1       1370.33       1324.36       168.90 o                         
  -9  11   1         87.05        107.58        47.57 o                         
  -6  11   1       3670.17       3497.87       127.87 o                         
   3  11   1        474.30        674.82       177.39 o                         
   6  11   1        411.13        456.46       109.91 o                         
 -11  12   1       3946.26       3806.01       211.29 o                         
  -8  12   1         14.21         41.64        43.85 o                         
  -5  12   1       1353.85       1438.62        91.97 o                         
   4  12   1        104.40         67.96       214.49 o                         
 -10  13   1       2723.35       2802.43       133.22 o                         
  -7  13   1       1647.27       1471.12       160.40 o                         
 -12  14   1        354.62        399.62       105.13 o                         
  -9  14   1       2709.14       2636.24       125.96 o                         
  -6  14   1        573.10        737.49       173.76 o                         
 -11  15   1         24.82         53.90        79.06 o                         
  -8  15   1        868.76        805.95       114.86 o                         
 -13  16   1        245.92        601.57       172.35 o                         
 -10  16   1         24.60         97.94        98.96 o                         
  -7  16   1        705.86        917.09       195.03 o                         
 -12  17   1        352.21        524.29       110.06 o                         
  -9  17   1       1321.73       1203.66       167.37 o                         
 -11  18   1        371.83        509.23       127.13 o                         
   0   1   2      81021.16      76555.20      1305.54 o                         
  -2   2   2      23811.89      23134.54       237.72 o                         
   1   2   2       3561.16       3343.36        46.96 o                         
  -4   3   2     129187.36     122439.95       969.83 o                         
  -1   3   2       7268.60       6886.34       174.74 o                         
   2   3   2      38796.43      38923.73       348.25 o                         
  -6   4   2      16980.94      15999.74       158.71 o                         
  -3   4   2     115812.62     111217.74      1250.91 o                         
   3   4   2      26758.31      27819.81       457.02 o                         
  -8   5   2      14178.94      14061.32       200.90 o                         
  -5   5   2      98544.88      94230.27       757.79 o                         
  -2   5   2      16591.44      15553.36       454.84 o                         
   1   5   2      11282.52      11101.37       313.02 o                         
   4   5   2       8674.28       8572.84       181.57 o                         
 -10   6   2      14998.24      15002.91       361.72 o                         
  -7   6   2       6209.72       6055.87       110.52 o                         
  -4   6   2      56540.99      57536.23       628.32 o                         
   2   6   2      16568.70      16430.07       263.47 o                         
   5   6   2       2214.75       2114.39       102.54 o                         
 -12   7   2      16136.39      15471.97       379.07 o                         
  -9   7   2      13798.74      14620.31       232.11 o                         
  -6   7   2      26083.55      26513.47       289.08 o                         
  -3   7   2      13975.27      13227.08       280.96 o                         
   3   7   2      12144.33      11836.00       303.01 o                         
   6   7   2       2598.81       2850.67       118.52 o                         
 -14   8   2      11232.54      10963.85       301.79 o                         
 -11   8   2      15726.58      15107.28       407.77 o                         
  -8   8   2       1908.48       1882.12        44.22 o                         
  -5   8   2       9241.96       9128.46       154.75 o                         
   1   8   2      25730.18      26955.62       687.10 o                         
   4   8   2       5725.20       5509.24       176.37 o                         
   7   8   2       4168.92       4146.03       201.25 o                         
 -16   9   2       3318.92       2997.12       184.73 o                         
 -13   9   2      15620.25      15497.97       389.15 o                         
 -10   9   2       3670.02       3235.47       112.84 o                         
  -7   9   2       2193.62       2165.23        54.53 o                         
  -4   9   2      11614.74      10850.16       229.69 o                         
   2   9   2      10370.26      10837.76       352.80 o                         
   5   9   2        603.26        641.92        95.87 o                         
   8   9   2       1051.66       1104.78       113.30 o                         
 -18  10   2       1684.96       1745.91       172.10 o                         
 -15  10   2       3481.95       3460.68       192.13 o                         
  -9  10   2       2376.02       2336.32       106.81 o                         
  -6  10   2       9304.52       9614.79       183.49 o                         
   3  10   2       1004.29       1200.09       146.25 o                         
   6  10   2       4855.82       5213.85       286.90 o                         
 -11  11   2       4706.13       4374.56       374.02 o                         
  -8  11   2      36620.83      36776.00       528.44 o                         
  -5  11   2       4341.34       3961.11       141.14 o                         
   4  11   2       4984.85       4920.92       286.99 o                         
 -10  12   2       9163.17       9561.95       194.34 o                         
  -7  12   2      14761.14      14256.55       249.89 o                         
   5  12   2       5575.67       5875.91       271.76 o                         
 -12  13   2       3969.58       4135.90       351.62 o                         
  -9  13   2      15818.18      15694.55       278.00 o                         
  -6  13   2       4764.55       4571.53       167.28 o                         
 -11  14   2       3070.43       2979.57       130.44 o                         
  -8  14   2       5584.14       5939.83       184.50 o                         
 -13  15   2       1670.13       1837.49       199.57 o                         
 -10  15   2       3936.23       4209.82       185.67 o                         
  -7  15   2       4482.70       4433.43       324.56 o                         
 -12  16   2       1466.72       1270.53       125.05 o                         
  -9  16   2       3153.16       3252.34       194.13 o                         
 -11  17   2        891.07        978.15       133.63 o                         
 -10  18   2       1017.97       1012.67       198.18 o                         
   1   1   3       3917.01       3886.62       106.04 o                         
  -1   2   3        887.16        925.43        22.48 o                         
   2   2   3       5586.95       5786.94        70.17 o                         
  -3   3   3      33078.22      33270.70       345.46 o                         
   0   3   3       6775.18       7060.77       122.01 o                         
   3   3   3        108.27        110.22        16.21 o                         
  -5   4   3      38234.02      38068.98       290.03 o                         
  -2   4   3      14425.83      14998.87       161.29 o                         
   1   4   3        877.79        855.28        36.81 o                         
   4   4   3       4304.75       4139.91       107.38 o                         
  -7   5   3      15319.29      16372.87       200.09 o                         
  -4   5   3      13292.55      13600.47       146.74 o                         
  -1   5   3       2844.21       2918.73       101.53 o                         
   2   5   3        100.99         89.59        26.03 o                         
   5   5   3        254.24        261.41        51.14 o                         
  -9   6   3       1868.65       2111.45        68.23 o                         
  -6   6   3       7543.52       7502.93        83.00 o                         
  -3   6   3       1962.64       1929.21        83.18 o                         
   3   6   3        596.53        731.88        58.28 o                         
   6   6   3       4520.69       4187.26       148.27 o                         
 -11   7   3       5507.61       5315.44       159.21 o                         
  -8   7   3         83.06         84.02        16.87 o                         
  -5   7   3        170.78        162.73        30.18 o                         
   4   7   3          0.34         86.90        72.89 o                         
   7   7   3        858.51        839.23        91.43 o                         
 -13   8   3       4300.08       4187.03       159.00 o                         
 -10   8   3       2026.13       2013.49        93.15 o                         
  -7   8   3       1073.81       1047.18        33.56 o                         
  -4   8   3       1139.91        996.69        63.10 o                         
   2   8   3       2288.26       2322.48       135.63 o                         
   5   8   3       1286.44       1209.99       117.75 o                         
   8   8   3         89.96        183.22        93.04 o                         
 -15   9   3        454.77        478.93        88.07 o                         
 -12   9   3       5660.27       5606.68       205.57 o                         
  -9   9   3       3322.90       3330.08        75.98 o                         
  -6   9   3        686.35        647.75        39.47 o                         
   3   9   3          3.02         19.86       137.71 o                         
   6   9   3        240.84        326.04        92.76 o                         
 -17  10   3         41.42          4.31       157.40 o                         
 -14  10   3       2159.59       2175.32       149.00 o                         
 -11  10   3       1345.62       1259.54       120.65 o                         
  -8  10   3       2453.80       2393.53        68.66 o                         
  -5  10   3         72.52         70.50        53.94 o                         
   4  10   3       2360.30       2452.53       203.77 o                         
   7  10   3        248.58        207.23       107.31 o                         
 -16  11   3        285.36        528.35       229.08 o                         
 -10  11   3       1781.34       1757.66        81.88 o                         
  -7  11   3       1676.78       1701.72        80.76 o                         
   5  11   3        650.98        687.67       166.84 o                         
 -12  12   3        180.41        253.45        77.19 o                         
  -9  12   3       1914.88       2201.87        86.40 o                         
  -6  12   3       3447.63       3433.38       148.92 o                         
 -11  13   3       1096.25        999.70        91.58 o                         
  -8  13   3       7787.20       7359.10       170.78 o                         
 -13  14   3        150.87        303.43       173.12 o                         
 -10  14   3       3319.30       3294.16       130.98 o                         
  -7  14   3        961.03        914.29       147.85 o                         
 -12  15   3         10.99         81.32       102.42 o                         
  -9  15   3        514.23        357.35        95.30 o                         
 -14  16   3       1430.23       1373.92       277.37 o                         
 -11  16   3         42.38         71.81        93.81 o                         
 -13  17   3        117.61        174.90       102.35 o                         
 -10  17   3          5.77        187.41       145.34 o                         
  -1   1   4       3251.35       3586.50       121.41 o                         
  -3   2   4      12285.46      12531.84       152.06 o                         
   0   2   4       3154.42       2898.32        80.64 o                         
  -5   3   4      25213.19      26081.73       281.32 o                         
  -2   3   4      11171.89      11482.40       152.90 o                         
   1   3   4      44107.67      43947.07       515.27 o                         
  -7   4   4         36.16         45.81        12.35 o                         
  -4   4   4      33469.11      33957.45       407.80 o                         
  -1   4   4      33707.15      32414.60       411.37 o                         
   2   4   4      22883.05      23540.99       272.48 o                         
  -9   5   4       1136.97       1090.31        42.12 o                         
  -6   5   4        570.55        513.35        21.85 o                         
  -3   5   4      19829.65      19870.32       235.03 o                         
   0   5   4      37263.68      36405.03       820.69 o                         
   3   5   4        688.49        780.50        26.57 o                         
 -11   6   4       1851.56       1988.49       150.07 o                         
  -8   6   4       5318.83       5401.36        65.42 o                         
  -5   6   4      23515.04      23999.84       288.15 o                         
  -2   6   4      15252.25      15346.33       318.55 o                         
   1   6   4       9334.86       9209.66       286.35 o                         
   4   6   4        905.02        960.30        56.38 o                         
 -13   7   4       4712.37       4829.92       153.29 o                         
 -10   7   4       9828.14       9773.23       163.30 o                         
  -7   7   4      22574.16      22340.29       230.77 o                         
  -4   7   4        236.00        253.69        39.77 o                         
   2   7   4       4076.02       3878.44       161.07 o                         
   5   7   4       8079.52       8508.16       278.83 o                         
 -15   8   4        891.74        775.74       132.86 o                         
 -12   8   4       5762.58       5743.15       200.65 o                         
  -9   8   4      19877.25      19897.16       217.24 o                         
  -6   8   4       3852.18       4021.80       130.96 o                         
   3   8   4      17496.03      15406.14      2574.50 o                         
   6   8   4       2991.35       2918.54       178.96 o                         
 -17   9   4        179.95        202.44       116.11 o                         
 -14   9   4       2352.95       2452.84       209.78 o                         
 -11   9   4       5780.26       5623.24       202.41 o                         
  -8   9   4      11339.18      11063.78       152.53 o                         
  -5   9   4        180.61        132.95        78.41 o                         
   4   9   4       7756.26       7413.42       329.53 o                         
   7   9   4        460.99        320.82       119.52 o                         
 -16  10   4       1066.63        804.27       315.88 o                         
 -13  10   4       2869.60       3335.69       534.12 o                         
 -10  10   4       4798.17       5089.59       225.29 o                         
  -7  10   4       7351.59       7687.86       187.39 o                         
   5  10   4       2915.06       2529.25       493.65 o                         
 -15  11   4       1640.76       1750.95       257.63 o                         
 -12  11   4        601.91        663.01       108.45 o                         
  -9  11   4      10226.98      10559.48       187.87 o                         
  -6  11   4       3617.02       3806.02       170.71 o                         
   6  11   4       1168.61       1599.81       166.85 o                         
 -11  12   4        214.11        401.59        64.34 o                         
  -8  12   4      10246.63      10038.75       227.34 o                         
 -13  13   4        389.24        407.58       141.21 o                         
 -10  13   4       1465.74       1574.40        95.75 o                         
  -7  13   4       2692.47       2767.65       157.92 o                         
 -12  14   4       1127.26       1126.25        91.03 o                         
  -9  14   4       1194.02       1387.34       104.52 o                         
 -14  15   4        690.47        926.40       226.39 o                         
 -11  15   4       2492.82       2426.11       164.15 o                         
 -13  16   4       2495.27       2548.58       275.77 o                         
   0   1   5        153.48        160.16        40.96 o                         
  -2   2   5       4957.36       5180.21        84.64 o                         
   1   2   5      22955.22      23219.71       371.09 o                         
  -4   3   5         64.64         50.83        14.12 o                         
  -1   3   5      24904.93      25628.71       475.77 o                         
   2   3   5       5160.27       4842.42        70.42 o                         
  -6   4   5       7686.18       7845.42       103.43 o                         
  -3   4   5        681.13        701.40        24.99 o                         
   0   4   5      44312.04      43312.84       621.32 o                         
   3   4   5        339.64        353.23        18.62 o                         
  -8   5   5       1257.63       1290.74        37.51 o                         
  -5   5   5         75.13         80.70        19.21 o                         
  -2   5   5      14682.59      13690.56       204.94 o                         
   1   5   5      14435.89      14040.27       291.90 o                         
   4   5   5       1114.05       1151.30        47.20 o                         
 -10   6   5       1193.57       1216.83        45.94 o                         
  -7   6   5      11951.69      11937.98       138.72 o                         
  -4   6   5        313.19        328.52        29.59 o                         
  -1   6   5      10166.18       9501.34       179.04 o                         
   2   6   5       2379.46       2283.97        68.99 o                         
   5   6   5       6971.18       7344.47       221.76 o                         
 -12   7   5       1400.26       1458.52        87.16 o                         
  -9   7   5       3392.42       3305.38        67.58 o                         
  -6   7   5       1730.46       1791.97        67.35 o                         
  -3   7   5       1753.87       1779.47        60.57 o                         
   0   7   5       3633.73       3377.26       133.06 o                         
   3   7   5       2396.47       2133.23       166.43 o                         
   6   7   5       3615.66       3888.18       322.59 o                         
 -14   8   5        155.93         85.03        94.63 o                         
 -11   8   5       1945.04       1988.32        86.03 o                         
  -8   8   5      15279.68      15360.13       191.70 o                         
  -5   8   5       3546.75       3611.30       127.31 o                         
   4   8   5       4682.83       4433.36       222.20 o                         
   7   8   5        299.41        311.37        98.98 o                         
 -16   9   5         99.63         95.54       125.44 o                         
 -13   9   5          2.33         27.03        89.36 o                         
 -10   9   5       8162.25       8204.45       144.19 o                         
  -7   9   5      10308.83      10179.06       165.77 o                         
   5   9   5       4497.02       4557.02       271.21 o                         
 -15  10   5       1136.87       1063.68       164.41 o                         
 -12  10   5        322.36        299.03        76.35 o                         
  -9  10   5       8030.94       8079.16       170.54 o                         
  -6  10   5       2211.88       1956.88       103.60 o                         
   6  10   5        125.03        228.77       155.52 o                         
 -14  11   5        764.28        423.08       211.25 o                         
 -11  11   5       1382.15       1350.26        87.91 o                         
  -8  11   5         36.04         30.72        53.23 o                         
 -16  12   5       2954.08       2840.65       321.32 o                         
 -13  12   5        311.45        416.22       110.22 o                         
 -10  12   5        468.61        407.40        79.51 o                         
  -7  12   5       1097.45       1043.24       114.32 o                         
 -12  13   5        226.91         99.42        78.80 o                         
  -9  13   5        125.27        113.51        69.27 o                         
 -14  14   5        372.46        402.32       117.21 o                         
 -11  14   5       1060.70       1085.57       109.03 o                         
 -13  15   5       1246.56        959.63       114.37 o                         
 -10  15   5        683.56        604.23        87.03 o                         
 -12  16   5       1667.81       1329.71       171.93 o                         
   1   1   6       5928.78       5788.59       234.26 o                         
  -1   2   6       7856.62       7609.46       168.91 o                         
   2   2   6       7357.90       7190.15       107.57 o                         
  -3   3   6         56.76         53.46        16.36 o                         
   0   3   6       8608.15       8456.26       201.18 o                         
   3   3   6       5721.47       5716.13        93.44 o                         
  -5   4   6        812.10        710.01        35.17 o                         
  -2   4   6       1996.17       2152.81        99.42 o                         
   1   4   6      11740.66      12055.55       199.45 o                         
   4   4   6       9501.54       9634.86       151.04 o                         
  -7   5   6          6.96         11.28        25.41 o                         
  -4   5   6        135.36        192.42        24.94 o                         
  -1   5   6      12558.41      12559.88       198.37 o                         
   2   5   6       5674.27       5423.79       116.81 o                         
   5   5   6       3504.92       3629.11        93.59 o                         
  -9   6   6      10356.86      10436.32       129.45 o                         
  -6   6   6       2000.34       1957.41        66.82 o                         
  -3   6   6       3402.00       3341.39       102.74 o                         
   0   6   6       3275.85       2983.12        83.97 o                         
   3   6   6       3284.09       3252.63       113.65 o                         
   6   6   6        570.73        707.09       103.01 o                         
 -11   7   6         57.62         49.26        44.13 o                         
  -8   7   6       9459.91       9943.53       123.93 o                         
  -5   7   6       4466.63       4565.08       127.48 o                         
  -2   7   6       8362.69       7810.20       186.43 o                         
   1   7   6        131.38        154.42        45.37 o                         
   4   7   6       5903.08       4649.55       809.96 o                         
   7   7   6        569.81        815.91       121.07 o                         
 -13   8   6          1.70          0.00        80.27 o                         
 -10   8   6       2306.97       2447.90        70.40 o                         
  -7   8   6       8522.65       8632.11       130.48 o                         
  -4   8   6       4294.35       4572.06       141.09 o                         
  -1   8   6         12.77         45.59        50.38 o                         
   5   8   6       2584.11       2032.14       289.38 o                         
   8   8   6       1123.80        973.13       140.59 o                         
 -15   9   6        322.87        312.36       102.02 o                         
 -12   9   6         67.22        147.11        67.21 o                         
  -9   9   6       3511.19       3441.07        92.75 o                         
  -6   9   6       3282.38       3177.06       133.64 o                         
  -3   9   6       3251.95       3117.56       276.61 o                         
   6   9   6       1007.17        760.93       208.39 o                         
 -14  10   6        395.92        359.05       109.16 o                         
 -11  10   6        711.00        802.81        77.47 o                         
  -8  10   6       2046.06       2037.20       149.88 o                         
 -13  11   6       1014.45        789.97       137.09 o                         
 -10  11   6        930.32        958.29        75.84 o                         
  -7  11   6       1006.65        991.29        96.67 o                         
 -15  12   6       1106.42       1177.62       244.31 o                         
 -12  12   6       1363.86       1492.11       110.10 o                         
  -9  12   6        233.85        164.49        64.72 o                         
 -14  13   6       1940.56       1486.35       253.05 o                         
 -11  13   6        527.54        418.06        90.84 o                         
 -13  14   6       2410.54       2529.25       173.05 o                         
 -10  14   6         90.51        137.66        76.91 o                         
 -12  15   6       1873.02       1937.92       153.99 o                         
  -3   2   7       3733.17       3847.93        92.24 o                         
   0   2   7      15851.64      15648.85       845.19 o                         
  -5   3   7        863.45        853.42        36.16 o                         
  -2   3   7       4906.48       5042.37       280.12 o                         
   1   3   7       3711.42       3670.64        93.34 o                         
  -7   4   7      13685.67      14210.10       234.92 o                         
  -4   4   7         34.45         67.55        24.88 o                         
  -1   4   7       5519.50       5031.77       236.35 o                         
   2   4   7       3265.66       3294.28       100.60 o                         
  -9   5   7       7202.29       7169.81       125.22 o                         
  -6   5   7       9309.57       9294.60       166.78 o                         
  -3   5   7       2688.73       2433.50       178.45 o                         
   0   5   7       2756.29       2753.30        79.98 o                         
   3   5   7       8719.34       8876.70       213.01 o                         
 -11   6   7       3528.90       3410.67       116.29 o                         
  -8   6   7       6385.34       6408.03       105.22 o                         
  -5   6   7        564.63        629.23        36.51 o                         
  -2   6   7       2688.98       2623.79        82.48 o                         
   1   6   7       3061.76       3265.10       161.09 o                         
   4   6   7       7355.10       7035.30       203.00 o                         
 -13   7   7        565.16        634.10       113.02 o                         
 -10   7   7       1315.66       1264.40        59.06 o                         
  -7   7   7       1714.82       1875.31        49.26 o                         
  -4   7   7      14014.37      14250.02       232.38 o                         
  -1   7   7       1012.13        993.12        57.95 o                         
   2   7   7       2579.19       2517.06       118.33 o                         
 -15   8   7       1483.48       1419.70       134.60 o                         
 -12   8   7        248.99        217.23        53.03 o                         
  -9   8   7       1131.32       1214.19        52.85 o                         
  -6   8   7       6178.66       6230.15       124.24 o                         
  -3   8   7       9786.98       9844.15       286.73 o                         
   0   8   7       1022.10        951.33        80.94 o                         
 -14   9   7        576.16        511.34       124.09 o                         
 -11   9   7        854.83        763.78        61.46 o                         
  -8   9   7       2472.12       2537.76        83.32 o                         
  -5   9   7      13621.25      14030.94       315.53 o                         
  -2   9   7       2719.67       2718.57       134.48 o                         
 -13  10   7        240.53        231.46        71.97 o                         
 -10  10   7       1764.29       1813.67        92.19 o                         
  -7  10   7       1859.10       1674.13        99.11 o                         
  -4  10   7       5797.32       6438.00       519.19 o                         
 -12  11   7       3357.31       3459.38       147.44 o                         
  -9  11   7        257.93        327.10        67.59 o                         
 -14  12   7       2274.79       2066.02       194.12 o                         
 -11  12   7       3035.22       3251.98       167.31 o                         
 -13  13   7       2522.61       2769.58       173.94 o                         
 -10  13   7       1014.80        782.91       100.48 o                         
 -12  14   7       1521.29       1387.35       143.66 o                         
   1   2   8        470.51        477.04        45.64 o                         
  -4   3   8       3027.91       2793.66       164.93 o                         
  -1   3   8        324.06        296.09        43.90 o                         
   2   3   8       1665.20       1602.28        68.64 o                         
  -6   4   8        758.81        862.30        64.06 o                         
  -3   4   8       1635.49       1237.60       488.02 o                         
   0   4   8       1123.22       1325.46        79.08 o                         
   3   4   8       5935.18       6153.63       166.95 o                         
  -8   5   8       4307.82       4503.59       117.84 o                         
  -5   5   8       2434.74       2199.98       104.59 o                         
  -2   5   8        298.85        212.77        47.64 o                         
   1   5   8         30.52         80.46        45.16 o                         
   4   5   8       4261.87       4423.13       161.67 o                         
 -10   6   8       1807.86       1873.44        78.17 o                         
  -7   6   8        197.45        178.71        36.14 o                         
  -4   6   8       3073.32       3008.87       109.92 o                         
  -1   6   8       1221.92       1253.29        75.21 o                         
   2   6   8       1842.79       1501.85       130.82 o                         
   5   6   8        209.51        164.92        69.68 o                         
 -12   7   8        106.70          6.35        98.30 o                         
  -9   7   8        904.01        839.24        69.70 o                         
  -6   7   8       3297.27       3380.84        92.45 o                         
  -3   7   8       4536.17       4363.05       191.56 o                         
   0   7   8        124.48        224.86        55.16 o                         
   3   7   8       1040.03       1067.45        91.35 o                         
 -14   8   8        679.83        576.52       160.57 o                         
 -11   8   8         87.39        104.20        59.76 o                         
  -8   8   8         10.89          9.04        34.35 o                         
  -5   8   8       2526.41       2773.54       116.01 o                         
  -2   8   8       2239.65       2120.08        87.22 o                         
   1   8   8        833.49        951.36       105.28 o                         
 -13   9   8       1547.10       1513.62       126.28 o                         
 -10   9   8          0.21         64.28        43.51 o                         
  -7   9   8        130.02        144.33        45.64 o                         
  -4   9   8       2941.49       3119.12       120.25 o                         
  -1   9   8        786.77        944.71       140.95 o                         
 -12  10   8       1160.25       1250.61       114.23 o                         
  -9  10   8          2.22          0.00        57.81 o                         
  -6  10   8       1530.44       1554.45       135.31 o                         
  -3  10   8       1048.57        826.07       147.62 o                         
 -11  11   8        784.95        832.43        88.26 o                         
  -8  11   8        601.62        690.58       279.40 o                         
 -10  12   8       1052.40       1087.44        98.12 o                         
   2   2   9       1410.89       1451.15       119.54 o                         
   0   3   9       1251.98       1279.39        95.05 o                         
   3   3   9       2527.11       2502.38       133.50 o                         
  -5   4   9       9220.45       8749.17       298.08 o                         
  -2   4   9       3471.85       2933.05       192.04 o                         
   1   4   9        786.44        740.15        74.48 o                         
   4   4   9       2265.46       2305.95        99.79 o                         
  -7   5   9       7366.69       7208.77       182.72 o                         
  -4   5   9       6355.12       6185.36       157.41 o                         
  -1   5   9        304.37        257.04        82.82 o                         
   2   5   9       1939.04       2158.07        99.62 o                         
   5   5   9       1201.91       1239.46        99.33 o                         
  -9   6   9        437.19        490.39        51.86 o                         
  -6   6   9       2622.61       2619.95        87.46 o                         
  -3   6   9       3945.19       3889.21       125.93 o                         
   0   6   9       1380.76       1513.66        74.81 o                         
   3   6   9       2099.83       2233.28       118.97 o                         
   6   6   9       1077.74       1057.70       129.01 o                         
 -11   7   9       2726.89       2840.23       128.36 o                         
  -8   7   9        235.13        223.05        44.34 o                         
  -5   7   9       3011.99       2907.72       124.71 o                         
  -2   7   9        556.10        496.50        67.88 o                         
   1   7   9       4979.53       5185.58       194.74 o                         
   4   7   9        272.18        260.50        78.24 o                         
 -13   8   9       2206.40       2587.64       225.40 o                         
 -10   8   9        782.52        771.09        67.77 o                         
  -7   8   9        170.82        179.95        53.34 o                         
  -4   8   9       4589.13       4988.03       219.30 o                         
  -1   8   9       5542.75       5649.49       188.13 o                         
   2   8   9       1399.91       1485.84       131.86 o                         
 -12   9   9       1605.16       1740.49       101.85 o                         
  -9   9   9        325.79        320.87        67.09 o                         
  -6   9   9       1521.13       1826.63       112.38 o                         
  -3   9   9       2487.90       2599.44       115.56 o                         
   0   9   9       3838.34       4040.06       212.64 o                         
 -11  10   9       1647.12       1654.73       112.22 o                         
  -8  10   9        951.39        944.48       107.04 o                         
  -5  10   9       1174.80       1092.94       126.10 o                         
  -2  10   9       1213.41       1137.74       178.00 o                         
 -10  11   9       1188.63       1153.16       101.36 o                         
  -7  11   9       1514.73       1556.04       177.09 o                         
  -5   3  10       2733.49       2673.47       174.63 o                         
   1   3  10        289.50        288.73        86.25 o                         
  -7   4  10        116.36        121.29        74.63 o                         
  -1   4  10        105.30        173.35       107.92 o                         
   2   4  10        860.02        658.60        91.40 o                         
  -9   5  10        155.91        168.57        63.53 o                         
  -6   5  10        514.93        450.55       158.30 o                         
  -3   5  10       1676.83       1894.85       266.97 o                         
   0   5  10        267.95        233.70        55.60 o                         
   3   5  10        198.05        182.39        62.86 o                         
 -11   6  10        228.24        159.67       101.12 o                         
  -8   6  10        122.93        123.20        52.91 o                         
  -5   6  10       2797.86       2796.83       176.45 o                         
  -2   6  10       1541.33       1458.83        85.56 o                         
   1   6  10        889.29        981.30        78.86 o                         
   4   6  10         21.00          0.00        79.88 o                         
 -10   7  10        535.05        638.32        89.93 o                         
  -7   7  10        464.70        459.05        71.89 o                         
  -4   7  10         15.71          0.00        63.17 o                         
  -1   7  10       1891.99       2026.86       106.16 o                         
   2   7  10        847.62        899.89       112.25 o                         
  -9   8  10        283.72        320.14        66.62 o                         
  -6   8  10        247.31        204.07        61.87 o                         
  -3   8  10        158.61        127.58        63.52 o                         
   0   8  10       1339.19       1615.50       114.06 o                         
   3   8  10        138.29         80.63        89.62 o                         
 -11   9  10        783.60        784.39        89.04 o                         
  -8   9  10        140.65        161.86        92.80 o                         
  -5   9  10          5.77         96.93        73.63 o                         
  -2   9  10        515.77        520.00       106.15 o                         
   1   9  10       1220.16       1452.48       161.01 o                         
 -10  10  10        425.78        308.54        82.26 o                         
  -7  10  10        515.25        458.22        95.21 o                         
  -4  10  10         42.25          4.85        78.41 o                         
  -1  10  10       1651.22       1692.71       201.32 o                         
  -9  11  10        913.78        838.42       157.63 o                         
  -6  11  10        486.76        494.56       207.82 o                         
   2   3  11       1284.12       1328.44       144.97 o                         
  -6   4  11       1592.58       1354.00       148.53 o                         
   0   4  11       4107.32       3617.25       275.70 o                         
   3   4  11        159.40         95.42        65.56 o                         
  -8   5  11        150.18        159.08        80.87 o                         
  -2   5  11       1814.73       1877.34       212.30 o                         
   1   5  11       1909.70       1748.12       118.92 o                         
   4   5  11         65.39        187.55        80.03 o                         
  -4   6  11       1041.75        894.31       106.45 o                         
  -1   6  11        715.65        343.78        99.58 o                         
   2   6  11        669.98        662.33       103.38 o                         
  -9   7  11        629.45        731.73       113.86 o                         
  -6   7  11        342.52        287.19        87.46 o                         
  -3   7  11        231.58        215.07        83.11 o                         
   0   7  11       2516.86       2619.96       123.43 o                         
  -8   8  11       1326.12       1310.66       155.13 o                         
  -5   8  11        378.84        310.26        93.51 o                         
  -2   8  11        629.50        603.91        75.23 o                         
  -7   9  11        735.39        648.93        96.59 o                         
  -4   9  11        226.26        157.08        83.51 o                         
   1   4  12        916.51       1229.69       211.26 o                         
  -1   5  12       1326.47       1519.12       237.00 o                         
  -3   6  12        232.84        390.28       124.23 o                         
   0   6  12        915.74        906.44       128.96 o                         
                                                                                
