# Supplementary material for: Attractive and repulsive forces in a crystal of [Rb(18-crown-6)][SbCl6] under high pressure
Source: Acta Crystallogr B Struct Sci Cryst Eng Mater. 2024 Mar 20;80(Pt 2):135–45. doi: 10.1107/S2052520624001586 (PMC10994168; doi:10.1107/S2052520624001586)
Supplement: Supplementary file 6 [file b-80-00135-Rb3k8sup6.hkl]

data_Rb3k8                                                                      
_shelx_title ' rb3k8.res in R3'                                                 
_shelx_refln_list_code          4                                               
_shelx_F_calc_maximum      361.69                                               
_exptl_crystal_F_000      1002.00                                               
_reflns_d_resolution_high  0.7698                                               
                                                                                
loop_                                                                           
 _space_group_symop_operation_xyz                                               
 'x, y, z'                                                                      
 '-y, x-y, z'                                                                   
 '-x+y, -x, z'                                                                  
 'x+2/3, y+1/3, z+1/3'                                                          
 '-y+2/3, x-y+1/3, z+1/3'                                                       
 '-x+y+2/3, -x+1/3, z+1/3'                                                      
 'x+1/3, y+2/3, z+2/3'                                                          
 '-y+1/3, x-y+2/3, z+2/3'                                                       
 '-x+y+1/3, -x+2/3, z+2/3'                                                      
 '-x, -y, -z'                                                                   
 'y, -x+y, -z'                                                                  
 'x-y, x, -z'                                                                   
 '-x+2/3, -y+1/3, -z+1/3'                                                       
 'y+2/3, -x+y+1/3, -z+1/3'                                                      
 'x-y+2/3, x+1/3, -z+1/3'                                                       
 '-x+1/3, -y+2/3, -z+2/3'                                                       
 'y+1/3, -x+y+2/3, -z+2/3'                                                      
 'x-y+1/3, x+2/3, -z+2/3'                                                       
                                                                                
_cell_length_a    14.0266                                                       
_cell_length_b    14.0266                                                       
_cell_length_c     9.9794                                                       
_cell_angle_alpha  90.000                                                       
_cell_angle_beta   90.000                                                       
_cell_angle_gamma 120.000                                                       
                                                                                
_shelx_F_squared_multiplier     1.000                                           
                                                                                
loop_                                                                           
 _refln_index_h                                                                 
 _refln_index_k                                                                 
 _refln_index_l                                                                 
 _refln_F_squared_calc                                                          
 _refln_F_squared_meas                                                          
 _refln_F_squared_sigma                                                         
 _refln_observed_status                                                         
  -1   2   0      66170.48      60604.47       733.50 o                         
   0   3   0      16075.86      15725.86       240.67 o                         
  -2   4   0      28942.30      28688.42       368.95 o                         
  -4   5   0      29558.94      30253.49       474.48 o                         
  -1   5   0      13035.69      12376.79       374.88 o                         
  -3   6   0      50127.23      48653.88       883.37 o                         
   0   6   0      14367.68      15043.50       320.27 o                         
  -5   7   0      48725.03      48588.87       727.58 o                         
  -2   7   0      16930.97      15562.25       211.99 o                         
  -7   8   0       8749.69       9047.31       230.24 o                         
  -4   8   0      94932.40      89444.09      1594.89 o                         
  -1   8   0      16893.79      15623.93       510.29 o                         
  -6   9   0      24266.58      24566.28       328.80 o                         
  -3   9   0      48844.39      48739.57       638.29 o                         
   0   9   0       3302.02       3355.77       103.09 o                         
  -8  10   0      10149.31      10205.60       237.26 o                         
  -5  10   0      24158.49      23948.36       478.49 o                         
 -10  11   0       6429.14       6818.45       186.76 o                         
  -7  11   0      16321.22      16066.58       226.69 o                         
  -4  11   0      10031.08       9558.61       485.15 o                         
  -9  12   0      12263.66      12450.28       223.00 o                         
  -6  12   0       3294.34       3297.78        93.92 o                         
 -11  13   0       5781.66       5808.49       250.55 o                         
  -8  13   0       1832.38       1877.65        76.59 o                         
  -5  13   0       5216.03       5337.95       167.69 o                         
 -10  14   0       1340.60       1226.82        69.71 o                         
  -7  14   0       6163.10       6469.03       165.90 o                         
 -12  15   0       4467.08       4294.58       172.46 o                         
  -9  15   0       6138.55       6431.69       226.03 o                         
  -6  15   0       7234.29       7098.25       378.28 o                         
 -11  16   0       3847.44       3957.88       168.01 o                         
  -8  16   0      10496.05      10926.92       239.90 o                         
 -13  17   0       1398.95       1276.50       126.70 o                         
 -10  17   0       3986.36       4139.99       173.49 o                         
  -9  18   0       3519.20       3862.93       230.18 o                         
  -1   1   1       4000.97       4203.45        37.73 o                         
  -3   2   1      22332.05      24266.77       162.53 o                         
   0   2   1      21077.61      21715.76       536.40 o                         
  -5   3   1        319.98        356.26        16.30 o                         
  -2   3   1      23186.61      23625.47       287.37 o                         
   1   3   1      20724.38      20638.18       264.03 o                         
  -7   4   1      16517.55      16406.62       289.48 o                         
  -4   4   1       2218.87       2394.91        36.22 o                         
   2   4   1       2092.57       2340.58        39.56 o                         
  -9   5   1       4683.96       4802.84       100.78 o                         
  -6   5   1      27153.78      29595.22       346.01 o                         
  -3   5   1        430.98        485.13        28.57 o                         
   0   5   1      15205.68      14714.60       437.16 o                         
   3   5   1      10129.54      10251.13       203.22 o                         
 -11   6   1       3709.91       3558.55       103.82 o                         
  -8   6   1        644.43        633.65        38.27 o                         
  -5   6   1        363.23        350.59        17.51 o                         
  -2   6   1       1752.76       1863.19        79.21 o                         
   1   6   1        824.30        820.90        58.13 o                         
   4   6   1       4367.11       4775.82       132.10 o                         
 -13   7   1        223.02        223.68        56.38 o                         
 -10   7   1         40.55         35.67        28.03 o                         
  -7   7   1       4322.63       4439.00       138.02 o                         
  -4   7   1       9311.24       9382.69       202.66 o                         
   2   7   1       6283.02       6497.95       158.88 o                         
   5   7   1        542.07        616.64        53.19 o                         
 -15   8   1        563.15        434.55        65.24 o                         
 -12   8   1       1590.80       1624.42        90.70 o                         
  -9   8   1       6190.36       6291.72       142.61 o                         
  -6   8   1       2414.23       2502.67        83.08 o                         
  -3   8   1       7976.70       7774.23       161.22 o                         
   0   8   1       4414.93       4450.14       160.58 o                         
   3   8   1       9094.02       8788.37       210.20 o                         
   6   8   1        142.34        167.64        52.71 o                         
 -17   9   1       1044.61       1041.64       109.33 o                         
 -14   9   1       1039.94        960.44        88.47 o                         
  -8   9   1        582.22        699.71       110.60 o                         
  -5   9   1      12703.05      12611.27       216.00 o                         
   1   9   1       3651.27       3868.06       160.56 o                         
   4   9   1       1375.96       1440.83        80.54 o                         
   7   9   1        668.32        665.77        83.23 o                         
 -16  10   1         62.62        142.32       100.02 o                         
 -10  10   1         88.50         98.17        47.52 o                         
  -7  10   1        255.41        318.83        38.92 o                         
  -4  10   1       1132.65       1106.43        65.51 o                         
   2  10   1        325.70        317.99        61.21 o                         
   5  10   1         64.43         94.81        61.04 o                         
   8  10   1       1456.13       1227.01       156.61 o                         
  -9  11   1         98.33         43.85        53.82 o                         
  -6  11   1       3756.52       3854.40        93.50 o                         
   3  11   1        516.15        631.91       107.95 o                         
   6  11   1        438.22        620.44       119.28 o                         
 -11  12   1       4154.17       4082.50       152.17 o                         
  -8  12   1         10.63          0.00        35.19 o                         
  -5  12   1       1584.02       1478.63       176.80 o                         
   4  12   1        101.98        102.16       104.03 o                         
 -10  13   1       2940.18       3074.79       134.83 o                         
  -7  13   1       1825.89       1748.60       121.13 o                         
 -12  14   1        316.81        409.60        82.61 o                         
  -9  14   1       2748.29       2576.86       154.37 o                         
  -6  14   1        566.34        876.06       274.93 o                         
 -11  15   1         54.98        116.03        80.45 o                         
  -8  15   1        857.91       1055.24       101.27 o                         
 -13  16   1        279.30        459.26        89.01 o                         
 -10  16   1         20.53         52.29        83.84 o                         
  -7  16   1        720.12        695.96       171.31 o                         
 -12  17   1        382.88        427.77        96.43 o                         
  -9  17   1       1501.96       1391.07       117.87 o                         
 -11  18   1        364.80        363.44        96.15 o                         
   0   1   2      79841.64      79799.13      1107.23 o                         
  -2   2   2      24413.12      23470.95       172.31 o                         
   1   2   2       3686.10       3610.73        50.58 o                         
  -4   3   2     130822.21     125712.80       844.70 o                         
  -1   3   2       7694.24       7488.08       134.92 o                         
   2   3   2      39578.68      39073.19       301.23 o                         
  -6   4   2      16537.60      15274.68       158.02 o                         
  -3   4   2     117977.71     111739.87      1663.62 o                         
   3   4   2      26911.10      27246.47       371.31 o                         
  -8   5   2      14497.73      14191.95       197.62 o                         
  -5   5   2      98955.98      94248.25       780.82 o                         
  -2   5   2      16798.43      16464.17       507.81 o                         
   1   5   2      11704.30      11917.61       273.78 o                         
   4   5   2       8436.30       8177.55       124.67 o                         
 -10   6   2      15215.66      15201.90       212.83 o                         
  -7   6   2       6324.17       6159.50        98.41 o                         
  -4   6   2      56766.13      55772.95       520.15 o                         
   2   6   2      16694.57      16263.88       208.32 o                         
   5   6   2       2130.45       2277.81       119.64 o                         
 -12   7   2      16991.03      16243.50       276.99 o                         
  -9   7   2      14123.81      14303.81       198.88 o                         
  -6   7   2      26264.73      27022.49       276.21 o                         
  -3   7   2      14400.34      13741.95       370.70 o                         
   3   7   2      12532.70      12500.91       257.28 o                         
   6   7   2       2624.28       2772.24        89.75 o                         
 -14   8   2      11301.97      11507.35       254.53 o                         
 -11   8   2      16508.54      16185.63       316.31 o                         
  -8   8   2       1890.81       1872.57        77.18 o                         
  -5   8   2       9088.42       8948.23       148.25 o                         
   1   8   2      26416.32      26534.62       810.35 o                         
   4   8   2       5776.15       5933.89       150.90 o                         
   7   8   2       4397.80       4339.11       153.25 o                         
 -16   9   2       3459.76       3492.04       160.67 o                         
 -13   9   2      15794.90      15932.30       432.26 o                         
 -10   9   2       3792.53       3888.73       131.57 o                         
  -7   9   2       2210.40       2168.07        50.29 o                         
  -4   9   2      11349.88      11386.59       228.05 o                         
   2   9   2      10553.08      11096.16       313.20 o                         
   5   9   2        608.66        568.19        61.86 o                         
   8   9   2        916.38       1044.35       145.21 o                         
 -15  10   2       3535.54       3553.22       153.61 o                         
  -9  10   2       2479.82       2452.80       125.34 o                         
  -6  10   2       9499.51       9480.44       156.39 o                         
   3  10   2        997.52       1090.56       148.20 o                         
   6  10   2       5095.70       5332.83       172.97 o                         
 -17  11   2        987.70        790.76       212.45 o                         
 -11  11   2       4749.01       5580.24       693.61 o                         
  -8  11   2      38859.40      36852.39       452.50 o                         
   4  11   2       5316.86       5355.50       244.17 o                         
 -10  12   2       9034.70       9575.25       210.07 o                         
  -7  12   2      15182.83      14488.90       260.54 o                         
   5  12   2       5957.41       5531.54       410.79 o                         
 -12  13   2       4008.12       3940.01       155.72 o                         
  -9  13   2      15975.18      15570.99       293.32 o                         
 -11  14   2       3100.18       3013.13       226.54 o                         
  -8  14   2       5738.74       5837.63       198.79 o                         
 -13  15   2       1718.95       1730.83       148.71 o                         
 -10  15   2       4119.94       4239.92       187.13 o                         
  -7  15   2       4696.59       4340.04       278.12 o                         
 -12  16   2       1466.35       1473.60       124.81 o                         
  -9  16   2       3130.85       2952.59       149.58 o                         
 -11  17   2        827.83        699.47        97.35 o                         
   1   1   3       3722.61       3624.17        92.72 o                         
  -1   2   3        727.69        774.57        26.06 o                         
   2   2   3       5221.40       5333.33        56.61 o                         
  -3   3   3      31830.83      31820.03       236.77 o                         
   0   3   3       6894.13       7402.29        91.61 o                         
   3   3   3         50.40         55.42        11.55 o                         
  -5   4   3      37817.53      38292.76       254.51 o                         
  -2   4   3      14108.28      14609.68       136.50 o                         
   1   4   3        874.33        890.05        47.47 o                         
   4   4   3       4847.11       4860.69        69.18 o                         
  -7   5   3      14627.43      15533.16       149.15 o                         
  -4   5   3      12905.56      12522.28       119.29 o                         
  -1   5   3       2900.34       3103.89       151.34 o                         
   2   5   3         87.10         87.22        31.47 o                         
   5   5   3        239.93        252.67        32.61 o                         
  -9   6   3       2083.97       2212.42        44.54 o                         
  -6   6   3       7048.91       7128.01        74.75 o                         
  -3   6   3       1684.03       1855.61        52.64 o                         
   3   6   3        555.98        598.76        31.66 o                         
   6   6   3       4493.47       4362.97       111.07 o                         
 -11   7   3       5527.99       5204.45       112.64 o                         
  -8   7   3         73.84         94.59        24.28 o                         
  -5   7   3        112.69        144.62        15.89 o                         
   4   7   3          1.20          7.46        58.33 o                         
   7   7   3        729.51        589.50        74.43 o                         
 -13   8   3       4370.36       4437.03       195.41 o                         
 -10   8   3       2139.91       2137.20        78.92 o                         
  -7   8   3       1120.30       1115.17        32.76 o                         
  -4   8   3       1418.80       1325.46        58.89 o                         
   2   8   3       2182.81       2087.57       183.65 o                         
   5   8   3       1353.92       1224.87        95.37 o                         
   8   8   3        132.48         34.41        98.99 o                         
 -15   9   3        405.51        410.95       102.39 o                         
 -12   9   3       5619.07       5386.30       194.05 o                         
  -9   9   3       3452.22       3360.50        67.11 o                         
  -6   9   3        698.06        704.49        49.66 o                         
   3   9   3          8.00          0.00       118.69 o                         
   6   9   3        197.42        162.32        67.20 o                         
 -17  10   3         68.79         51.46       116.48 o                         
 -14  10   3       2178.45       1987.87       231.64 o                         
 -11  10   3       1223.02       1199.98        77.16 o                         
  -8  10   3       2296.36       2464.94        63.61 o                         
  -5  10   3         64.76         16.45        84.09 o                         
   4  10   3       2578.16       2747.42       279.69 o                         
   7  10   3        276.35        277.03       106.45 o                         
 -16  11   3        251.92         69.86       114.62 o                         
 -10  11   3       1683.66       1467.24       165.05 o                         
  -7  11   3       1625.05       1605.84       134.64 o                         
   5  11   3        630.24        613.58       197.43 o                         
 -12  12   3        262.09        410.20        96.30 o                         
  -9  12   3       1902.47       1991.12        83.48 o                         
 -11  13   3       1046.05       1071.25       118.65 o                         
  -8  13   3       8086.71       7994.22       196.03 o                         
 -13  14   3        195.33        441.73       131.49 o                         
 -10  14   3       3201.96       3146.85       126.84 o                         
  -7  14   3        879.74        862.45       142.20 o                         
 -12  15   3          3.49         29.93        76.43 o                         
  -9  15   3        419.28        324.64        85.09 o                         
 -14  16   3       1615.59       1712.26       174.04 o                         
 -11  16   3         47.46         32.89        86.58 o                         
 -10  17   3          8.58        144.29       129.07 o                         
  -1   1   4       3651.93       4173.71       116.93 o                         
  -3   2   4      12976.16      13124.18       117.14 o                         
   0   2   4       3578.00       3223.08        65.26 o                         
  -5   3   4      25570.67      26596.34       216.27 o                         
  -2   3   4      11942.23      11539.51       113.63 o                         
   1   3   4      46158.55      44826.39       576.27 o                         
  -7   4   4         47.40         49.78        15.52 o                         
  -4   4   4      33108.88      33180.68       242.18 o                         
  -1   4   4      35140.38      35366.37       470.70 o                         
   2   4   4      23812.66      23917.34       252.36 o                         
  -9   5   4       1331.80       1363.38        32.11 o                         
  -6   5   4        578.81        519.28        21.58 o                         
  -3   5   4      19981.77      20085.83       333.79 o                         
   0   5   4      38856.63      39370.17       734.95 o                         
   3   5   4        730.79        830.98        36.94 o                         
 -11   6   4       2002.83       2035.41        77.84 o                         
  -8   6   4       5864.97       6040.22        63.32 o                         
  -5   6   4      24085.90      24142.71       309.40 o                         
  -2   6   4      15960.36      16011.02       281.32 o                         
   1   6   4       9727.38       8833.72       248.27 o                         
   4   6   4       1062.15       1186.52        84.05 o                         
 -13   7   4       4902.19       5047.70       221.16 o                         
 -10   7   4      10153.43       9928.11       169.77 o                         
  -7   7   4      24067.33      24692.81       215.12 o                         
  -4   7   4        291.39        309.48        23.70 o                         
   2   7   4       4368.48       3993.41       221.26 o                         
   5   7   4       8618.15       8542.50       292.77 o                         
 -15   8   4        915.90        911.37       114.73 o                         
 -12   8   4       5902.76       5994.19       175.67 o                         
  -9   8   4      20511.89      20923.33       215.43 o                         
  -6   8   4       4195.22       4236.58        67.41 o                         
   3   8   4      18727.94      14290.37       563.30 o                         
   6   8   4       3254.48       3131.36       128.15 o                         
 -17   9   4        185.02        141.07       115.22 o                         
 -14   9   4       2232.04       2508.47       244.31 o                         
 -11   9   4       6015.83       5676.27       136.05 o                         
  -8   9   4      12074.81      12301.71       147.91 o                         
  -5   9   4        159.44        190.02        40.36 o                         
   4   9   4       8147.42       7275.89       404.78 o                         
   7   9   4        447.29        364.34       101.94 o                         
 -16  10   4       1211.61       1375.38       189.67 o                         
 -13  10   4       3042.85       3429.25       199.82 o                         
 -10  10   4       5005.06       5109.34       119.85 o                         
  -7  10   4       7995.66       8003.27       152.02 o                         
   5  10   4       3071.14       3245.57       310.90 o                         
 -15  11   4       1851.84       1945.54       172.55 o                         
 -12  11   4        633.43        731.89       102.32 o                         
  -9  11   4      10663.87      11299.70       266.54 o                         
  -6  11   4       3863.17       3783.14       287.26 o                         
   6  11   4       1279.46       1648.32       191.58 o                         
 -11  12   4        180.96        207.11        61.04 o                         
  -8  12   4      10368.37      10338.36       407.52 o                         
 -13  13   4        430.89        425.85       107.45 o                         
 -10  13   4       1412.47       1459.17       167.40 o                         
 -12  14   4       1302.78       1324.95        97.97 o                         
  -9  14   4       1279.30       1468.47       112.97 o                         
 -14  15   4        715.70       1085.30       200.24 o                         
 -11  15   4       2856.11       2948.89       190.49 o                         
 -13  16   4       2675.10       2873.77       298.36 o                         
 -10  16   4       1257.48       1399.17       137.33 o                         
   0   1   5        164.73        201.56        63.66 o                         
  -2   2   5       4460.86       4529.83        53.55 o                         
   1   2   5      22400.07      22125.39       311.28 o                         
  -4   3   5         11.85          0.00        15.59 o                         
  -1   3   5      24119.06      24078.51       326.06 o                         
   2   3   5       4717.99       4548.58        66.58 o                         
  -6   4   5       7421.50       7505.65       126.52 o                         
  -3   4   5        439.62        473.25        24.11 o                         
   0   4   5      43599.15      42829.35       504.88 o                         
   3   4   5        316.44        283.69        26.54 o                         
  -8   5   5       1132.44       1139.43        30.06 o                         
  -5   5   5         27.40         53.41        20.22 o                         
  -2   5   5      13958.91      13547.77       227.23 o                         
   1   5   5      13816.79      13744.77       204.90 o                         
   4   5   5       1141.57       1166.97        48.42 o                         
 -10   6   5       1082.15       1036.53        50.21 o                         
  -7   6   5      11575.63      11596.09       137.88 o                         
  -4   6   5        230.13        267.91        22.65 o                         
  -1   6   5       9588.75       9454.44       162.53 o                         
   2   6   5       2194.22       2141.13        98.91 o                         
   5   6   5       7097.65       6751.45       247.00 o                         
 -12   7   5       1220.40       1191.88       100.64 o                         
  -9   7   5       3285.16       3121.31        68.68 o                         
  -6   7   5       1582.45       1584.87        50.92 o                         
  -3   7   5       1579.00       1545.55        54.05 o                         
   0   7   5       3136.14       2760.87       225.24 o                         
   3   7   5       2308.95       1980.79       129.42 o                         
   6   7   5       3467.06       3482.37       216.95 o                         
 -14   8   5        129.07          0.00        89.24 o                         
 -11   8   5       1685.95       1638.07        59.81 o                         
  -8   8   5      15468.66      15615.59       262.45 o                         
  -5   8   5       3619.33       3713.43        68.77 o                         
  -2   8   5       1094.35       1042.02        90.94 o                         
   4   8   5       4698.33       4584.47       282.89 o                         
   7   8   5        240.71        341.30       105.29 o                         
 -16   9   5         74.44        153.58       171.58 o                         
 -13   9   5          8.42         52.30       112.14 o                         
 -10   9   5       7925.63       8051.66       125.86 o                         
  -7   9   5      10193.34       9873.40       147.33 o                         
   5   9   5       4504.98       4226.44       339.76 o                         
 -15  10   5       1147.04        806.17       133.75 o                         
 -12  10   5        222.54        239.65        48.37 o                         
  -9  10   5       7621.33       7630.45       128.66 o                         
  -6  10   5       2098.89       1821.52       181.89 o                         
   6  10   5         92.64          0.35       126.81 o                         
 -14  11   5        755.80        682.20       207.22 o                         
 -11  11   5       1310.93       1232.50        85.10 o                         
  -8  11   5          4.32         50.27        86.05 o                         
 -16  12   5       3070.62       3230.69       273.49 o                         
 -13  12   5        321.98        365.98       107.56 o                         
 -10  12   5        462.39        369.53       128.29 o                         
 -12  13   5        210.54        124.28        98.18 o                         
  -9  13   5         91.30         35.86        76.42 o                         
 -14  14   5        344.58        180.06       146.37 o                         
 -11  14   5       1007.34        918.91       105.37 o                         
 -13  15   5       1263.08       1450.99       160.91 o                         
 -10  15   5        633.96        641.40       133.25 o                         
 -12  16   5       1765.98       1753.16       154.98 o                         
   1   1   6       6488.00       6223.35       127.18 o                         
  -1   2   6       8605.56       8371.44       205.41 o                         
   2   2   6       7791.78       8080.69        90.90 o                         
  -3   3   6         98.93        103.70        16.65 o                         
   0   3   6       8782.96       8675.47       149.12 o                         
   3   3   6       6250.87       6072.39        83.83 o                         
  -5   4   6        747.74        720.89        27.49 o                         
  -2   4   6       2136.63       2276.04        55.20 o                         
   1   4   6      11948.35      12385.27       205.25 o                         
   4   4   6      10477.65      10598.41       123.82 o                         
  -7   5   6         14.86         23.70        20.13 o                         
  -4   5   6        169.57        195.20        21.74 o                         
  -1   5   6      12751.88      13022.00       278.65 o                         
   2   5   6       6002.65       5960.10       119.18 o                         
   5   5   6       3860.47       3927.65        86.19 o                         
  -9   6   6      11174.84      11075.14       134.64 o                         
  -6   6   6       2333.02       2407.07        51.44 o                         
  -3   6   6       3837.58       3831.86        73.02 o                         
   0   6   6       3354.69       3185.21       110.33 o                         
   3   6   6       3597.76       3527.33       114.81 o                         
   6   6   6        611.79        805.38        95.08 o                         
 -11   7   6         57.68         50.63        33.68 o                         
  -8   7   6       9722.60       9977.33       110.26 o                         
  -5   7   6       4956.29       5029.74        90.47 o                         
  -2   7   6       8933.69       8624.14       158.82 o                         
   1   7   6        101.49         89.41        49.08 o                         
   4   7   6       6214.36       5292.84       691.39 o                         
   7   7   6        697.55        800.42       106.49 o                         
 -13   8   6          1.93          0.00        77.87 o                         
 -10   8   6       2239.24       2410.85        55.13 o                         
  -7   8   6       8809.42       9052.00       109.10 o                         
  -4   8   6       4923.48       4994.17       138.10 o                         
  -1   8   6         12.04         24.09        51.01 o                         
   5   8   6       2676.86       2360.81       548.68 o                         
   8   8   6       1277.00       1255.09       147.60 o                         
 -15   9   6        379.96        495.51       116.30 o                         
 -12   9   6         91.95        128.89        45.36 o                         
  -9   9   6       3516.77       3709.17        83.94 o                         
  -6   9   6       3486.21       3510.47        71.96 o                         
  -3   9   6       3650.07       3709.70       157.01 o                         
   6   9   6       1100.77       1123.98       150.03 o                         
 -14  10   6        439.78        641.58       119.43 o                         
 -11  10   6        828.59        907.40        57.34 o                         
  -8  10   6       2228.68       2283.47       126.14 o                         
 -13  11   6       1172.95       1216.20        75.25 o                         
 -10  11   6       1039.36       1095.33        86.30 o                         
  -7  11   6       1051.61        875.90       158.91 o                         
 -15  12   6       1197.44       1412.34       174.53 o                         
 -12  12   6       1557.44       1405.98       120.13 o                         
  -9  12   6        234.06        157.73        93.56 o                         
 -14  13   6       2123.47       2227.76       174.19 o                         
 -11  13   6        622.55        532.67       113.42 o                         
 -13  14   6       2700.54       2641.63       155.16 o                         
 -10  14   6        143.06        194.57        80.19 o                         
 -12  15   6       2084.64       2099.21       147.71 o                         
  -3   2   7       3507.79       3431.93        94.28 o                         
   0   2   7      15365.21      14324.28       225.49 o                         
  -5   3   7        811.46        841.42        34.90 o                         
  -2   3   7       4616.00       4837.71       129.81 o                         
   1   3   7       3255.30       3173.65        70.40 o                         
  -7   4   7      13940.93      14288.18       163.51 o                         
  -4   4   7         38.71         47.14        22.29 o                         
  -1   4   7       5009.71       4943.28        97.46 o                         
   2   4   7       3068.91       3134.43        80.45 o                         
  -9   5   7       7004.56       7206.35       113.55 o                         
  -6   5   7       9396.23       9670.35       112.50 o                         
  -3   5   7       2631.19       2612.80        67.04 o                         
   0   5   7       2384.35       2301.42        78.52 o                         
   3   5   7       8897.15       9355.45       206.94 o                         
 -11   6   7       3439.36       3348.97        87.63 o                         
  -8   6   7       6076.73       6057.47        88.77 o                         
  -5   6   7        524.42        529.38        29.02 o                         
  -2   6   7       2470.44       2540.15        93.46 o                         
   1   6   7       2820.15       2797.62        93.77 o                         
   4   6   7       7216.35       7241.99       192.75 o                         
 -13   7   7        539.87        624.98       101.24 o                         
 -10   7   7       1230.50       1218.26        45.57 o                         
  -7   7   7       1461.86       1547.41        42.70 o                         
  -4   7   7      14191.35      14386.45       319.83 o                         
  -1   7   7        963.50        967.19        51.02 o                         
   2   7   7       2466.20       2349.54        97.41 o                         
 -15   8   7       1530.42       1566.16       142.87 o                         
 -12   8   7        228.81        157.10        49.77 o                         
  -9   8   7       1046.05       1060.40        42.45 o                         
  -6   8   7       5990.76       5961.89        91.51 o                         
  -3   8   7       9906.46       9350.13       217.83 o                         
   0   8   7        984.25        796.58        90.64 o                         
 -14   9   7        640.64        486.36       108.96 o                         
 -11   9   7        768.62        730.39        48.46 o                         
  -8   9   7       2197.71       2170.70        56.51 o                         
  -5   9   7      13735.53      13532.61       245.56 o                         
  -2   9   7       2740.14       2648.55       127.02 o                         
 -13  10   7        213.85        164.68        60.64 o                         
 -10  10   7       1654.44       1670.19        60.47 o                         
  -7  10   7       1649.01       1594.93        96.37 o                         
  -4  10   7       5485.82       4829.05       271.99 o                         
 -12  11   7       3509.23       3646.00        98.48 o                         
  -9  11   7        219.29        169.08        51.95 o                         
 -14  12   7       2295.08       2302.37       162.36 o                         
 -11  12   7       3270.63       3214.41       142.37 o                         
 -13  13   7       2528.89       2509.23       149.66 o                         
 -10  13   7       1080.56       1039.57       105.67 o                         
 -12  14   7       1432.20       1432.05       133.26 o                         
  -2   2   8       3778.87       3312.49       216.75 o                         
   1   2   8        493.47        395.64        54.97 o                         
  -4   3   8       3433.21       3481.25       106.75 o                         
  -1   3   8        349.57        278.87        32.14 o                         
   2   3   8       1801.36       1890.84        72.41 o                         
  -6   4   8        862.34        834.74        39.81 o                         
  -3   4   8       1919.93       1790.58        68.98 o                         
   0   4   8       1199.60       1318.53        97.84 o                         
   3   4   8       6027.93       6305.40       130.13 o                         
  -8   5   8       4558.96       4803.99       105.87 o                         
  -5   5   8       2749.93       2710.90        69.75 o                         
  -2   5   8        359.36        317.95        48.10 o                         
   1   5   8         42.64         53.67        54.63 o                         
   4   5   8       4309.41       4310.26       120.30 o                         
 -10   6   8       1925.32       1848.05        67.64 o                         
  -7   6   8        231.86        235.15        33.46 o                         
  -4   6   8       3343.95       3489.28        89.99 o                         
  -1   6   8       1321.08       1277.04        64.44 o                         
   2   6   8       2013.34       2035.03       101.25 o                         
   5   6   8        198.98        234.49        78.25 o                         
 -12   7   8        132.32        143.37        73.12 o                         
  -9   7   8        890.79        828.52        42.76 o                         
  -6   7   8       3449.92       3437.21        95.05 o                         
  -3   7   8       4787.09       4510.50       125.46 o                         
   0   7   8        194.24        255.82        60.94 o                         
   3   7   8       1047.09        921.35        93.71 o                         
 -14   8   8        775.97        679.21       156.80 o                         
 -11   8   8        125.25        162.88        38.62 o                         
  -8   8   8         25.99         62.59        30.02 o                         
  -5   8   8       2505.19       2668.01        84.58 o                         
  -2   8   8       2312.84       2432.51        92.09 o                         
   1   8   8        995.06        953.96       123.09 o                         
 -13   9   8       1756.84       1549.49       101.77 o                         
 -10   9   8          0.39         14.48        40.86 o                         
  -7   9   8        132.03        105.75        33.16 o                         
  -4   9   8       3035.39       3297.40       123.70 o                         
  -1   9   8        914.41        854.71        85.05 o                         
 -12  10   8       1361.01       1475.26        73.68 o                         
  -9  10   8         10.28          0.00        44.57 o                         
  -6  10   8       1589.02       1543.60        84.21 o                         
  -3  10   8       1116.30        775.61       138.93 o                         
 -11  11   8        859.65        921.46        67.15 o                         
  -8  11   8        728.31        552.85       116.79 o                         
 -10  12   8       1113.77       1069.72       195.20 o                         
   2   2   9       1396.17       1663.13        79.03 o                         
  -3   3   9       6885.76       6777.92       365.09 o                         
   0   3   9       1251.33       1239.81       147.29 o                         
   3   3   9       2501.27       2449.58        95.25 o                         
  -5   4   9       9572.27       9929.37       156.80 o                         
  -2   4   9       3549.21       3351.48       286.61 o                         
   1   4   9        806.56        719.78        70.33 o                         
   4   4   9       2132.99       2186.66        87.13 o                         
  -7   5   9       7211.12       6981.45       106.90 o                         
  -4   5   9       6604.86       6769.92       181.22 o                         
  -1   5   9        306.51        233.42        57.74 o                         
   2   5   9       1919.14       2034.13        99.19 o                         
   5   5   9       1095.57       1099.62        76.92 o                         
  -9   6   9        368.08        343.61        41.05 o                         
  -6   6   9       2547.29       2680.93        75.91 o                         
  -3   6   9       3871.91       3757.55       127.56 o                         
   0   6   9       1431.19       1558.23        95.46 o                         
   3   6   9       2044.47       2028.78       109.71 o                         
   6   6   9       1120.45       1011.76       108.39 o                         
 -11   7   9       2923.03       3255.29       102.05 o                         
  -8   7   9        232.46        212.32        37.92 o                         
  -5   7   9       2939.45       2977.55       101.99 o                         
  -2   7   9        538.56        556.20        74.90 o                         
   1   7   9       5075.50       4886.45       454.47 o                         
   4   7   9        250.20        190.43        82.67 o                         
 -13   8   9       2362.32       2366.67       148.89 o                         
 -10   8   9        875.91        792.97        54.53 o                         
  -7   8   9        152.76        179.71        37.78 o                         
  -4   8   9       4418.45       4425.36       120.83 o                         
  -1   8   9       5907.36       6000.54       214.88 o                         
   2   8   9       1468.75       1387.40       125.68 o                         
 -12   9   9       1625.78       1741.93        99.52 o                         
  -9   9   9        350.07        382.37        48.55 o                         
  -6   9   9       1479.38       1585.77        77.90 o                         
  -3   9   9       2344.35       2398.02       126.67 o                         
   0   9   9       4001.12       3371.61       187.90 o                         
 -11  10   9       1658.90       1591.13        77.32 o                         
  -8  10   9        945.29        926.46        84.90 o                         
  -5  10   9       1087.20        980.57        79.44 o                         
  -2  10   9       1191.60       1116.00       130.83 o                         
 -10  11   9       1214.90       1185.41        84.59 o                         
  -7  11   9       1623.60       1553.31       157.98 o                         
  -4  11   9        120.81         32.77       268.07 o                         
  -9  12   9       2228.15       2512.39       412.49 o                         
  -5   3  10       2810.49       2954.46       114.09 o                         
   1   3  10        346.54        304.34        94.77 o                         
  -7   4  10         84.67         90.85        56.73 o                         
  -4   4  10       4567.45       4150.16       197.49 o                         
  -1   4  10        139.20         64.88        87.40 o                         
   2   4  10        889.78       1007.55        94.18 o                         
  -9   5  10        156.23        162.73        73.23 o                         
  -6   5  10        508.28        631.61        61.89 o                         
  -3   5  10       1746.53       1769.74       137.10 o                         
   0   5  10        333.61        331.43        71.46 o                         
   3   5  10        161.71        135.68        63.13 o                         
 -11   6  10        243.67        116.66        79.78 o                         
  -8   6  10        136.05        146.19        57.16 o                         
  -5   6  10       2834.08       2697.47       133.20 o                         
  -2   6  10       1633.90       1529.16       165.50 o                         
   1   6  10       1012.30       1176.04       115.95 o                         
   4   6  10         20.82         76.50        76.98 o                         
 -10   7  10        568.78        498.34        76.51 o                         
  -7   7  10        510.95        481.05        79.75 o                         
  -4   7  10          5.59          0.00        60.70 o                         
  -1   7  10       1934.56       2106.54       124.93 o                         
   2   7  10        876.24        856.29        97.15 o                         
  -9   8  10        302.58        280.91        57.35 o                         
  -6   8  10        252.93        188.87        58.15 o                         
  -3   8  10        131.85         36.55        80.51 o                         
   0   8  10       1401.93       1559.61       119.56 o                         
   3   8  10        144.44        178.25       104.41 o                         
  -8   9  10        185.65        170.57        70.37 o                         
  -5   9  10         10.95         17.41        61.03 o                         
  -2   9  10        503.99        636.57       114.93 o                         
   1   9  10       1231.12       1047.83       175.37 o                         
 -10  10  10        472.67        342.02        71.09 o                         
  -7  10  10        583.92        580.82       102.55 o                         
  -4  10  10         56.21          7.65        77.25 o                         
  -1  10  10       1720.11       1715.84       172.65 o                         
  -6  11  10        508.17        547.46       158.72 o                         
   2   3  11       1352.99       1210.79       150.94 o                         
  -6   4  11       1580.98       1283.14       153.87 o                         
   0   4  11       4476.32       4807.24       323.30 o                         
   3   4  11        171.87        202.80        85.02 o                         
  -8   5  11        141.87        170.08        79.26 o                         
  -2   5  11       1852.17       1844.24       218.06 o                         
   1   5  11       2002.07       2041.13       216.43 o                         
   4   5  11         68.13          0.00        85.43 o                         
  -4   6  11       1022.87        989.17       101.83 o                         
  -1   6  11        765.47        907.42       108.58 o                         
   2   6  11        662.17        621.83        88.12 o                         
  -9   7  11        713.66        728.63        95.66 o                         
  -6   7  11        365.46        469.15       104.29 o                         
  -3   7  11        230.32        289.68        82.59 o                         
   0   7  11       2545.43       2616.75       132.81 o                         
  -8   8  11       1512.68       1606.63       145.53 o                         
  -5   8  11        407.89        411.15        86.09 o                         
  -2   8  11        663.91        658.13        88.99 o                         
  -7   9  11        789.04        906.71       125.44 o                         
  -4   9  11        216.74        310.29        79.45 o                         
   1   4  12        938.45        861.39       138.13 o                         
  -1   5  12       1386.75       1458.97       237.71 o                         
  -3   6  12        237.14        314.60       111.92 o                         
                                                                                
