# Supplementary material for: Attractive and repulsive forces in a crystal of [Rb(18-crown-6)][SbCl6] under high pressure
Source: Acta Crystallogr B Struct Sci Cryst Eng Mater. 2024 Mar 20;80(Pt 2):135–45. doi: 10.1107/S2052520624001586 (PMC10994168; doi:10.1107/S2052520624001586)
Supplement: Supplementary file 7 [file b-80-00135-Rb6k0sup7.hkl]

data_Rb6k0                                                                      
_shelx_title ' rb6k0.res in R-3'                                                
_shelx_refln_list_code          4                                               
_shelx_F_calc_maximum      367.08                                               
_exptl_crystal_F_000      1002.00                                               
_reflns_d_resolution_high  0.7710                                               
                                                                                
loop_                                                                           
 _space_group_symop_operation_xyz                                               
 'x, y, z'                                                                      
 '-y, x-y, z'                                                                   
 '-x+y, -x, z'                                                                  
 'x+2/3, y+1/3, z+1/3'                                                          
 '-y+2/3, x-y+1/3, z+1/3'                                                       
 '-x+y+2/3, -x+1/3, z+1/3'                                                      
 'x+1/3, y+2/3, z+2/3'                                                          
 '-y+1/3, x-y+2/3, z+2/3'                                                       
 '-x+y+1/3, -x+2/3, z+2/3'                                                      
 '-x, -y, -z'                                                                   
 'y, -x+y, -z'                                                                  
 'x-y, x, -z'                                                                   
 '-x+2/3, -y+1/3, -z+1/3'                                                       
 'y+2/3, -x+y+1/3, -z+1/3'                                                      
 'x-y+2/3, x+1/3, -z+1/3'                                                       
 '-x+1/3, -y+2/3, -z+2/3'                                                       
 'y+1/3, -x+y+2/3, -z+2/3'                                                      
 'x-y+1/3, x+2/3, -z+2/3'                                                       
                                                                                
_cell_length_a    13.9661                                                       
_cell_length_b    13.9661                                                       
_cell_length_c     9.8695                                                       
_cell_angle_alpha  90.000                                                       
_cell_angle_beta   90.000                                                       
_cell_angle_gamma 120.000                                                       
                                                                                
_shelx_F_squared_multiplier     1.000                                           
                                                                                
loop_                                                                           
 _refln_index_h                                                                 
 _refln_index_k                                                                 
 _refln_index_l                                                                 
 _refln_F_squared_calc                                                          
 _refln_F_squared_meas                                                          
 _refln_F_squared_sigma                                                         
 _refln_observed_status                                                         
  -1   2   0      64763.23      58815.12      1081.41 o                         
   0   3   0      16252.90      16024.90       378.72 o                         
  -2   4   0      29573.94      29755.18       341.68 o                         
  -4   5   0      30246.38      30903.64       457.30 o                         
  -1   5   0      12740.18      12775.59       462.09 o                         
  -3   6   0      51238.73      51549.25       836.40 o                         
   0   6   0      14703.88      15038.33       270.86 o                         
  -5   7   0      48897.27      47173.39       582.84 o                         
  -2   7   0      18175.46      16205.05       328.72 o                         
  -7   8   0       8319.55       8421.21       166.10 o                         
  -4   8   0      99055.66      94665.26      2169.13 o                         
  -1   8   0      17055.95      16533.07      1177.47 o                         
  -6   9   0      24640.36      23627.09       294.17 o                         
  -3   9   0      50494.38      50299.14       959.97 o                         
   0   9   0       3541.46       3398.51       114.55 o                         
  -8  10   0      10847.76      10379.78       242.89 o                         
  -5  10   0      24187.83      24100.93       354.84 o                         
 -10  11   0       6989.95       7518.06       386.27 o                         
  -7  11   0      17015.79      16969.08       242.63 o                         
  -4  11   0      10033.60      10747.15       260.33 o                         
  -9  12   0      12054.62      11772.61       227.61 o                         
  -6  12   0       3396.14       3321.76        82.21 o                         
 -11  13   0       6564.96       6799.94       204.08 o                         
  -8  13   0       1789.44       1649.51        75.25 o                         
  -5  13   0       5695.31       5493.18       176.08 o                         
 -10  14   0       1437.75       1374.12        75.76 o                         
  -7  14   0       7101.04       7324.32       178.03 o                         
 -12  15   0       4840.93       5215.06       192.89 o                         
  -9  15   0       7126.73       7372.97       188.85 o                         
  -6  15   0       7932.30       7445.68       220.90 o                         
 -11  16   0       4053.66       4291.92       149.71 o                         
  -8  16   0      11994.21      11946.89       312.24 o                         
 -13  17   0       1552.34       1458.98       160.52 o                         
 -10  17   0       4279.66       4753.55       191.49 o                         
  -9  18   0       3991.99       4261.62       208.86 o                         
  -1   1   1       3934.30       4197.05        53.97 o                         
  -3   2   1      21671.47      23077.52       217.64 o                         
   0   2   1      20464.13      21597.04       408.52 o                         
  -5   3   1        440.03        468.48        14.97 o                         
  -2   3   1      22617.99      23913.65       298.46 o                         
   1   3   1      21850.92      21390.25       385.18 o                         
  -7   4   1      16393.33      16390.37       221.07 o                         
  -4   4   1       2405.00       2641.16        73.02 o                         
  -1   4   1      24147.92      26964.23       868.44 o                         
   2   4   1       1973.57       2173.46        58.19 o                         
  -9   5   1       4748.52       4781.45        96.76 o                         
  -6   5   1      27769.33      30348.32       591.31 o                         
  -3   5   1        545.80        616.44        22.97 o                         
   0   5   1      15619.59      15524.58       302.52 o                         
   3   5   1      10756.62      10149.80       145.04 o                         
 -11   6   1       3981.74       3996.70       100.46 o                         
  -8   6   1        496.63        528.83        37.47 o                         
  -5   6   1        304.26        268.78        17.92 o                         
  -2   6   1       2015.39       2267.61        78.93 o                         
   1   6   1       1013.07       1088.76        41.83 o                         
   4   6   1       4010.92       4049.05        68.52 o                         
 -13   7   1        221.77        305.05        47.00 o                         
 -10   7   1         88.18        101.12        37.78 o                         
  -7   7   1       4874.44       4730.53       155.27 o                         
  -4   7   1       9837.69      10055.95       224.28 o                         
   2   7   1       6098.40       6010.17       130.26 o                         
   5   7   1        638.01        659.80        52.62 o                         
 -15   8   1        708.52        701.86        71.52 o                         
 -12   8   1       1830.70       1985.70        91.43 o                         
  -9   8   1       6503.12       6590.75       152.98 o                         
  -6   8   1       2465.09       2541.72        58.30 o                         
  -3   8   1       7721.31       7801.05       230.61 o                         
   0   8   1       4931.44       4900.37       178.40 o                         
   3   8   1      10459.86       9845.72       213.02 o                         
   6   8   1        139.86        102.17        47.86 o                         
 -17   9   1       1231.06        926.05       135.74 o                         
 -14   9   1       1152.44       1185.66        78.62 o                         
  -8   9   1        686.98        683.16        52.40 o                         
  -5   9   1      13025.52      13049.43       255.53 o                         
   1   9   1       3881.47       4045.80       130.04 o                         
   4   9   1       1328.07       1285.24        93.34 o                         
   7   9   1        840.72        986.56       112.92 o                         
 -16  10   1         76.63         91.22       113.63 o                         
 -10  10   1        106.30         62.23        38.96 o                         
  -7  10   1        168.63        214.03        35.82 o                         
  -4  10   1       1078.81       1129.76        46.57 o                         
   2  10   1        483.53        448.09        63.38 o                         
   5  10   1         62.31         19.73        89.24 o                         
   8  10   1       1560.48       1238.82       219.00 o                         
  -9  11   1         61.40         53.07        34.55 o                         
  -6  11   1       3962.54       4157.34       119.05 o                         
   3  11   1        550.53        596.15       102.86 o                         
   6  11   1        541.40        438.79        90.21 o                         
 -11  12   1       4506.68       4320.73       112.56 o                         
  -8  12   1          4.76         27.87        33.47 o                         
  -5  12   1       1925.37       1758.15        94.71 o                         
   4  12   1        151.27         26.84       113.07 o                         
 -10  13   1       3384.65       3374.08       116.93 o                         
  -7  13   1       2099.45       2033.12        87.25 o                         
 -12  14   1        262.14        114.05        92.38 o                         
  -9  14   1       2946.32       2898.50       100.21 o                         
  -6  14   1        552.09        581.84        86.49 o                         
 -11  15   1        140.40        172.73        72.69 o                         
  -8  15   1       1022.65       1000.09        67.30 o                         
 -13  16   1        331.94        349.60       168.89 o                         
 -10  16   1         18.89          0.00        68.56 o                         
  -7  16   1        929.57        830.84       148.39 o                         
 -12  17   1        456.13        540.29        94.07 o                         
  -9  17   1       1766.17       1597.38       147.37 o                         
   0   1   2      77645.14      71913.89      2284.47 o                         
  -2   2   2      25271.51      24947.42       272.15 o                         
   1   2   2       4191.44       3933.33        49.22 o                         
  -4   3   2     134746.50     130641.03      1153.61 o                         
  -1   3   2       8443.45       8407.20       208.88 o                         
   2   3   2      40641.84      40630.71       471.07 o                         
  -6   4   2      16235.87      14845.37       188.34 o                         
  -3   4   2     123372.70     118050.12      1255.32 o                         
   3   4   2      26795.15      27712.26       494.50 o                         
  -8   5   2      15469.15      15366.20       210.74 o                         
  -5   5   2     101004.17      94979.09      1057.73 o                         
  -2   5   2      17401.62      18692.81      1164.08 o                         
   1   5   2      12782.61      11254.50      1139.66 o                         
   4   5   2       8289.08       8087.75       137.41 o                         
 -10   6   2      16086.20      15272.85       215.69 o                         
  -7   6   2       6622.23       6531.64       123.20 o                         
  -4   6   2      57314.03      57513.25       764.18 o                         
   2   6   2      17137.52      17394.12       267.04 o                         
   5   6   2       2203.53       2198.41        76.63 o                         
 -12   7   2      19240.14      18059.74       394.05 o                         
  -9   7   2      15133.93      15600.08       234.52 o                         
  -6   7   2      26615.98      27043.49       308.70 o                         
  -3   7   2      14721.08      14416.25       586.88 o                         
   3   7   2      13949.75      13999.84       304.78 o                         
   6   7   2       2853.40       3028.62       126.81 o                         
 -14   8   2      12229.22      11916.09       265.88 o                         
 -11   8   2      18382.84      17589.50       367.98 o                         
  -8   8   2       1976.63       2017.16        70.65 o                         
  -5   8   2       8794.60       8637.68       132.04 o                         
   1   8   2      28555.16      28032.71       479.40 o                         
   4   8   2       5833.32       5786.33       213.14 o                         
   7   8   2       4779.57       4698.05       240.71 o                         
 -16   9   2       3729.92       3807.08       210.00 o                         
 -13   9   2      17386.21      17976.73       487.26 o                         
 -10   9   2       4328.86       4176.17        96.55 o                         
  -7   9   2       2520.77       2499.95        56.08 o                         
  -4   9   2      11521.74      12193.99       386.03 o                         
   2   9   2      10922.20      12350.03       538.65 o                         
   5   9   2        767.69        811.21        97.11 o                         
   8   9   2        891.89       1061.73       147.84 o                         
 -15  10   2       3723.73       3789.86       166.58 o                         
  -9  10   2       2877.01       2737.36        79.49 o                         
  -6  10   2      10614.07      10830.30       221.75 o                         
   3  10   2       1080.61       1314.42       349.41 o                         
   6  10   2       5696.07       5345.29       255.38 o                         
 -17  11   2       1124.43       1181.73       189.38 o                         
 -11  11   2       5013.53       4669.58       156.53 o                         
  -8  11   2      43101.46      42004.17       550.17 o                         
  -5  11   2       4814.71       4334.81       174.11 o                         
   4  11   2       6583.30       6206.40       361.18 o                         
 -10  12   2       9270.18       9793.25       179.63 o                         
  -7  12   2      16921.49      16616.32       268.99 o                         
   5  12   2       6876.90       6550.93       397.56 o                         
 -12  13   2       4455.42       4543.79       142.52 o                         
  -9  13   2      16817.36      16407.52       299.89 o                         
  -6  13   2       5682.43       5327.13       288.67 o                         
 -11  14   2       3402.43       3492.09       155.96 o                         
  -8  14   2       6449.69       6429.74       142.37 o                         
 -13  15   2       1770.31       1860.12       128.23 o                         
 -10  15   2       4617.20       4661.20       158.32 o                         
  -7  15   2       4971.63       4698.95       203.56 o                         
 -12  16   2       1583.62       1587.99       142.17 o                         
  -9  16   2       3393.02       3146.70       170.29 o                         
 -11  17   2        870.99        884.56        91.77 o                         
   1   1   3       3243.17       3404.89        57.57 o                         
  -1   2   3        537.84        594.86        15.46 o                         
   2   2   3       4576.63       4723.40        47.75 o                         
  -3   3   3      29846.19      29574.98       309.52 o                         
   0   3   3       7085.69       7769.73        93.50 o                         
   3   3   3          3.60         16.90        13.13 o                         
  -5   4   3      37143.93      37636.38       361.19 o                         
  -2   4   3      13506.99      14623.86       177.11 o                         
   1   4   3        911.16        905.11        63.92 o                         
   4   4   3       6028.00       5835.47        99.16 o                         
  -7   5   3      13134.56      14209.49       179.94 o                         
  -4   5   3      11661.56      11521.88       131.95 o                         
  -1   5   3       2973.29       3202.15       173.55 o                         
   2   5   3         61.28         48.83        15.02 o                         
   5   5   3        241.67        274.91        36.92 o                         
  -9   6   3       2387.20       2715.83        71.45 o                         
  -6   6   3       6505.29       6618.03        84.63 o                         
  -3   6   3       1345.78       1449.46        55.09 o                         
   3   6   3        435.07        454.18        33.77 o                         
   6   6   3       4618.97       4539.22       150.59 o                         
 -11   7   3       5873.76       6029.84       154.73 o                         
  -8   7   3         73.93         79.73        16.17 o                         
  -5   7   3         54.17         57.42        12.15 o                         
   4   7   3          4.13          0.00        46.63 o                         
   7   7   3        553.42        581.94       103.99 o                         
 -13   8   3       4344.89       4381.12       183.80 o                         
 -10   8   3       2373.17       2415.20        70.30 o                         
  -7   8   3       1263.68       1239.12        31.90 o                         
  -4   8   3       1998.42       2022.24       134.26 o                         
   2   8   3       1950.03       1947.83        84.13 o                         
   5   8   3       1541.49       1477.59        84.25 o                         
   8   8   3        227.57        293.86       115.21 o                         
 -15   9   3        356.90        221.29       101.27 o                         
 -12   9   3       5845.53       5979.01       261.99 o                         
  -9   9   3       3616.37       3648.17        84.85 o                         
  -6   9   3        645.79        652.29        33.41 o                         
   3   9   3          0.50          0.00       135.27 o                         
   6   9   3        134.00        193.88       108.29 o                         
 -17  10   3        106.88        127.74       114.35 o                         
 -14  10   3       2230.94       2187.82       128.25 o                         
 -11  10   3       1082.51        958.01        79.21 o                         
  -8  10   3       2257.86       2291.30        68.45 o                         
  -5  10   3         44.74        103.20        40.49 o                         
   4  10   3       2802.25       2621.43       244.71 o                         
   7  10   3        313.51        344.56       136.67 o                         
 -16  11   3        311.65        493.01       122.62 o                         
 -10  11   3       1502.96       1473.94        75.46 o                         
  -7  11   3       1623.13       1622.38        56.20 o                         
   5  11   3        735.65        673.74       130.33 o                         
 -12  12   3        507.32        600.63        66.54 o                         
  -9  12   3       2143.48       2190.98        75.02 o                         
  -6  12   3       3637.11       3612.29       212.65 o                         
 -14  13   3        123.28        175.85       130.81 o                         
 -11  13   3        845.84        821.78        64.16 o                         
  -8  13   3       8646.07       8410.34       234.42 o                         
 -13  14   3        226.11        393.13        67.19 o                         
 -10  14   3       3245.44       3131.37       113.01 o                         
  -7  14   3        772.76        637.40       117.42 o                         
 -12  15   3          2.71         64.37        64.95 o                         
  -9  15   3        303.79        301.43        90.00 o                         
 -14  16   3       1990.18       1730.45       136.00 o                         
 -11  16   3         54.50         68.15        76.45 o                         
 -10  17   3          9.24         17.04       156.37 o                         
  -1   1   4       4493.01       4994.76       199.32 o                         
  -3   2   4      14594.94      14702.15       214.46 o                         
   0   2   4       4660.43       4256.50        84.39 o                         
  -5   3   4      26173.15      27140.24       267.47 o                         
  -2   3   4      13195.76      12902.96       227.18 o                         
   1   3   4      50847.43      49845.79       576.34 o                         
  -7   4   4        113.97        114.82        15.06 o                         
  -4   4   4      32763.93      31586.57       396.25 o                         
  -1   4   4      38846.75      38233.24       562.93 o                         
   2   4   4      25394.28      25307.02       275.54 o                         
  -9   5   4       1729.25       1756.42        43.38 o                         
  -6   5   4        651.56        603.31        21.03 o                         
  -3   5   4      20892.34      21418.31       299.93 o                         
   0   5   4      42901.07      41347.43       684.56 o                         
   3   5   4        910.90        979.44        38.00 o                         
 -11   6   4       2353.05       2412.76        77.63 o                         
  -8   6   4       7311.84       7469.66        98.82 o                         
  -5   6   4      25614.99      26098.21       296.69 o                         
  -2   6   4      17424.94      17215.95       369.71 o                         
   1   6   4      10382.60       8685.14       467.23 o                         
   4   6   4       1602.08       1614.71        77.78 o                         
 -13   7   4       5531.54       5876.10       160.93 o                         
 -10   7   4      10900.45      10756.55       175.03 o                         
  -7   7   4      27606.95      27485.08       252.47 o                         
  -4   7   4        351.53        354.17        20.09 o                         
   2   7   4       5258.63       5338.06       228.14 o                         
   5   7   4      10073.67      10361.12       350.75 o                         
 -15   8   4       1005.41       1131.62       106.79 o                         
 -12   8   4       6379.96       6407.57       202.73 o                         
  -9   8   4      22937.91      23415.09       300.20 o                         
  -6   8   4       5041.98       5118.21        67.66 o                         
   3   8   4      21924.52      21443.73       451.97 o                         
   6   8   4       3859.31       3916.45       211.38 o                         
 -17   9   4        241.14        223.84       127.96 o                         
 -14   9   4       2418.65       2465.07       168.34 o                         
 -11   9   4       6507.58       6754.57       155.42 o                         
  -8   9   4      14056.48      13860.43       217.07 o                         
  -5   9   4         73.75         72.15        25.90 o                         
   4   9   4       9282.60       9039.30       331.70 o                         
   7   9   4        457.70        277.30       135.27 o                         
 -16  10   4       1526.43       1861.91       259.86 o                         
 -13  10   4       3504.52       3772.41       192.76 o                         
 -10  10   4       5582.42       5842.81       197.97 o                         
  -7  10   4       9468.75       9511.68       257.39 o                         
   5  10   4       3750.80       3569.63       247.95 o                         
 -15  11   4       2507.27       2623.43       222.18 o                         
 -12  11   4        685.67        738.38        70.10 o                         
  -9  11   4      11439.68      11531.84       204.14 o                         
  -6  11   4       4577.92       4865.02       352.65 o                         
 -14  12   4       1117.07       1064.99       182.35 o                         
 -11  12   4        229.80        344.42        53.45 o                         
  -8  12   4      10764.33      11199.58       326.88 o                         
 -13  13   4        586.73        639.88        89.82 o                         
 -10  13   4       1494.99       1709.09        78.44 o                         
 -12  14   4       1755.05       1821.83        82.81 o                         
  -9  14   4       1473.53       1465.45       111.87 o                         
 -14  15   4        804.11        935.37       101.00 o                         
 -11  15   4       3802.01       4071.60       151.88 o                         
 -13  16   4       3300.02       3610.65       154.82 o                         
 -10  16   4       1630.19       1507.70       138.62 o                         
  -2   2   5       3654.83       3742.50       137.11 o                         
   1   2   5      20761.54      20960.99       353.93 o                         
  -4   3   5         60.17         65.82        20.43 o                         
  -1   3   5      22776.02      22809.78       379.24 o                         
   2   3   5       4093.07       3770.41       109.07 o                         
  -6   4   5       6933.76       6726.01       110.35 o                         
  -3   4   5         98.53        138.06        16.65 o                         
   0   4   5      42178.75      42342.41       575.45 o                         
   3   4   5        275.93        297.77        21.59 o                         
  -8   5   5        937.71        959.71        34.97 o                         
  -5   5   5          6.21          6.13        18.78 o                         
  -2   5   5      12668.40      11902.77       403.93 o                         
   1   5   5      12830.49      12395.49       213.79 o                         
   4   5   5       1242.53       1215.03        57.49 o                         
 -10   6   5        968.67        946.80        42.03 o                         
  -7   6   5      11134.90      11110.45       128.48 o                         
  -4   6   5        111.62        133.95        19.27 o                         
  -1   6   5       8351.62       8204.53       136.62 o                         
   2   6   5       1959.39       1904.97       108.95 o                         
   5   6   5       7313.05       6766.69       168.03 o                         
 -12   7   5        832.35        835.81        57.89 o                         
  -9   7   5       3073.36       3010.10        56.23 o                         
  -6   7   5       1430.14       1329.37        33.18 o                         
  -3   7   5       1460.54       1524.49        53.76 o                         
   0   7   5       2388.16       2114.01       101.87 o                         
   3   7   5       2080.79       1912.22       127.36 o                         
   6   7   5       3357.37       3273.23       143.31 o                         
 -14   8   5         79.76          0.00        71.74 o                         
 -11   8   5       1241.73       1190.11        60.36 o                         
  -8   8   5      15674.18      15532.63       205.13 o                         
  -5   8   5       3838.43       3906.06        71.43 o                         
  -2   8   5        854.50        850.32        79.81 o                         
   4   8   5       5097.05       5111.67       229.51 o                         
   7   8   5        214.65        115.21       116.66 o                         
 -16   9   5         60.84         48.55       110.43 o                         
 -13   9   5         49.83        127.30        86.10 o                         
 -10   9   5       7499.46       7711.79       125.43 o                         
  -7   9   5      10042.67       9748.27       140.83 o                         
   5   9   5       4424.75       4348.84       226.81 o                         
 -15  10   5       1293.95       1222.74       138.64 o                         
 -12  10   5        149.21        153.94        43.94 o                         
  -9  10   5       7198.54       7289.73       122.72 o                         
  -6  10   5       1786.79       1663.03       165.98 o                         
   6  10   5         76.30        226.25       142.04 o                         
 -14  11   5        776.62        518.91       106.93 o                         
 -11  11   5       1263.75       1142.90        77.35 o                         
  -8  11   5         42.44         20.28        45.64 o                         
 -16  12   5       3511.41       3135.46       292.86 o                         
 -13  12   5        354.51        371.63        80.30 o                         
 -10  12   5        398.40        322.79        56.72 o                         
 -12  13   5        173.74         95.05        52.69 o                         
  -9  13   5         55.49         35.09        69.06 o                         
 -14  14   5        355.24        228.75        93.85 o                         
 -11  14   5       1047.59       1239.35        87.43 o                         
 -13  15   5       1504.13       1426.11        92.71 o                         
 -10  15   5        622.24        491.75        93.28 o                         
 -12  16   5       1994.50       1991.91       143.56 o                         
   1   1   6       7995.16       7988.39       217.42 o                         
  -1   2   6      10194.00      10373.49       285.79 o                         
   2   2   6       8954.14       8924.74       148.70 o                         
  -3   3   6        214.14        237.48        20.02 o                         
   0   3   6       9305.21       9158.49       147.69 o                         
   3   3   6       7606.35       7439.92       108.38 o                         
  -5   4   6        602.61        601.31        36.31 o                         
  -2   4   6       2562.34       2561.08        63.34 o                         
   1   4   6      12443.86      12393.34       197.05 o                         
   4   4   6      13291.68      13433.04       168.25 o                         
  -7   5   6        151.90        178.44        22.78 o                         
  -4   5   6        339.45        352.89        18.02 o                         
  -1   5   6      13489.75      13772.04       213.13 o                         
   2   5   6       7034.25       6789.38       183.60 o                         
   5   5   6       4582.19       4398.16       134.08 o                         
  -9   6   6      12703.27      12721.92       155.09 o                         
  -6   6   6       3043.23       3154.50        63.10 o                         
  -3   6   6       4799.81       4805.13       106.83 o                         
   0   6   6       3692.44       3355.16       151.15 o                         
   3   6   6       4580.65       4369.60       116.62 o                         
   6   6   6        786.09        878.81        75.96 o                         
 -11   7   6         66.12         60.14        30.88 o                         
  -8   7   6      10647.47      10845.24       138.81 o                         
  -5   7   6       6143.23       6452.12       161.51 o                         
  -2   7   6      10473.17      10329.11       175.07 o                         
   1   7   6         78.98         60.48        39.94 o                         
   4   7   6       7138.60       6952.63       260.40 o                         
   7   7   6       1049.76       1177.33       100.79 o                         
 -13   8   6         12.82          4.42        64.67 o                         
 -10   8   6       2356.06       2446.61        58.20 o                         
  -7   8   6       9585.42       9793.89       140.53 o                         
  -4   8   6       6632.02       6556.11       115.68 o                         
  -1   8   6          7.45         23.73        35.35 o                         
   5   8   6       2960.85       2856.12       260.67 o                         
   8   8   6       1771.41       1837.66       176.22 o                         
 -15   9   6        594.31        670.38       162.03 o                         
 -12   9   6        156.21        153.76        44.53 o                         
  -9   9   6       3805.78       3955.36        95.01 o                         
  -6   9   6       4249.16       4478.38        96.66 o                         
  -3   9   6       4684.24       4256.30       115.62 o                         
   6   9   6       1498.38       1521.94       219.68 o                         
 -14  10   6        610.34        604.17       120.46 o                         
 -11  10   6       1129.76       1127.68        61.75 o                         
  -8  10   6       2531.52       2606.39        72.58 o                         
 -13  11   6       1641.77       1655.63        99.57 o                         
 -10  11   6       1421.47       1540.25        65.59 o                         
  -7  11   6       1202.41       1210.27       162.46 o                         
 -15  12   6       1525.67       1575.24       231.31 o                         
 -12  12   6       2319.11       2460.92       149.11 o                         
  -9  12   6        265.97        253.75        62.93 o                         
 -14  13   6       2634.20       2821.86       187.61 o                         
 -11  13   6       1050.67       1041.55        74.38 o                         
 -13  14   6       3289.97       3530.41       166.01 o                         
 -10  14   6        257.86        211.29       109.03 o                         
 -12  15   6       2522.05       2939.98       193.11 o                         
  -3   2   7       2964.31       2934.51        76.02 o                         
   0   2   7      14143.13      13245.59       333.75 o                         
  -5   3   7        749.28        719.23        46.51 o                         
  -2   3   7       4141.79       4178.82       232.13 o                         
   1   3   7       2391.31       2396.22       101.30 o                         
  -7   4   7      14160.95      14347.79       169.83 o                         
  -4   4   7         44.40         37.23        20.91 o                         
  -1   4   7       3922.38       3903.23        95.50 o                         
   2   4   7       2799.29       2712.05        65.16 o                         
  -9   5   7       6955.82       6926.19       102.52 o                         
  -6   5   7       9596.04       9644.75       155.86 o                         
  -3   5   7       2423.08       2289.22        86.96 o                         
   0   5   7       1647.22       1700.92        62.15 o                         
   3   5   7       9159.56       8767.99       191.50 o                         
 -11   6   7       3327.84       3128.38       151.21 o                         
  -8   6   7       5487.21       5381.68        88.85 o                         
  -5   6   7        438.31        506.58        32.50 o                         
  -2   6   7       2104.63       2147.52        57.45 o                         
   1   6   7       2576.32       2640.39        70.62 o                         
   4   6   7       6876.96       6591.70       294.42 o                         
 -13   7   7        512.24        435.57        85.04 o                         
 -10   7   7       1143.46       1125.79        44.77 o                         
  -7   7   7        978.47       1062.26        52.34 o                         
  -4   7   7      14956.22      15313.90       226.62 o                         
  -1   7   7        812.46        749.54        66.86 o                         
   2   7   7       2266.73       2117.41       205.75 o                         
 -15   8   7       1754.86       1469.86       218.46 o                         
 -12   8   7        198.53        197.70        39.51 o                         
  -9   8   7        730.80        721.12        36.63 o                         
  -6   8   7       5634.34       5671.80       119.04 o                         
  -3   8   7      10139.43       9937.23       308.35 o                         
   0   8   7       1026.50        883.47        57.04 o                         
 -14   9   7        760.16        781.10        82.94 o                         
 -11   9   7        688.09        649.43        43.17 o                         
  -8   9   7       1743.91       1801.64        66.23 o                         
  -5   9   7      13727.95      13316.75       311.63 o                         
  -2   9   7       2713.45       2709.33       100.92 o                         
 -13  10   7        202.80        209.60        54.34 o                         
 -10  10   7       1622.30       1734.82        65.04 o                         
  -7  10   7       1347.94       1288.51        82.75 o                         
  -4  10   7       5219.04       4908.85       225.33 o                         
 -12  11   7       4031.84       4174.07       112.41 o                         
  -9  11   7        187.59        213.76        57.32 o                         
 -14  12   7       2292.37       2499.08       152.16 o                         
 -11  12   7       3574.28       3588.70       135.18 o                         
 -13  13   7       2650.43       2752.30       128.65 o                         
 -10  13   7       1227.74       1189.40       114.20 o                         
 -12  14   7       1403.41       1380.62       125.34 o                         
   1   2   8        661.24        476.02        99.29 o                         
  -4   3   8       4576.71       4439.83       137.85 o                         
  -1   3   8        436.60        388.80        41.12 o                         
   2   3   8       2111.23       2304.74       150.58 o                         
  -6   4   8       1173.05       1215.77        47.01 o                         
  -3   4   8       2789.06       2750.84       134.16 o                         
   0   4   8       1311.46       1346.91        55.00 o                         
   3   4   8       6675.78       6749.77       128.74 o                         
  -8   5   8       5222.78       5270.92        94.93 o                         
  -5   5   8       3605.61       3585.10       103.17 o                         
  -2   5   8        535.67        494.51        42.43 o                         
   1   5   8         93.50         94.74        31.56 o                         
   4   5   8       4582.43       4588.59       101.84 o                         
 -10   6   8       2157.21       2011.82        58.63 o                         
  -7   6   8        318.40        322.16        44.13 o                         
  -4   6   8       4038.03       4321.63       149.62 o                         
  -1   6   8       1708.03       1683.71        65.75 o                         
   2   6   8       2385.47       2398.27        75.87 o                         
   5   6   8        230.60        334.05        78.42 o                         
 -12   7   8        309.11        312.84        66.78 o                         
  -9   7   8        980.45       1035.25        50.94 o                         
  -6   7   8       3805.53       3686.32        97.49 o                         
  -3   7   8       5341.35       5196.68       132.09 o                         
   0   7   8        410.05        412.55        40.04 o                         
   3   7   8       1210.84       1105.13       125.69 o                         
 -14   8   8       1073.18       1112.19       109.79 o                         
 -11   8   8        291.79        315.43        46.60 o                         
  -8   8   8         41.36        131.13        42.16 o                         
  -5   8   8       2683.56       2733.60        84.89 o                         
  -2   8   8       2764.58       2658.39        87.99 o                         
   1   8   8       1466.87       1543.41       132.65 o                         
 -13   9   8       2315.47       2242.43       120.95 o                         
 -10   9   8         14.04         44.48        38.41 o                         
  -7   9   8        158.14        176.20        40.55 o                         
  -4   9   8       3357.71       3403.96       118.60 o                         
  -1   9   8       1404.19       1273.98       104.28 o                         
 -12  10   8       1793.09       1816.62        85.92 o                         
  -9  10   8         40.80          9.24        46.78 o                         
  -6  10   8       1904.51       1961.49       115.43 o                         
  -3  10   8       1249.43       1164.78        79.37 o                         
 -11  11   8       1093.29       1092.43        70.09 o                         
  -8  11   8       1100.15        997.71       137.42 o                         
  -5  11   8        759.69       1004.80       239.30 o                         
 -10  12   8       1494.33       1536.29       106.82 o                         
   2   2   9       1354.33       1429.44       134.73 o                         
   0   3   9       1215.46       1183.51       115.32 o                         
   3   3   9       2377.89       2389.23        91.53 o                         
  -5   4   9      10386.19      10406.47       234.13 o                         
  -2   4   9       3624.63       3587.29       219.43 o                         
   1   4   9        856.06        714.25        63.18 o                         
   4   4   9       1697.85       1746.07        63.21 o                         
  -7   5   9       6857.09       7075.23       145.31 o                         
  -4   5   9       7008.84       7017.66       305.56 o                         
  -1   5   9        294.70        289.36        55.99 o                         
   2   5   9       1828.10       1871.78        75.11 o                         
   5   5   9        999.39        955.44        60.56 o                         
  -9   6   9        325.99        312.60        37.86 o                         
  -6   6   9       2456.89       2652.25        86.32 o                         
  -3   6   9       3779.27       3921.71       151.63 o                         
   0   6   9       1521.66       1789.82        68.12 o                         
   3   6   9       1897.69       1830.28        75.62 o                         
   6   6   9       1205.56        989.84       123.89 o                         
 -11   7   9       3436.47       3554.96       108.37 o                         
  -8   7   9        193.01        142.62        46.60 o                         
  -5   7   9       2761.29       2582.46        96.35 o                         
  -2   7   9        472.68        560.81        48.76 o                         
   1   7   9       5640.04       5810.59       150.31 o                         
   4   7   9        204.67         81.18       107.72 o                         
 -10   8   9       1031.83       1007.10        53.64 o                         
  -7   8   9        124.40        120.81        50.65 o                         
  -4   8   9       3939.46       3902.32       158.71 o                         
  -1   8   9       6662.80       7479.80       226.77 o                         
   2   8   9       1461.97       1421.79       189.99 o                         
 -12   9   9       1776.98       1863.17        81.43 o                         
  -9   9   9        401.59        385.37        47.53 o                         
  -6   9   9       1350.00       1574.41       107.33 o                         
  -3   9   9       2179.50       2153.55        85.91 o                         
   0   9   9       4328.42       4347.59       704.63 o                         
 -11  10   9       1773.36       1737.79        81.78 o                         
  -8  10   9       1053.26        902.81        84.20 o                         
  -5  10   9        968.02        910.58        77.07 o                         
  -2  10   9       1139.54       1115.56       118.36 o                         
 -10  11   9       1261.86       1309.48        93.12 o                         
  -7  11   9       1911.95       2002.21       129.49 o                         
  -4  11   9         94.73        178.56       114.71 o                         
  -9  12   9       2623.55       3172.43       216.43 o                         
  -5   3  10       3008.17       2944.32       227.12 o                         
   1   3  10        528.86        468.45       121.47 o                         
  -7   4  10         63.46          0.00        57.21 o                         
  -1   4  10        269.66        417.45       141.63 o                         
   2   4  10        994.53        969.07        75.72 o                         
  -9   5  10        152.09        106.80        67.07 o                         
  -6   5  10        525.58        400.40       124.31 o                         
  -3   5  10       1981.31       1870.32       135.56 o                         
   0   5  10        561.86        527.47        75.87 o                         
   3   5  10        130.29        200.21        48.19 o                         
 -11   6  10        330.18        404.75        89.60 o                         
  -8   6  10        192.07        186.43        44.91 o                         
  -5   6  10       3004.74       2903.90       170.87 o                         
  -2   6  10       1890.51       1725.82       110.15 o                         
   1   6  10       1239.30       1237.70        70.20 o                         
   4   6  10         35.10         65.28        53.21 o                         
 -10   7  10        675.46        683.21        61.58 o                         
  -7   7  10        714.08        723.90        80.73 o                         
  -4   7  10          0.85         63.38        85.57 o                         
  -1   7  10       2226.88       2299.47        89.70 o                         
   2   7  10        993.46        920.12        86.40 o                         
  -9   8  10        475.97        461.94        53.38 o                         
  -6   8  10        306.40        340.34        79.62 o                         
  -3   8  10        103.38        147.31        53.69 o                         
   0   8  10       1598.67       1687.78       107.94 o                         
  -8   9  10        311.12        296.52        74.47 o                         
  -5   9  10         13.02        164.06        91.22 o                         
  -2   9  10        558.09        569.48        85.85 o                         
   1   9  10       1408.82       1686.86       310.58 o                         
  -7  10  10        777.25        712.33        96.31 o                         
  -4  10  10         74.90        106.68        90.35 o                         
  -6  11  10        643.01        531.04       105.22 o                         
   2   3  11       1525.85       1264.52       181.67 o                         
   0   4  11       5353.48       5195.38       334.53 o                         
   3   4  11        156.65        210.15        67.80 o                         
  -8   5  11        132.06        153.80        65.99 o                         
  -2   5  11       1982.25       2027.59       214.54 o                         
   1   5  11       2216.80       2241.05       110.30 o                         
   4   5  11         74.54         88.67        68.83 o                         
  -1   6  11        837.23        887.70       100.56 o                         
   2   6  11        709.29        748.44        74.63 o                         
  -6   7  11        435.60        386.58        84.00 o                         
  -3   7  11        223.30        156.09        67.41 o                         
   0   7  11       2639.02       2606.96       111.82 o                         
  -8   8  11       1917.02       1774.22       211.49 o                         
  -5   8  11        429.56        321.33        80.60 o                         
  -2   8  11        710.52        757.23        78.14 o                         
  -4   9  11        227.19        158.67        79.49 o                         
  -3   6  12        257.36        282.31       158.81 o                         
                                                                                
