# Supplementary material for: Attractive and repulsive forces in a crystal of [Rb(18-crown-6)][SbCl6] under high pressure
Source: Acta Crystallogr B Struct Sci Cryst Eng Mater. 2024 Mar 20;80(Pt 2):135–45. doi: 10.1107/S2052520624001586 (PMC10994168; doi:10.1107/S2052520624001586)
Supplement: Supplementary file 8 [file b-80-00135-Rb6k8sup8.hkl]

data_Rb6k8                                                                      
_shelx_title ' Rb6k8 in R-3'                                                    
_shelx_refln_list_code          4                                               
_shelx_F_calc_maximum      369.76                                               
_exptl_crystal_F_000      1002.00                                               
_reflns_d_resolution_high  0.7699                                               
                                                                                
loop_                                                                           
 _space_group_symop_operation_xyz                                               
 'x, y, z'                                                                      
 '-y, x-y, z'                                                                   
 '-x+y, -x, z'                                                                  
 'x+2/3, y+1/3, z+1/3'                                                          
 '-y+2/3, x-y+1/3, z+1/3'                                                       
 '-x+y+2/3, -x+1/3, z+1/3'                                                      
 'x+1/3, y+2/3, z+2/3'                                                          
 '-y+1/3, x-y+2/3, z+2/3'                                                       
 '-x+y+1/3, -x+2/3, z+2/3'                                                      
 '-x, -y, -z'                                                                   
 'y, -x+y, -z'                                                                  
 'x-y, x, -z'                                                                   
 '-x+2/3, -y+1/3, -z+1/3'                                                       
 'y+2/3, -x+y+1/3, -z+1/3'                                                      
 'x-y+2/3, x+1/3, -z+1/3'                                                       
 '-x+1/3, -y+2/3, -z+2/3'                                                       
 'y+1/3, -x+y+2/3, -z+2/3'                                                      
 'x-y+1/3, x+2/3, -z+2/3'                                                       
                                                                                
_cell_length_a    13.9423                                                       
_cell_length_b    13.9423                                                       
_cell_length_c     9.8301                                                       
_cell_angle_alpha  90.000                                                       
_cell_angle_beta   90.000                                                       
_cell_angle_gamma 120.000                                                       
                                                                                
_shelx_F_squared_multiplier     1.000                                           
                                                                                
loop_                                                                           
 _refln_index_h                                                                 
 _refln_index_k                                                                 
 _refln_index_l                                                                 
 _refln_F_squared_calc                                                          
 _refln_F_squared_meas                                                          
 _refln_F_squared_sigma                                                         
 _refln_observed_status                                                         
  -1   2   0      64238.55      61662.99      1012.94 o                         
   0   3   0      16318.98      14304.39       514.08 o                         
  -2   4   0      29613.68      29862.79       512.10 o                         
  -4   5   0      30103.14      30864.24       831.48 o                         
  -3   6   0      51931.01      52772.04       902.74 o                         
   0   6   0      14810.06      15075.92       579.74 o                         
  -5   7   0      49449.43      47765.53       664.71 o                         
  -2   7   0      18610.65      16864.13       447.54 o                         
  -7   8   0       8120.32       8526.69       265.27 o                         
  -4   8   0      99929.98      97558.07      2335.28 o                         
  -1   8   0      17375.29      17330.16       682.44 o                         
  -6   9   0      24772.31      24454.80       317.68 o                         
  -3   9   0      50658.28      49950.16      1223.51 o                         
   0   9   0       3594.84       3691.14       111.44 o                         
  -8  10   0      10976.83      10138.17       240.04 o                         
  -5  10   0      23861.00      24097.36       420.71 o                         
 -10  11   0       7203.68       7127.83       260.37 o                         
  -7  11   0      17224.73      17441.37       276.07 o                         
  -4  11   0      10008.56       8946.94       264.48 o                         
  -9  12   0      12189.31      11295.67       275.91 o                         
  -6  12   0       3348.57       3499.16       164.08 o                         
 -11  13   0       6863.47       7150.77       250.15 o                         
  -8  13   0       1741.08       1902.69        97.84 o                         
  -5  13   0       5891.11       5537.19       242.37 o                         
 -10  14   0       1488.10       1416.05        91.52 o                         
  -7  14   0       7353.46       7472.65       294.43 o                         
 -12  15   0       5000.19       5273.10       193.33 o                         
  -9  15   0       7511.48       7884.79       248.42 o                         
  -6  15   0       8202.32       7582.83       247.32 o                         
 -11  16   0       4076.36       4191.70       205.10 o                         
  -8  16   0      12387.54      12024.02       446.49 o                         
 -13  17   0       1574.15       1778.05       163.72 o                         
 -10  17   0       4356.04       5100.49       270.25 o                         
  -9  18   0       4112.88       3778.84       234.50 o                         
  -1   1   1       3864.20       4071.64        44.99 o                         
  -3   2   1      21254.99      22781.00       214.00 o                         
   0   2   1      20138.75      18053.85       444.98 o                         
  -5   3   1        469.71        527.69        20.12 o                         
  -2   3   1      22665.40      23360.11       323.95 o                         
   1   3   1      21996.33      21634.83       326.39 o                         
  -7   4   1      16401.66      16759.85       254.33 o                         
  -4   4   1       2508.14       2738.25        52.85 o                         
  -1   4   1      24465.36      26691.79       889.70 o                         
   2   4   1       1968.81       2184.75        66.81 o                         
  -9   5   1       4798.65       4927.17        97.08 o                         
  -6   5   1      28166.57      30909.88      1077.37 o                         
  -3   5   1        613.65        640.12        26.53 o                         
   0   5   1      15415.24      14226.58       740.16 o                         
   3   5   1      10760.00      10586.07       238.78 o                         
 -11   6   1       3945.64       3943.50       123.08 o                         
  -8   6   1        434.50        512.41        74.30 o                         
  -5   6   1        288.78        261.54        15.76 o                         
  -2   6   1       2071.03       2403.42       131.54 o                         
   1   6   1       1114.52       1249.45        79.89 o                         
   4   6   1       3859.97       4027.65       102.55 o                         
 -13   7   1        227.71        403.04        83.07 o                         
 -10   7   1        109.20        103.07        26.98 o                         
  -7   7   1       5090.16       5072.50       120.63 o                         
  -4   7   1       9732.75      10416.89       307.06 o                         
   2   7   1       6206.95       6020.67       157.16 o                         
   5   7   1        690.15        715.59        63.34 o                         
 -15   8   1        784.69        667.98        95.74 o                         
 -12   8   1       1872.19       1683.07       211.47 o                         
  -9   8   1       6596.23       6840.07       178.59 o                         
  -6   8   1       2389.85       2490.41        80.54 o                         
  -3   8   1       7825.47       8025.08       237.31 o                         
   0   8   1       5159.40       4865.90       332.08 o                         
   3   8   1      10936.98      10606.24       248.98 o                         
   6   8   1        141.00        179.75        61.09 o                         
 -17   9   1       1292.61       1131.93       122.00 o                         
 -14   9   1       1204.88       1104.25       100.71 o                         
  -8   9   1        673.65        610.28        42.50 o                         
  -5   9   1      13046.67      13675.66       286.00 o                         
   1   9   1       4003.34       4172.19       307.71 o                         
   4   9   1       1272.04       1463.38        92.52 o                         
   7   9   1        884.94        729.47       101.63 o                         
 -16  10   1         69.87        127.18        75.75 o                         
 -10  10   1        115.54        134.39        60.62 o                         
  -7  10   1        141.93        154.42        25.03 o                         
  -4  10   1       1072.05       1167.40        58.87 o                         
   2  10   1        520.96        420.99        77.60 o                         
   5  10   1         74.80         36.64        89.34 o                         
   8  10   1       1611.19       1623.59       142.90 o                         
  -9  11   1         42.58        101.20        62.97 o                         
  -6  11   1       4053.16       4090.90       133.23 o                         
   3  11   1        555.41        634.92       124.32 o                         
   6  11   1        597.68        804.91       128.55 o                         
 -11  12   1       4778.35       4740.56       212.45 o                         
  -8  12   1          7.81         10.26        46.14 o                         
  -5  12   1       2083.73       1852.60       189.73 o                         
   4  12   1        183.76        170.05        84.10 o                         
 -10  13   1       3505.56       3344.08       135.74 o                         
  -7  13   1       2199.11       1983.27       116.51 o                         
 -12  14   1        237.84        207.46        73.18 o                         
  -9  14   1       2973.63       2774.14       114.28 o                         
  -6  14   1        531.25        593.76        99.21 o                         
 -11  15   1        176.07        145.33        90.70 o                         
  -8  15   1       1028.05        991.94       104.90 o                         
 -13  16   1        337.11        264.58       149.95 o                         
 -10  16   1         16.20         60.18       111.49 o                         
  -7  16   1       1049.83       1295.45       192.54 o                         
 -12  17   1        471.99        510.60       120.43 o                         
  -9  17   1       1814.12       1623.95       161.95 o                         
   0   1   2      76400.41      76881.18      1258.53 o                         
  -2   2   2      25514.54      25222.30       246.36 o                         
   1   2   2       4344.32       4174.31        85.89 o                         
  -4   3   2     136724.52     129165.41      1028.12 o                         
  -1   3   2       8678.32       8117.86       309.10 o                         
   2   3   2      40889.29      41132.80       439.41 o                         
  -6   4   2      15820.86      14525.06       154.72 o                         
  -3   4   2     124557.03     122580.88      1524.41 o                         
   0   4   2       2271.71       2057.42       125.43 o                         
   3   4   2      26837.68      27026.20       395.85 o                         
  -8   5   2      15494.81      15534.30       263.42 o                         
  -5   5   2     101243.37      98525.16       943.56 o                         
  -2   5   2      17676.57      18179.15      1173.85 o                         
   1   5   2      13101.70      12246.21       363.33 o                         
   4   5   2       8130.57       8055.31       177.75 o                         
 -10   6   2      16196.37      16366.01       293.19 o                         
  -7   6   2       6679.37       6580.97        97.32 o                         
  -4   6   2      57248.64      57339.44       792.19 o                         
   2   6   2      17523.44      17308.06       286.56 o                         
   5   6   2       2262.21       2346.18        93.44 o                         
 -12   7   2      19937.91      20151.95       476.46 o                         
  -9   7   2      15438.72      16124.79       231.37 o                         
  -6   7   2      26462.52      27060.77       394.44 o                         
  -3   7   2      14574.25      13691.70       496.39 o                         
   3   7   2      14341.99      14157.64       304.06 o                         
   6   7   2       2917.28       2877.24       112.53 o                         
 -14   8   2      12264.76      12510.38       310.97 o                         
 -11   8   2      18965.83      18950.75      1135.52 o                         
  -8   8   2       2036.72       1964.75        51.52 o                         
  -5   8   2       8686.36       8751.55       159.85 o                         
   4   8   2       5922.17       5743.05       249.15 o                         
   7   8   2       4975.70       5031.24       179.66 o                         
 -16   9   2       3722.09       3666.47       178.78 o                         
 -13   9   2      17904.49      17502.30       479.64 o                         
 -10   9   2       4598.75       4550.97       115.18 o                         
  -7   9   2       2569.85       2437.65        84.53 o                         
  -4   9   2      11308.50      12046.87       482.20 o                         
   2   9   2      10974.23      10415.87       488.65 o                         
   5   9   2        832.17        871.68        77.82 o                         
   8   9   2        852.95        951.24       105.54 o                         
 -15  10   2       3788.02       3441.88       162.66 o                         
  -9  10   2       3015.94       2739.15       194.89 o                         
  -6  10   2      11023.20      11424.17       363.03 o                         
   3  10   2       1102.56       1176.77       134.08 o                         
   6  10   2       6036.09       6522.65       223.67 o                         
 -11  11   2       5082.56       4834.04       759.88 o                         
  -8  11   2      44517.87      42443.68       638.54 o                         
   4  11   2       6980.52       6883.64       801.16 o                         
 -10  12   2       9259.42       9373.72       218.46 o                         
  -7  12   2      17358.15      16967.17       360.93 o                         
   5  12   2       7144.99       7467.70       287.65 o                         
 -12  13   2       4504.41       4695.42       322.99 o                         
  -9  13   2      17141.86      17255.73       390.37 o                         
  -6  13   2       5990.36       6089.80       333.98 o                         
 -11  14   2       3563.24       3231.47       146.07 o                         
  -8  14   2       6562.36       6730.20       241.98 o                         
 -13  15   2       1790.51       1588.97       174.24 o                         
 -10  15   2       4608.03       4740.13       206.96 o                         
  -7  15   2       4899.72       4408.82       317.59 o                         
 -12  16   2       1614.19       1672.85       156.36 o                         
  -9  16   2       3426.95       3373.74       308.03 o                         
 -11  17   2        852.63        784.87       159.35 o                         
   1   1   3       3087.29       3305.39        81.12 o                         
  -1   2   3        485.39        569.16        28.15 o                         
   2   2   3       4386.00       4622.05        56.58 o                         
  -3   3   3      28895.66      28427.87       251.54 o                         
   0   3   3       7415.25       7590.27       199.15 o                         
   3   3   3          2.48          7.71        11.92 o                         
  -5   4   3      36589.53      37212.09       271.93 o                         
  -2   4   3      13584.07      14263.22       216.34 o                         
   1   4   3       1029.82       1119.58        39.99 o                         
   4   4   3       6484.23       6136.19       101.95 o                         
  -7   5   3      12635.09      13543.78       156.77 o                         
  -4   5   3      11204.12      11195.35       146.01 o                         
  -1   5   3       2981.08       2865.50       125.45 o                         
   2   5   3         43.92         43.27        36.00 o                         
   5   5   3        252.88        285.58        42.98 o                         
  -9   6   3       2495.54       2816.28        58.70 o                         
  -6   6   3       6363.94       6485.37        85.79 o                         
  -3   6   3       1205.24       1317.11        90.37 o                         
   3   6   3        408.14        465.62        28.79 o                         
   6   6   3       4687.38       4601.96       157.02 o                         
 -11   7   3       6013.77       6059.87       160.35 o                         
  -8   7   3         76.19         80.00        15.82 o                         
  -5   7   3         32.36         53.10        15.40 o                         
   4   7   3          3.26          0.00        44.38 o                         
   7   7   3        529.64        562.21        70.32 o                         
 -13   8   3       4298.91       4398.14       177.65 o                         
 -10   8   3       2557.90       2571.09        56.67 o                         
  -7   8   3       1369.92       1378.44        46.46 o                         
  -4   8   3       2208.71       2210.98       100.35 o                         
   2   8   3       1951.76       1932.00       105.63 o                         
   5   8   3       1663.94       1683.26       139.19 o                         
   8   8   3        263.97        308.78        85.03 o                         
 -15   9   3        323.11        346.37        84.59 o                         
 -12   9   3       5750.14       5707.31       200.99 o                         
  -9   9   3       3666.88       3769.03        69.26 o                         
  -6   9   3        594.76        596.25        29.70 o                         
   3   9   3          1.00        110.42        86.74 o                         
   6   9   3        102.93         75.62        72.29 o                         
 -17  10   3        128.91        176.75       139.37 o                         
 -14  10   3       2214.80       2138.79       176.72 o                         
 -11  10   3       1010.10        944.32        59.16 o                         
  -8  10   3       2276.04       2184.58        85.88 o                         
  -5  10   3         51.59         76.10        32.03 o                         
   4  10   3       2915.38       3097.21       208.90 o                         
   7  10   3        332.53        325.52       101.88 o                         
 -16  11   3        296.28        303.60       112.55 o                         
 -10  11   3       1471.57       1413.21       102.58 o                         
  -7  11   3       1646.53       1593.13        96.57 o                         
   5  11   3        757.46        678.48       365.36 o                         
 -12  12   3        590.72        801.68        97.43 o                         
  -9  12   3       2112.02       2269.87       171.89 o                         
 -11  13   3        782.45        775.71       190.88 o                         
  -8  13   3       8729.46       8247.99       339.08 o                         
 -13  14   3        230.19        365.20       129.35 o                         
 -10  14   3       3169.43       3094.91       209.37 o                         
 -12  15   3          2.56          0.00       172.49 o                         
  -9  15   3        268.93        218.87       144.23 o                         
 -11  16   3         69.34         52.66       125.80 o                         
 -10  17   3          7.51        318.77       176.03 o                         
  -1   1   4       4752.59       4689.68       215.55 o                         
  -3   2   4      15051.95      15047.21       194.35 o                         
   0   2   4       5073.49       4591.48       109.64 o                         
  -5   3   4      26158.05      26534.29       261.78 o                         
  -2   3   4      13311.02      13184.25       246.76 o                         
   1   3   4      52225.97      51239.74       610.81 o                         
  -7   4   4        131.55        142.18        15.32 o                         
  -4   4   4      32282.06      31950.12       337.32 o                         
  -1   4   4      40070.90      38574.55       669.73 o                         
   2   4   4      25813.29      25989.33       331.85 o                         
  -9   5   4       1905.72       1915.46        50.41 o                         
  -6   5   4        614.32        567.30        23.69 o                         
  -3   5   4      20663.97      21454.54       297.19 o                         
   0   5   4      44031.33      44028.20       884.37 o                         
   3   5   4        998.15       1138.54        39.83 o                         
 -11   6   4       2493.15       2564.35       103.80 o                         
  -8   6   4       7856.93       7968.45       107.46 o                         
  -5   6   4      25888.94      26346.03       296.64 o                         
  -2   6   4      18010.16      18023.36       398.45 o                         
   1   6   4      10350.12      10303.07       266.20 o                         
   4   6   4       1820.65       1764.84        76.82 o                         
 -13   7   4       5623.88       5935.77       165.58 o                         
 -10   7   4      10877.03      10751.04       195.75 o                         
  -7   7   4      28682.16      28685.81       289.05 o                         
  -4   7   4        367.84        402.11        43.79 o                         
   2   7   4       5351.94       4663.86       286.17 o                         
   5   7   4      10752.56      10900.39       234.83 o                         
 -15   8   4        999.98       1034.59       122.74 o                         
 -12   8   4       6462.31       6825.73       396.09 o                         
  -9   8   4      23718.41      23609.82       268.00 o                         
  -6   8   4       5432.38       5392.52        93.03 o                         
   3   8   4      22852.62      23239.17       939.32 o                         
   6   8   4       4046.63       4315.58       143.06 o                         
 -17   9   4        255.22        358.94       118.42 o                         
 -14   9   4       2401.05       2442.53       198.18 o                         
 -11   9   4       6568.73       6370.35       145.02 o                         
  -8   9   4      14727.98      14709.86       220.98 o                         
  -5   9   4         47.59         75.14        37.31 o                         
   4   9   4       9533.52       9594.73       370.19 o                         
   7   9   4        484.21        319.91       138.64 o                         
 -16  10   4       1676.20       1664.93       245.84 o                         
 -13  10   4       3617.95       4126.00       348.10 o                         
 -10  10   4       5750.98       6202.78       148.40 o                         
  -7  10   4       9790.44      10077.43       321.77 o                         
   5  10   4       3870.17       4215.42       253.27 o                         
 -15  11   4       2681.05       2636.30       267.66 o                         
 -12  11   4        698.88        630.14        79.00 o                         
  -9  11   4      11391.91      12389.22       296.31 o                         
  -6  11   4       4659.76       5278.49       268.46 o                         
 -11  12   4        206.55        399.14        77.04 o                         
  -8  12   4      10723.75      10669.06       397.90 o                         
 -13  13   4        676.18        542.95       137.32 o                         
 -10  13   4       1533.94       1782.25       121.70 o                         
 -12  14   4       1930.62       2037.46       174.31 o                         
  -9  14   4       1535.64       1749.62       247.67 o                         
 -14  15   4        818.08        981.78       165.07 o                         
 -11  15   4       4128.93       3951.90       259.02 o                         
 -13  16   4       3534.56       3607.16       266.60 o                         
   0   1   5        218.21        179.17        60.87 o                         
  -2   2   5       3380.63       3563.59       169.64 o                         
   1   2   5      20177.99      19698.87       400.03 o                         
  -4   3   5        170.02        202.63        19.94 o                         
  -1   3   5      22197.14      21390.80       546.56 o                         
   2   3   5       3882.61       3489.43        66.22 o                         
  -6   4   5       6857.54       6942.80        96.26 o                         
  -3   4   5         29.32         52.10        23.78 o                         
   0   4   5      41552.79      39700.02       616.77 o                         
   3   4   5        279.98        282.39        22.99 o                         
  -8   5   5        901.65        938.17        33.90 o                         
  -5   5   5         34.57         21.49        21.62 o                         
  -2   5   5      12130.74      11792.56       210.85 o                         
   1   5   5      12395.71      12492.58       226.56 o                         
   4   5   5       1284.57       1240.08        39.98 o                         
 -10   6   5        941.47        903.69        52.55 o                         
  -7   6   5      11069.87      11180.06       154.13 o                         
  -4   6   5         97.65        114.24        26.08 o                         
  -1   6   5       7721.42       7751.76       155.02 o                         
   2   6   5       1778.34       1559.45       110.57 o                         
   5   6   5       7267.28       7121.13       195.25 o                         
 -12   7   5        704.42        818.08        98.54 o                         
  -9   7   5       2981.99       2830.54        73.96 o                         
  -6   7   5       1402.93       1345.37        47.88 o                         
  -3   7   5       1496.05       1438.08        73.14 o                         
   0   7   5       2071.24       2031.93       104.54 o                         
   3   7   5       2044.70       2195.82       205.86 o                         
   6   7   5       3295.70       3188.73       191.55 o                         
 -14   8   5         78.96        104.27       194.72 o                         
 -11   8   5       1088.58       1016.38       117.69 o                         
  -8   8   5      15514.00      15304.74       245.91 o                         
  -5   8   5       3890.69       4048.60       114.93 o                         
  -2   8   5        780.48        790.01        97.60 o                         
   4   8   5       5116.61       5327.01       252.65 o                         
   7   8   5        197.16         74.56       119.64 o                         
 -16   9   5         63.00          0.00       130.28 o                         
 -13   9   5         94.27         31.02       109.11 o                         
 -10   9   5       7207.32       7697.60       150.31 o                         
  -7   9   5       9894.73       9472.10       156.65 o                         
   5   9   5       4332.44       4345.43       336.77 o                         
 -15  10   5       1348.23       1072.43       139.54 o                         
 -12  10   5        108.53        136.89        76.27 o                         
  -9  10   5       6900.69       7317.82       154.88 o                         
  -6  10   5       1655.90       1826.32       214.23 o                         
 -14  11   5        831.97        887.96       181.78 o                         
 -11  11   5       1279.86       1249.54        90.58 o                         
  -8  11   5         84.72         63.39        57.56 o                         
 -16  12   5       3586.05       3508.57       304.18 o                         
 -13  12   5        372.74        413.00       122.62 o                         
 -10  12   5        376.19        129.57        98.00 o                         
 -12  13   5        179.38        116.89        77.80 o                         
  -9  13   5         28.35        197.38       101.72 o                         
 -14  14   5        348.20        233.57       130.19 o                         
 -11  14   5       1041.62       1024.51       153.58 o                         
 -13  15   5       1561.15       1471.81       182.68 o                         
 -10  15   5        663.41        624.14       150.17 o                         
 -12  16   5       2023.31       1931.32       208.80 o                         
   1   1   6       8487.61       7961.37       360.54 o                         
  -1   2   6      10731.34       9279.22       545.82 o                         
   2   2   6       9200.64       8988.26       188.11 o                         
  -3   3   6        260.23        250.48        24.25 o                         
   0   3   6       9160.91       9229.07       205.32 o                         
   3   3   6       8060.25       8033.11       116.55 o                         
  -5   4   6        524.75        575.44        30.36 o                         
  -2   4   6       2593.28       2564.61        81.85 o                         
   1   4   6      12216.08      12423.33       261.35 o                         
   4   4   6      14454.27      14329.12       229.54 o                         
  -7   5   6        232.90        286.32        25.54 o                         
  -4   5   6        404.43        491.46        31.70 o                         
  -1   5   6      13696.24      13560.01       226.62 o                         
   2   5   6       7380.77       7335.06       136.54 o                         
   5   5   6       4846.70       4934.75       118.30 o                         
  -9   6   6      13306.46      13569.31       217.64 o                         
  -6   6   6       3209.83       3289.80        64.70 o                         
  -3   6   6       5080.71       5191.14       112.55 o                         
   0   6   6       3694.03       3456.62        88.22 o                         
   3   6   6       4872.31       5132.55       165.53 o                         
   6   6   6        823.96       1033.02       126.02 o                         
 -11   7   6         55.14         56.63        56.10 o                         
  -8   7   6      10747.10      10819.65       148.06 o                         
  -5   7   6       6597.74       6689.53       119.28 o                         
  -2   7   6      11134.89      11298.50       245.85 o                         
   1   7   6         74.30        106.71        39.17 o                         
   4   7   6       7218.17       6074.82       364.07 o                         
   7   7   6       1138.83       1409.82       156.14 o                         
 -13   8   6         22.08         29.44        84.20 o                         
 -10   8   6       2251.83       2322.62        74.04 o                         
  -7   8   6       9669.22       9932.59       145.58 o                         
  -4   8   6       7374.55       7449.48       172.37 o                         
  -1   8   6          7.12          0.00        57.91 o                         
 -15   9   6        681.40        565.58       119.70 o                         
 -12   9   6        200.68        237.75        61.78 o                         
  -9   9   6       3884.94       3870.33       185.83 o                         
  -6   9   6       4601.75       4775.14       163.48 o                         
  -3   9   6       4990.99       4737.57       280.40 o                         
 -14  10   6        661.19        442.34       138.20 o                         
 -11  10   6       1232.36       1165.22        87.10 o                         
  -8  10   6       2513.54       2637.16        79.27 o                         
 -13  11   6       1826.77       1697.91       120.21 o                         
 -10  11   6       1550.04       1630.01       102.70 o                         
  -7  11   6       1164.03       1081.01       170.48 o                         
 -15  12   6       1578.33       1918.23       269.96 o                         
 -12  12   6       2604.34       2793.54       142.42 o                         
  -9  12   6        304.29        227.11        92.88 o                         
 -14  13   6       2840.77       2072.29       200.11 o                         
 -11  13   6       1195.51       1237.71       115.19 o                         
 -13  14   6       3473.86       3329.70       216.30 o                         
 -10  14   6        319.10        379.84       127.69 o                         
 -12  15   6       2633.61       2603.75       241.59 o                         
  -3   2   7       2726.61       2820.29        66.84 o                         
   0   2   7      13325.28      12809.82       650.20 o                         
  -5   3   7        685.41        655.11        33.99 o                         
  -2   3   7       3914.59       4180.11       181.18 o                         
   1   3   7       2001.60       1965.51        73.78 o                         
  -7   4   7      14188.19      14757.11       238.00 o                         
  -4   4   7         37.67          9.66        28.35 o                         
  -1   4   7       3350.40       3279.32       102.86 o                         
   2   4   7       2614.72       2558.80        99.72 o                         
  -9   5   7       6674.27       6607.79       129.65 o                         
  -6   5   7       9590.36       9272.91       188.85 o                         
  -3   5   7       2398.55       2428.59        93.56 o                         
   0   5   7       1318.52       1118.59       124.26 o                         
   3   5   7       9056.45       8822.17       622.39 o                         
 -11   6   7       3189.28       3199.72       124.10 o                         
  -8   6   7       5135.51       4901.62       105.53 o                         
  -5   6   7        392.72        444.07        34.97 o                         
  -2   6   7       1872.16       1889.85       100.17 o                         
   1   6   7       2492.52       2352.44       117.11 o                         
   4   6   7       6563.65       6245.29       206.39 o                         
 -13   7   7        492.93        438.04       131.77 o                         
 -10   7   7       1120.63       1128.73        68.89 o                         
  -7   7   7        781.05        870.54        44.75 o                         
  -4   7   7      15225.44      15335.56       513.69 o                         
  -1   7   7        766.94        766.79        56.03 o                         
   2   7   7       2161.49       1994.34        96.27 o                         
 -15   8   7       1838.26       2104.59       195.69 o                         
 -12   8   7        182.80         63.58        62.80 o                         
  -9   8   7        566.51        636.69        52.87 o                         
  -6   8   7       5208.28       5252.50       117.70 o                         
  -3   8   7      10059.23       9828.63       233.20 o                         
   0   8   7       1035.19        936.74        74.13 o                         
 -14   9   7        801.28        847.97       144.45 o                         
 -11   9   7        669.05        613.90        93.61 o                         
  -8   9   7       1487.93       1575.45        61.68 o                         
  -5   9   7      13283.90      13560.19       410.31 o                         
  -2   9   7       2621.75       2547.42       118.37 o                         
 -13  10   7        180.81         46.76        99.49 o                         
 -10  10   7       1540.08       1591.04        81.87 o                         
  -7  10   7       1270.98       1267.67       107.30 o                         
  -4  10   7       5005.11       4694.20       157.87 o                         
 -12  11   7       4167.11       3736.12       165.46 o                         
  -9  11   7        181.69        174.75        55.30 o                         
 -14  12   7       2220.44       2393.86       166.55 o                         
 -11  12   7       3717.49       3744.73       179.80 o                         
 -13  13   7       2587.05       2641.44       166.61 o                         
 -10  13   7       1220.98       1307.61       186.38 o                         
 -12  14   7       1357.89       1654.95       409.07 o                         
  -2   2   8       4679.15       4241.53       189.77 o                         
   1   2   8        693.66        622.74        60.13 o                         
  -4   3   8       5152.77       5205.88       127.93 o                         
  -1   3   8        474.08        333.18        86.27 o                         
   2   3   8       2186.42       2143.23       111.32 o                         
  -6   4   8       1278.46       1423.73        67.86 o                         
  -3   4   8       3214.70       3327.63       139.70 o                         
   0   4   8       1375.31       1342.01       157.40 o                         
   3   4   8       6760.72       6731.56       251.23 o                         
  -8   5   8       5357.15       5575.65       129.17 o                         
  -5   5   8       4072.21       4037.50       120.30 o                         
  -2   5   8        598.56        696.87        81.35 o                         
   1   5   8        113.25        118.57        68.54 o                         
   4   5   8       4616.08       4996.34       219.79 o                         
 -10   6   8       2243.00       2242.39       118.20 o                         
  -7   6   8        310.82        268.42        44.04 o                         
  -4   6   8       4134.65       4325.30       121.34 o                         
  -1   6   8       1910.73       1804.29       117.66 o                         
   2   6   8       2579.34       2356.39       150.60 o                         
   5   6   8        233.62        148.82        81.31 o                         
 -12   7   8        391.79        407.62       115.03 o                         
  -9   7   8       1009.42        927.57        66.49 o                         
  -6   7   8       3865.77       3742.54       151.28 o                         
  -3   7   8       5394.29       5306.38       157.61 o                         
   0   7   8        523.63        757.63       143.32 o                         
   3   7   8       1202.16       1097.33       175.63 o                         
 -14   8   8       1159.29       1022.91       243.45 o                         
 -11   8   8        361.93        395.05        73.37 o                         
  -8   8   8         47.57         39.49        43.90 o                         
  -5   8   8       2732.16       2632.33       164.61 o                         
  -2   8   8       2950.41       2982.07       156.05 o                         
   1   8   8       1750.64       1714.17       130.44 o                         
 -13   9   8       2640.96       3157.07       238.93 o                         
 -10   9   8         26.54         20.98        60.24 o                         
  -7   9   8        165.63        202.49        50.85 o                         
  -4   9   8       3392.60       3332.81       134.32 o                         
  -1   9   8       1624.49       1578.47       237.57 o                         
 -12  10   8       1974.90       1834.58       239.51 o                         
  -9  10   8         64.41         77.07        59.70 o                         
  -6  10   8       2024.48       2290.35       156.83 o                         
  -3  10   8       1223.30       1149.59       183.37 o                         
 -11  11   8       1149.51       1026.91        99.07 o                         
  -8  11   8       1236.63       1352.94       132.96 o                         
  -5  11   8        752.56        640.95       156.87 o                         
 -10  12   8       1666.08       1851.42       132.32 o                         
   2   2   9       1291.60       1321.52       189.73 o                         
  -3   3   9       7356.74       7370.53       285.81 o                         
   0   3   9       1137.53       1052.14       166.51 o                         
   3   3   9       2168.35       2206.09       154.86 o                         
  -5   4   9      10279.48      10193.32       252.55 o                         
  -2   4   9       3537.04       3450.97       272.97 o                         
   1   4   9        834.41        897.57        89.90 o                         
   4   4   9       1411.26       1358.33       106.36 o                         
  -7   5   9       6509.20       6497.05       187.82 o                         
  -4   5   9       6941.08       7147.06       197.62 o                         
  -1   5   9        246.62        301.14        61.24 o                         
   2   5   9       1700.64       1766.85       176.25 o                         
   5   5   9        869.26        754.67       113.32 o                         
  -9   6   9        253.62        361.66        67.41 o                         
  -6   6   9       2329.93       2265.17        81.55 o                         
  -3   6   9       3644.29       3662.48       141.53 o                         
   0   6   9       1533.55       1612.05       189.86 o                         
   3   6   9       1757.76       1733.58       293.87 o                         
   6   6   9       1196.21       1122.02       199.04 o                         
 -11   7   9       3600.56       3687.58       222.49 o                         
  -8   7   9        166.98        211.30        56.42 o                         
  -5   7   9       2533.37       2637.04       163.43 o                         
  -2   7   9        363.50        542.64        88.23 o                         
   1   7   9       5682.69       5782.74       261.68 o                         
   4   7   9        190.16         53.34        98.89 o                         
 -10   8   9       1084.43       1124.25       138.26 o                         
  -7   8   9         96.60        123.43        60.43 o                         
  -4   8   9       3515.54       3627.29       157.36 o                         
  -1   8   9       6794.49       7194.94       434.84 o                         
   2   8   9       1410.02       1366.11       141.77 o                         
 -12   9   9       1757.18       2155.86       300.36 o                         
  -9   9   9        379.37        330.15        66.95 o                         
  -6   9   9       1179.38       1299.86       111.21 o                         
  -3   9   9       1996.90       2150.99       172.42 o                         
   0   9   9       4240.45       4199.92       337.81 o                         
 -11  10   9       1754.25       1361.71       170.95 o                         
  -8  10   9       1115.14        888.61       138.07 o                         
  -5  10   9        885.84        694.01        98.13 o                         
  -2  10   9       1080.27       1042.48       205.24 o                         
 -10  11   9       1169.46       1159.26       224.27 o                         
  -7  11   9       2025.72       2220.71       169.25 o                         
  -4  11   9         86.43        130.91       141.48 o                         
  -9  12   9       2634.45       2666.11       237.98 o                         
  -5   3  10       3063.89       3323.22       194.23 o                         
   1   3  10        621.47        562.53       107.43 o                         
  -7   4  10         45.94          1.13        91.75 o                         
  -1   4  10        354.64        276.63       193.30 o                         
   2   4  10       1040.31        991.16       119.86 o                         
  -9   5  10        157.39        114.29       103.36 o                         
  -6   5  10        521.58        271.54       138.82 o                         
  -3   5  10       1988.16       2070.77       170.23 o                         
   0   5  10        683.11        618.31       135.16 o                         
   3   5  10        110.43         84.88        82.44 o                         
 -11   6  10        367.58        221.59       145.51 o                         
  -8   6  10        209.37        260.14       103.62 o                         
  -5   6  10       3030.46       2863.01       191.00 o                         
  -2   6  10       1979.87       1785.81       129.00 o                         
   1   6  10       1284.11       1461.76       123.20 o                         
   4   6  10         44.09        189.07       107.22 o                         
  -7   7  10        801.82        627.95       169.08 o                         
  -4   7  10          8.08          0.00        99.05 o                         
  -1   7  10       2293.02       2457.02       185.66 o                         
   2   7  10       1055.60       1203.88       146.26 o                         
  -9   8  10        576.93        448.03        97.07 o                         
  -6   8  10        361.79        359.79       123.17 o                         
  -3   8  10         95.32        252.74       122.08 o                         
   0   8  10       1644.01       1904.74       167.61 o                         
  -8   9  10        378.02        409.48       145.55 o                         
  -5   9  10         10.96         18.70       156.34 o                         
  -2   9  10        566.23        509.75       121.43 o                         
   1   9  10       1452.33       1474.61       319.51 o                         
  -7  10  10        815.77        678.81       108.81 o                         
  -4  10  10         80.30        216.38       201.71 o                         
  -1  10  10       1996.14       1757.52       270.71 o                         
  -6  11  10        700.39        418.55       183.37 o                         
   2   3  11       1504.54       1421.81       146.36 o                         
   0   4  11       5565.60       5314.50       368.74 o                         
   3   4  11        130.28        262.54        96.86 o                         
  -8   5  11        113.56         83.06       145.72 o                         
  -2   5  11       1930.83       2029.09       246.00 o                         
   1   5  11       2186.65       2263.81       152.78 o                         
   4   5  11         65.14         19.37       155.39 o                         
  -4   6  11        960.62       1189.16       152.45 o                         
  -1   6  11        776.26       1090.45       150.12 o                         
   2   6  11        655.56        718.89       207.07 o                         
  -6   7  11        422.08        188.50       168.09 o                         
  -3   7  11        194.23        197.07       132.56 o                         
   0   7  11       2531.35       3080.92       216.16 o                         
  -5   8  11        393.44        627.45       210.43 o                         
  -2   8  11        639.36        697.91       150.96 o                         
  -4   9  11        210.42        130.41       132.63 o                         
  -1   5  12       1618.31       1203.77       202.52 o                         
  -3   6  12        246.83        213.77       120.49 o                         
                                                                                
