# Supplementary material for: Attractive and repulsive forces in a crystal of [Rb(18-crown-6)][SbCl6] under high pressure
Source: Acta Crystallogr B Struct Sci Cryst Eng Mater. 2024 Mar 20;80(Pt 2):135–45. doi: 10.1107/S2052520624001586 (PMC10994168; doi:10.1107/S2052520624001586)
Supplement: Supplementary file 9 [file b-80-00135-Rb8k3sup9.hkl]

data_Rb8k3                                                                      
_shelx_title ' Rb8k3 in R-3'                                                    
_shelx_refln_list_code          4                                               
_shelx_F_calc_maximum      371.45                                               
_exptl_crystal_F_000      1002.00                                               
_reflns_d_resolution_high  0.7699                                               
                                                                                
loop_                                                                           
 _space_group_symop_operation_xyz                                               
 'x, y, z'                                                                      
 '-y, x-y, z'                                                                   
 '-x+y, -x, z'                                                                  
 'x+2/3, y+1/3, z+1/3'                                                          
 '-y+2/3, x-y+1/3, z+1/3'                                                       
 '-x+y+2/3, -x+1/3, z+1/3'                                                      
 'x+1/3, y+2/3, z+2/3'                                                          
 '-y+1/3, x-y+2/3, z+2/3'                                                       
 '-x+y+1/3, -x+2/3, z+2/3'                                                      
 '-x, -y, -z'                                                                   
 'y, -x+y, -z'                                                                  
 'x-y, x, -z'                                                                   
 '-x+2/3, -y+1/3, -z+1/3'                                                       
 'y+2/3, -x+y+1/3, -z+1/3'                                                      
 'x-y+2/3, x+1/3, -z+1/3'                                                       
 '-x+1/3, -y+2/3, -z+2/3'                                                       
 'y+1/3, -x+y+2/3, -z+2/3'                                                      
 'x-y+1/3, x+2/3, -z+2/3'                                                       
                                                                                
_cell_length_a    13.9035                                                       
_cell_length_b    13.9035                                                       
_cell_length_c     9.7746                                                       
_cell_angle_alpha  90.000                                                       
_cell_angle_beta   90.000                                                       
_cell_angle_gamma 120.000                                                       
                                                                                
_shelx_F_squared_multiplier     1.000                                           
                                                                                
loop_                                                                           
 _refln_index_h                                                                 
 _refln_index_k                                                                 
 _refln_index_l                                                                 
 _refln_F_squared_calc                                                          
 _refln_F_squared_meas                                                          
 _refln_F_squared_sigma                                                         
 _refln_observed_status                                                         
  -1   2   0      63476.10      60190.64       735.23 o                         
   0   3   0      16602.96      15481.66       247.19 o                         
  -2   4   0      29865.38      30103.65       390.69 o                         
  -4   5   0      30251.50      32165.99       377.07 o                         
  -3   6   0      52712.00      51240.67       911.53 o                         
   0   6   0      14955.98      15402.65       341.29 o                         
  -5   7   0      49212.56      49468.58       475.96 o                         
  -2   7   0      19071.95      17177.63       265.43 o                         
  -7   8   0       8033.09       8295.78       204.90 o                         
  -4   8   0     100579.28      98734.27      2522.40 o                         
  -1   8   0      17524.35      14767.39       699.97 o                         
  -6   9   0      24877.93      25328.35       309.52 o                         
  -3   9   0      51245.81      50756.96       678.08 o                         
   0   9   0       3565.02       3741.97       190.73 o                         
  -8  10   0      11499.80      11090.27       196.94 o                         
  -5  10   0      23799.69      23181.22       378.61 o                         
 -10  11   0       7476.53       7778.53       220.04 o                         
  -7  11   0      17543.07      17415.64       256.55 o                         
  -4  11   0      10095.91       9974.45       431.52 o                         
  -9  12   0      12120.73      12133.43       233.72 o                         
  -6  12   0       3354.52       3533.50       135.02 o                         
 -11  13   0       7132.10       7789.13       296.36 o                         
  -8  13   0       1655.43       1669.35        82.71 o                         
  -5  13   0       6013.49       5830.13       206.99 o                         
 -10  14   0       1531.45       1578.12       102.17 o                         
  -7  14   0       7998.12       8036.05       203.03 o                         
 -12  15   0       5116.76       5180.13       234.67 o                         
  -9  15   0       7863.08       8010.01       185.85 o                         
  -6  15   0       8613.25       7991.08       314.50 o                         
 -11  16   0       4194.97       4761.43       207.97 o                         
  -8  16   0      12696.50      12776.83       342.64 o                         
 -13  17   0       1634.38       1619.83       239.42 o                         
 -10  17   0       4406.81       4572.32       253.16 o                         
  -9  18   0       4289.49       4590.51       214.93 o                         
  -1   1   1       3849.02       4099.64        43.72 o                         
  -3   2   1      21061.18      23173.23       200.85 o                         
  -5   3   1        532.80        573.75        19.97 o                         
  -2   3   1      22396.78      23698.27       233.28 o                         
   1   3   1      22680.29      23181.46       303.82 o                         
  -7   4   1      16331.00      16591.43       229.55 o                         
  -4   4   1       2625.70       2796.94        65.80 o                         
   2   4   1       1951.41       2073.67        50.37 o                         
  -9   5   1       4791.35       4886.83       116.35 o                         
  -6   5   1      28334.67      31038.22       489.12 o                         
  -3   5   1        641.31        714.46        76.78 o                         
   0   5   1      15249.95      13966.31       350.93 o                         
   3   5   1      11018.12      11225.48       150.35 o                         
 -11   6   1       3935.74       3797.18       106.22 o                         
  -8   6   1        349.05        389.34        46.32 o                         
  -5   6   1        268.00        230.23        23.71 o                         
  -2   6   1       2120.03       2222.23        96.27 o                         
   1   6   1       1193.67       1250.13        75.87 o                         
   4   6   1       3683.33       3963.28       162.34 o                         
 -13   7   1        221.45        293.74        81.83 o                         
 -10   7   1        115.15         83.61        55.53 o                         
  -7   7   1       5421.32       5274.38       118.64 o                         
  -4   7   1       9797.70       9595.90       248.82 o                         
   2   7   1       6016.81       5926.92       166.98 o                         
   5   7   1        691.93        674.59        62.04 o                         
 -15   8   1        787.93        800.21       106.56 o                         
 -12   8   1       2019.60       1884.33       177.36 o                         
  -9   8   1       6534.83       6367.03       167.50 o                         
  -6   8   1       2448.94       2531.32        65.41 o                         
  -3   8   1       7681.83       7461.24       194.67 o                         
   0   8   1       5364.74       5169.76       246.73 o                         
   3   8   1      11595.80      11326.30       265.13 o                         
   6   8   1        132.33        251.20        76.83 o                         
 -17   9   1       1364.57       1400.89       135.73 o                         
 -14   9   1       1233.21       1334.38       207.22 o                         
  -8   9   1        691.21        658.72        42.15 o                         
  -5   9   1      13222.24      13928.27       241.11 o                         
   1   9   1       4129.15       4483.02       180.56 o                         
   4   9   1       1187.04       1201.00       144.57 o                         
   7   9   1       1003.60        808.81       111.10 o                         
 -16  10   1         75.16        169.14       107.32 o                         
 -10  10   1        126.38        142.01        57.38 o                         
  -7  10   1         91.21         88.80        39.42 o                         
  -4  10   1        959.86        998.12        65.86 o                         
   2  10   1        564.03        671.11        90.32 o                         
   5  10   1         66.12        162.36        94.33 o                         
  -9  11   1         34.65         52.78        58.45 o                         
  -6  11   1       4161.39       4139.74       116.11 o                         
   3  11   1        534.51        530.18       124.71 o                         
   6  11   1        607.15        399.17       104.79 o                         
 -11  12   1       4859.03       4736.28       153.75 o                         
  -8  12   1         22.00         67.23        37.82 o                         
  -5  12   1       2182.49       2232.36       148.95 o                         
   4  12   1        197.49        199.96       110.69 o                         
 -10  13   1       3615.48       3752.41       160.56 o                         
  -7  13   1       2303.37       2409.18       111.72 o                         
 -12  14   1        213.86        190.10        71.85 o                         
  -9  14   1       2975.38       2802.54       123.32 o                         
  -6  14   1        583.48        698.70        89.80 o                         
 -11  15   1        243.19        321.33        78.36 o                         
  -8  15   1       1018.62       1064.08        99.33 o                         
 -13  16   1        348.85        433.51       110.38 o                         
 -10  16   1         15.00          0.00        72.61 o                         
 -12  17   1        503.49        684.59       144.62 o                         
  -9  17   1       1974.75       1803.73       213.83 o                         
   0   1   2      75170.60      71079.12      1753.91 o                         
  -2   2   2      25867.18      24925.34       224.94 o                         
   1   2   2       4646.53       4538.27        75.02 o                         
  -4   3   2     137978.56     130923.33      1014.97 o                         
  -1   3   2       9108.33       8501.98       198.38 o                         
   2   3   2      41824.34      41950.61       360.95 o                         
  -6   4   2      15513.51      14483.07       143.18 o                         
  -3   4   2     126545.98     123108.37       870.31 o                         
   3   4   2      26706.44      25844.43       447.09 o                         
  -8   5   2      15816.03      15775.76       179.21 o                         
  -5   5   2     102201.25      99165.23       745.23 o                         
  -2   5   2      17991.76      17310.58       578.85 o                         
   1   5   2      13480.62      13007.40       306.02 o                         
   4   5   2       7864.79       8114.97       147.23 o                         
 -10   6   2      16651.29      16840.30       244.93 o                         
  -7   6   2       7019.61       6922.45       145.41 o                         
  -4   6   2      57502.91      56145.14       545.37 o                         
   2   6   2      17870.68      17208.18       259.85 o                         
   5   6   2       2303.40       2447.08       122.60 o                         
 -12   7   2      20724.15      20560.56       414.81 o                         
  -9   7   2      15953.54      16515.20       220.14 o                         
  -6   7   2      26509.23      27055.29       280.10 o                         
  -3   7   2      14650.69      13206.84       371.16 o                         
   3   7   2      15025.05      14867.06       385.47 o                         
   6   7   2       3059.49       3439.66       183.04 o                         
 -14   8   2      12748.65      12297.19       280.32 o                         
 -11   8   2      19691.42      19295.11       680.12 o                         
  -8   8   2       2072.43       2085.49        71.78 o                         
  -5   8   2       8290.57       8162.47       146.76 o                         
   1   8   2      29560.97      31609.49       914.95 o                         
   4   8   2       5911.64       5522.04       185.78 o                         
   7   8   2       5155.10       5153.27       205.01 o                         
 -16   9   2       3831.98       4072.25       438.33 o                         
 -13   9   2      18274.96      17979.11       491.65 o                         
 -10   9   2       4758.84       4556.37       107.26 o                         
  -7   9   2       2805.69       2702.78        65.68 o                         
  -4   9   2      11317.22      10988.73       221.67 o                         
   2   9   2      11193.34      11952.12       332.13 o                         
   5   9   2        914.57        834.31       101.81 o                         
   8   9   2        780.62        924.28       109.85 o                         
 -15  10   2       3888.24       3890.64       176.77 o                         
  -9  10   2       3156.61       3052.98       107.68 o                         
  -6  10   2      11720.10      11935.88       324.96 o                         
   3  10   2       1143.84       1426.25       350.72 o                         
   6  10   2       6282.05       6831.70       215.74 o                         
 -17  11   2       1214.50       1119.09       165.28 o                         
 -11  11   2       5233.00       5206.15       178.33 o                         
  -8  11   2      46478.30      45389.35       525.30 o                         
  -5  11   2       5168.53       4498.13       276.74 o                         
   4  11   2       7620.63       8066.31       324.47 o                         
 -10  12   2       9273.54       9206.95       197.93 o                         
  -7  12   2      17650.08      17260.65       324.55 o                         
   5  12   2       7523.28       7700.09       350.02 o                         
 -12  13   2       4650.14       4691.07       159.41 o                         
  -9  13   2      17270.34      17744.52       322.89 o                         
 -11  14   2       3749.99       3673.41       144.16 o                         
  -8  14   2       6860.61       6848.56       222.81 o                         
 -13  15   2       1810.17       1946.16       172.31 o                         
 -10  15   2       4788.62       4793.32       153.94 o                         
  -7  15   2       5071.05       4657.81       283.09 o                         
 -12  16   2       1698.90       1689.43       127.93 o                         
  -9  16   2       3399.34       3321.23       179.29 o                         
 -11  17   2        927.00        894.89        94.56 o                         
   0   0   3     125789.63     118342.54      2924.75 o                         
   1   1   3       2903.77       3182.82        95.92 o                         
  -1   2   3        380.21        480.64        34.93 o                         
   2   2   3       4114.68       4326.15        61.41 o                         
  -3   3   3      28047.64      27788.73       280.67 o                         
   0   3   3       7449.12       8088.91       122.91 o                         
   3   3   3         12.35         19.97        14.42 o                         
  -5   4   3      36332.20      36089.75       265.79 o                         
  -2   4   3      13345.02      13956.45       146.31 o                         
   1   4   3       1042.32       1110.47        44.97 o                         
   4   4   3       6958.22       6717.46       200.80 o                         
  -7   5   3      11916.00      13138.62       138.09 o                         
  -4   5   3      10532.91      10602.30       110.50 o                         
  -1   5   3       3044.37       2895.08       161.99 o                         
   2   5   3         29.06         22.29        31.08 o                         
   5   5   3        256.66        248.03        61.78 o                         
  -9   6   3       2713.47       3018.86        60.80 o                         
  -6   6   3       5973.00       6085.73        89.81 o                         
  -3   6   3        967.69       1042.26        70.07 o                         
   3   6   3        348.85        395.82        36.85 o                         
   6   6   3       4678.93       4675.49       225.28 o                         
 -11   7   3       6028.47       6222.66       168.66 o                         
  -8   7   3         78.93        110.11        19.54 o                         
  -5   7   3         25.87         32.60        17.26 o                         
   4   7   3          5.30         49.47        55.80 o                         
   7   7   3        426.65        347.09        75.61 o                         
 -13   8   3       4246.88       4256.96       198.29 o                         
 -10   8   3       2651.07       2543.14        67.56 o                         
  -7   8   3       1474.63       1477.17        44.72 o                         
  -4   8   3       2447.75       2207.59       241.58 o                         
   2   8   3       1796.06       1928.13       100.78 o                         
   5   8   3       1790.05       1527.07       113.63 o                         
   8   8   3        298.29        212.59       105.18 o                         
 -15   9   3        262.83        175.12        98.99 o                         
 -12   9   3       5731.94       5918.80       157.05 o                         
  -9   9   3       3812.98       3786.29        77.94 o                         
  -6   9   3        553.68        543.61        57.37 o                         
   6   9   3         83.74        104.26        84.97 o                         
 -17  10   3        147.46        176.00       144.51 o                         
 -14  10   3       2181.21       2145.67       245.87 o                         
 -11  10   3        886.71        938.68        57.51 o                         
  -8  10   3       2129.07       2057.20        94.13 o                         
  -5  10   3         35.10         22.16        91.57 o                         
   4  10   3       2975.50       3114.66       281.33 o                         
   7  10   3        358.88        372.59       146.42 o                         
 -16  11   3        345.24        178.10       186.28 o                         
 -10  11   3       1368.06       1140.10        88.58 o                         
  -7  11   3       1561.25       1576.82        86.49 o                         
   5  11   3        731.17        729.01       156.87 o                         
 -12  12   3        746.05        815.00       103.15 o                         
  -9  12   3       2166.34       2304.82        88.52 o                         
 -11  13   3        683.78        753.22       102.33 o                         
  -8  13   3       8884.81       8797.71       373.09 o                         
 -13  14   3        225.46        191.22       126.93 o                         
 -10  14   3       3128.72       3024.03       144.37 o                         
  -7  14   3        579.70        516.13       132.24 o                         
 -12  15   3          4.28          0.00        81.13 o                         
  -9  15   3        228.89        147.60        87.39 o                         
 -14  16   3       2377.97       2227.80       401.17 o                         
 -11  16   3         75.46         31.58        87.00 o                         
 -10  17   3          6.75         47.62       111.34 o                         
  -1   1   4       5163.56       6204.56       121.14 o                         
  -3   2   4      15595.09      15230.01       168.04 o                         
   0   2   4       5706.89       5283.93       127.75 o                         
  -5   3   4      26213.89      26853.66       265.30 o                         
  -2   3   4      13796.89      13830.47       183.21 o                         
   1   3   4      55015.21      54302.48       527.60 o                         
  -7   4   4        169.38        186.30        16.35 o                         
  -4   4   4      31774.58      31635.97       352.75 o                         
  -1   4   4      41868.20      41062.42       488.02 o                         
   2   4   4      26822.39      26910.10       269.12 o                         
  -9   5   4       2098.06       2257.82       105.60 o                         
  -6   5   4        682.10        672.52        26.72 o                         
  -3   5   4      21084.76      21275.43       247.13 o                         
   0   5   4      45696.88      44031.96       685.49 o                         
   3   5   4       1088.64       1245.06        50.53 o                         
 -11   6   4       2648.90       2742.36       122.81 o                         
  -8   6   4       8729.27       8909.00        96.25 o                         
  -5   6   4      26738.38      27061.62       280.22 o                         
  -2   6   4      18909.00      18356.58       284.30 o                         
   1   6   4      10614.06      10594.51       438.31 o                         
   4   6   4       2096.26       2189.72       189.42 o                         
 -13   7   4       5848.30       6538.72       509.21 o                         
 -10   7   4      11265.94      11201.01       167.65 o                         
  -7   7   4      30409.84      30646.29       246.86 o                         
  -4   7   4        402.09        420.21        37.47 o                         
   5   7   4      11503.88      11376.94       493.97 o                         
 -15   8   4       1084.58       1202.19       217.62 o                         
 -12   8   4       6543.65       6409.69       259.53 o                         
  -9   8   4      24589.32      25284.60       291.57 o                         
  -6   8   4       5726.04       5571.43       110.64 o                         
   6   8   4       4309.45       4343.76       232.53 o                         
 -17   9   4        291.42        311.94       110.18 o                         
 -14   9   4       2501.40       2098.10       295.82 o                         
 -11   9   4       6779.71       6892.82       180.36 o                         
  -8   9   4      15623.64      15623.56       195.55 o                         
  -5   9   4         36.52        176.93        99.51 o                         
   4   9   4       9942.21       8915.83       461.15 o                         
   7   9   4        459.25        447.39       113.92 o                         
 -16  10   4       1837.64       2684.18       722.75 o                         
 -13  10   4       3791.50       4119.57       187.67 o                         
 -10  10   4       5980.63       6189.44       132.77 o                         
  -7  10   4      10635.97      10871.29       342.78 o                         
   5  10   4       4191.64       3863.16       325.88 o                         
 -15  11   4       2971.74       3174.52       514.71 o                         
 -12  11   4        754.51        800.54       127.63 o                         
  -9  11   4      11521.63      12146.60       289.89 o                         
  -6  11   4       4874.54       4833.89       362.89 o                         
 -11  12   4        252.64        277.47        69.06 o                         
  -8  12   4      10653.54      11225.71       378.45 o                         
 -13  13   4        769.44        705.79       160.19 o                         
 -10  13   4       1605.99       1710.91       130.08 o                         
 -12  14   4       2162.79       2149.44       133.08 o                         
  -9  14   4       1660.49       1685.66       135.32 o                         
 -14  15   4        814.18        866.79       168.67 o                         
 -11  15   4       4602.46       4238.73       259.72 o                         
 -13  16   4       3816.41       3968.82       273.31 o                         
 -10  16   4       1915.17       1458.09       151.82 o                         
   0   1   5        227.89        227.36        69.36 o                         
  -2   2   5       3025.69       3185.10        74.36 o                         
   1   2   5      19395.81      20128.99       633.08 o                         
  -4   3   5        308.40        317.45        20.90 o                         
  -1   3   5      21486.87      21212.39       290.38 o                         
   2   3   5       3503.65       3355.76        77.19 o                         
  -6   4   5       6697.26       6827.56       105.44 o                         
  -3   4   5          0.45         31.21        19.34 o                         
   0   4   5      40811.38      40142.70       490.24 o                         
   3   4   5        267.77        260.86        19.34 o                         
  -8   5   5        828.57        918.89        43.28 o                         
  -5   5   5        110.98        129.65        26.09 o                         
  -2   5   5      11502.72      11191.51       168.07 o                         
   1   5   5      11825.74      11790.88       230.40 o                         
   4   5   5       1373.48       1309.16        54.56 o                         
 -10   6   5        876.06        936.43        60.15 o                         
  -7   6   5      10678.84      10851.31       128.46 o                         
  -4   6   5         51.57         50.67        22.00 o                         
  -1   6   5       7341.33       6991.11       181.34 o                         
   2   6   5       1576.78       1482.93        73.35 o                         
   5   6   5       7234.44       7209.98       263.21 o                         
 -12   7   5        564.55        563.87        69.18 o                         
  -9   7   5       2816.84       2815.17        69.84 o                         
  -6   7   5       1328.87       1299.42        47.12 o                         
  -3   7   5       1440.37       1392.68        61.40 o                         
   0   7   5       1758.86       1663.95        89.35 o                         
   3   7   5       1915.37       1821.80       151.75 o                         
   6   7   5       3175.23       3003.93       185.02 o                         
 -14   8   5         52.47         15.34        90.66 o                         
 -11   8   5        863.43        890.33        55.27 o                         
  -8   8   5      15567.34      15946.39       228.12 o                         
  -5   8   5       4143.78       4303.03        90.32 o                         
  -2   8   5        705.03        708.74       109.55 o                         
   7   8   5        187.79        166.27       109.37 o                         
 -16   9   5         51.20         30.67       109.45 o                         
 -13   9   5        144.44        248.26       112.63 o                         
 -10   9   5       6989.54       7335.48       130.93 o                         
  -7   9   5       9554.02       9414.02       193.41 o                         
 -15  10   5       1374.72       1351.41       163.20 o                         
 -12  10   5         83.83        165.73        63.18 o                         
  -9  10   5       6703.17       6737.82       146.34 o                         
  -6  10   5       1411.11       1242.14       186.82 o                         
   6  10   5         36.73         89.47       189.40 o                         
 -14  11   5        855.54        791.20       115.09 o                         
 -11  11   5       1235.64       1180.39       146.92 o                         
  -8  11   5        180.05        100.56        86.67 o                         
 -13  12   5        399.78        362.24       126.38 o                         
 -10  12   5        358.32        353.61        96.42 o                         
 -12  13   5        152.17         84.47       104.86 o                         
  -9  13   5         15.36        138.61        87.13 o                         
 -14  14   5        334.58        289.66       128.33 o                         
 -11  14   5       1035.22        948.29       129.90 o                         
 -13  15   5       1683.64       1871.90       165.83 o                         
 -10  15   5        673.15        634.61       164.41 o                         
   1   1   6       9278.82       8843.95       202.99 o                         
  -1   2   6      11673.58      11701.62       250.32 o                         
   2   2   6       9654.96       9793.67       175.57 o                         
  -3   3   6        308.16        338.56        28.81 o                         
   0   3   6       9358.16       8948.85       157.17 o                         
   3   3   6       8747.17       7916.32       249.57 o                         
  -5   4   6        497.52        515.54        31.69 o                         
  -2   4   6       2755.54       2640.48        68.18 o                         
   1   4   6      12518.26      12237.36       222.56 o                         
   4   4   6      15886.65      15541.80       248.04 o                         
  -7   5   6        391.04        460.29        30.90 o                         
  -4   5   6        522.48        583.03        39.06 o                         
  -1   5   6      13981.49      14560.58       297.55 o                         
   2   5   6       8003.43       7796.32       137.29 o                         
   5   5   6       5143.18       5143.74       138.72 o                         
  -9   6   6      14189.00      13889.06       216.47 o                         
  -6   6   6       3593.84       3670.59        81.29 o                         
  -3   6   6       5773.97       5743.23       136.09 o                         
   0   6   6       3740.67       3539.08        97.35 o                         
   3   6   6       5360.42       4876.59       139.49 o                         
   6   6   6        892.32       1034.24       123.37 o                         
 -11   7   6         59.27         30.76        47.71 o                         
  -8   7   6      11034.49      11292.02       128.55 o                         
  -5   7   6       7124.23       7119.23       148.69 o                         
  -2   7   6      11978.31      11692.86       252.50 o                         
   1   7   6         60.62         83.84        47.59 o                         
   7   7   6       1316.00       1438.21       122.78 o                         
 -13   8   6         33.59         44.89        78.22 o                         
 -10   8   6       2314.27       2320.82        72.36 o                         
  -7   8   6       9863.20       9853.82       165.83 o                         
  -4   8   6       8270.48       8295.09       291.34 o                         
  -1   8   6          8.18         44.28        46.82 o                         
   5   8   6       3054.19       2691.75       261.81 o                         
 -15   9   6        851.05        757.64       118.59 o                         
 -12   9   6        254.06        240.68        54.84 o                         
  -9   9   6       3945.93       4033.20       108.88 o                         
  -6   9   6       4955.06       5070.51       160.00 o                         
  -3   9   6       5600.16       5640.50       200.87 o                         
 -14  10   6        742.65        584.72       107.75 o                         
 -11  10   6       1419.22       1477.33        83.83 o                         
  -8  10   6       2682.62       2510.69       151.31 o                         
  -5  10   6       6400.22       6062.08       412.54 o                         
 -13  11   6       2015.22       2010.03       140.91 o                         
 -10  11   6       1748.83       1888.86       136.08 o                         
  -7  11   6       1266.50       1071.28       192.89 o                         
 -15  12   6       1707.35       1789.34       181.08 o                         
 -12  12   6       3115.70       2979.66       176.94 o                         
  -9  12   6        316.55        314.90        92.40 o                         
 -14  13   6       3089.05       3515.54       251.72 o                         
 -11  13   6       1479.08       1571.86       168.72 o                         
 -13  14   6       3645.84       3138.93       239.14 o                         
 -10  14   6        380.26        317.01       111.12 o                         
 -12  15   6       2726.45       2725.90       191.58 o                         
  -3   2   7       2518.09       2401.10       102.08 o                         
   0   2   7      12683.09      12747.92       342.59 o                         
  -5   3   7        660.48        662.22        40.29 o                         
  -2   3   7       3716.06       3672.07       144.21 o                         
   1   3   7       1559.12       1471.13        60.09 o                         
  -7   4   7      14333.08      14639.70       247.69 o                         
  -4   4   7         43.09         48.93        20.99 o                         
  -1   4   7       2880.99       2706.54        65.10 o                         
   2   4   7       2380.51       2283.20        80.95 o                         
  -9   5   7       6673.01       6648.44       119.30 o                         
  -6   5   7       9541.57       9537.22       135.33 o                         
  -3   5   7       2269.66       2286.54        64.24 o                         
   0   5   7       1018.28       1233.72       111.67 o                         
   3   5   7       9157.12       9047.01       270.97 o                         
 -11   6   7       3149.16       3017.76       126.80 o                         
  -8   6   7       4757.51       4567.73       128.68 o                         
  -5   6   7        318.75        370.46        36.68 o                         
  -2   6   7       1665.00       1641.67        92.67 o                         
   1   6   7       2354.81       2094.09        94.45 o                         
   4   6   7       6341.06       5960.72       222.40 o                         
 -13   7   7        485.39        439.45       111.83 o                         
 -10   7   7       1045.42       1048.99       126.77 o                         
  -7   7   7        582.73        621.16        46.81 o                         
  -4   7   7      15572.87      14790.70       390.27 o                         
  -1   7   7        750.82        798.34        87.17 o                         
   2   7   7       2084.28       1967.99        97.77 o                         
 -15   8   7       1885.25       1589.00       166.31 o                         
 -12   8   7        166.93        134.44        54.78 o                         
  -9   8   7        440.79        402.82        46.34 o                         
  -6   8   7       5043.18       5077.76       115.83 o                         
  -3   8   7      10100.76      10409.34       227.50 o                         
   0   8   7       1044.74        926.98        95.05 o                         
 -14   9   7        823.04        765.95       112.35 o                         
 -11   9   7        619.44        524.21        60.15 o                         
  -8   9   7       1242.64       1296.80        58.28 o                         
  -5   9   7      13366.99      12695.25       388.99 o                         
  -2   9   7       2517.73       2465.98       139.46 o                         
 -13  10   7        177.50         92.40        57.81 o                         
 -10  10   7       1524.30       1593.96        74.10 o                         
  -7  10   7       1089.33        989.08       104.65 o                         
  -4  10   7       4702.40       4656.83       229.51 o                         
 -12  11   7       4389.96       4453.74       212.18 o                         
  -9  11   7        188.08        164.27        70.68 o                         
 -11  12   7       3724.92       3583.85       225.53 o                         
 -13  13   7       2570.27       2732.07       187.04 o                         
 -10  13   7       1244.04       1191.23       132.19 o                         
   1   2   8        768.75        720.29        96.12 o                         
  -4   3   8       5756.75       5486.50       152.31 o                         
  -1   3   8        503.25        444.35        47.23 o                         
   2   3   8       2345.59       2646.14        96.56 o                         
  -6   4   8       1429.91       1671.88        72.88 o                         
  -3   4   8       3749.12       3795.18       154.08 o                         
   0   4   8       1481.74       1592.10        85.91 o                         
   3   4   8       7019.38       7254.80       182.22 o                         
  -8   5   8       5664.40       5978.58       116.36 o                         
  -5   5   8       4653.17       4366.25       113.46 o                         
  -2   5   8        689.76        723.92        59.40 o                         
   1   5   8        153.54        190.31        59.30 o                         
   4   5   8       4684.34       5249.51       235.02 o                         
 -10   6   8       2329.82       2363.62       111.16 o                         
  -7   6   8        343.26        307.16        45.68 o                         
  -4   6   8       4588.41       4664.21       211.56 o                         
  -1   6   8       2044.50       2062.91        85.89 o                         
   2   6   8       2860.07       2943.02       169.62 o                         
   5   6   8        249.99        187.46       110.98 o                         
 -12   7   8        499.95        499.04       105.41 o                         
  -9   7   8       1063.22        970.27        67.81 o                         
  -6   7   8       3987.95       3867.10       126.59 o                         
  -3   7   8       5651.30       5300.67       161.12 o                         
   0   7   8        662.41        778.38       117.94 o                         
   3   7   8       1260.14       1353.32       154.32 o                         
 -11   8   8        513.82        446.45        64.66 o                         
  -8   8   8         65.62         19.17        49.35 o                         
  -5   8   8       2700.02       2945.22       140.83 o                         
  -2   8   8       3138.85       3454.66       160.38 o                         
   1   8   8       2068.78       1830.54       246.65 o                         
 -13   9   8       2992.40       3110.26       136.69 o                         
 -10   9   8         42.48          0.00        60.03 o                         
  -7   9   8        193.39        134.02        53.74 o                         
  -4   9   8       3526.49       3563.69       197.43 o                         
  -1   9   8       1950.88       2090.27       362.76 o                         
 -12  10   8       2164.84       2049.33       108.65 o                         
  -9  10   8         82.40         63.42        60.74 o                         
  -6  10   8       2251.52       2108.45       134.98 o                         
  -3  10   8       1285.30       1190.40       171.66 o                         
 -11  11   8       1247.79       1246.46       109.25 o                         
  -8  11   8       1485.10       1271.26       166.80 o                         
 -10  12   8       1828.72       1940.41       273.45 o                         
   2   2   9       1275.26       1422.66        88.50 o                         
   0   3   9       1106.26       1093.18        82.53 o                         
   3   3   9       2084.75       2086.86       109.03 o                         
  -5   4   9      10755.40      10781.51       211.01 o                         
  -2   4   9       3601.08       3656.32       138.20 o                         
   1   4   9        804.04        851.28        91.49 o                         
   4   4   9       1196.30       1171.62        80.75 o                         
  -7   5   9       6223.91       6270.91       144.02 o                         
  -4   5   9       7099.45       7548.00       281.22 o                         
  -1   5   9        226.24        261.41        88.36 o                         
   2   5   9       1597.68       1775.90        92.74 o                         
   5   5   9        821.71        989.47        91.66 o                         
  -9   6   9        213.81        246.61        66.64 o                         
  -6   6   9       2280.69       2374.70       108.30 o                         
  -3   6   9       3449.84       3395.75       160.35 o                         
   0   6   9       1593.05       1729.85        84.66 o                         
   3   6   9       1659.95       1948.03       142.70 o                         
   6   6   9       1241.91       1225.63       243.42 o                         
 -11   7   9       3867.40       4038.33       189.53 o                         
  -8   7   9        152.45         28.71        54.61 o                         
  -5   7   9       2418.49       2382.68       189.46 o                         
  -2   7   9        313.86        311.62        62.10 o                         
   1   7   9       5987.57       6593.23       404.76 o                         
   4   7   9        154.85         62.29       182.98 o                         
 -10   8   9       1121.43       1024.46        80.18 o                         
  -7   8   9         82.85         93.18        81.47 o                         
  -4   8   9       3260.19       3311.00       166.13 o                         
  -1   8   9       7202.14       7188.47       298.54 o                         
   2   8   9       1445.79       1266.28       241.99 o                         
 -12   9   9       1787.89       1722.38       149.44 o                         
  -9   9   9        388.32        321.97        72.67 o                         
  -6   9   9       1125.67       1045.60       106.34 o                         
  -3   9   9       1828.49       1918.68       142.87 o                         
   0   9   9       4293.25       4435.55       280.27 o                         
 -11  10   9       1787.03       1595.02       102.76 o                         
  -8  10   9       1153.92       1359.98       150.80 o                         
  -5  10   9        818.88        865.18       127.57 o                         
  -2  10   9       1049.96       1204.56       186.30 o                         
 -10  11   9       1173.73       1235.99       150.33 o                         
  -7  11   9       2140.69       1917.33       201.36 o                         
  -4  11   9         71.61        185.15       153.45 o                         
  -9  12   9       2819.65       3210.21       364.33 o                         
  -5   3  10       3147.65       3069.67       130.88 o                         
   1   3  10        760.92        683.44        96.28 o                         
  -7   4  10         31.48        112.01        71.60 o                         
  -1   4  10        440.54        447.16        95.59 o                         
   2   4  10       1107.52       1014.51        93.31 o                         
  -9   5  10        138.53        181.82        72.65 o                         
  -3   5  10       2123.71       2022.45       167.48 o                         
   0   5  10        855.67        706.55       127.84 o                         
   3   5  10         91.06        113.41        63.77 o                         
 -11   6  10        392.44         68.98       133.10 o                         
  -8   6  10        238.20        173.71        89.83 o                         
  -5   6  10       3176.22       3602.67       215.35 o                         
  -2   6  10       2091.15       1955.59       136.62 o                         
   1   6  10       1408.24       1384.85       128.33 o                         
   4   6  10         54.53        232.59        90.83 o                         
 -10   7  10        770.59        933.92       250.38 o                         
  -4   7  10         21.36         28.38       103.72 o                         
  -1   7  10       2361.41       2592.19       157.04 o                         
   2   7  10       1087.02       1036.79       130.29 o                         
  -9   8  10        698.00        497.32        94.28 o                         
  -6   8  10        389.08        181.66       108.74 o                         
  -3   8  10         76.69         97.18        82.89 o                         
   0   8  10       1741.91       1642.81       176.25 o                         
  -8   9  10        482.42        488.80       110.79 o                         
  -5   9  10         19.29          0.00       113.01 o                         
  -2   9  10        607.93        721.04       154.49 o                         
   1   9  10       1531.39       2286.06       337.52 o                         
  -7  10  10        929.64        953.28       170.24 o                         
  -4  10  10         96.57        119.24        82.74 o                         
  -1  10  10       2158.24       1980.69       236.36 o                         
  -6  11  10        766.45        837.70       221.49 o                         
   0   4  11       6079.43       6416.70       294.23 o                         
   3   4  11        117.19         94.63       124.37 o                         
  -8   5  11         98.99         70.39        80.52 o                         
  -2   5  11       1982.87       2037.20       183.35 o                         
   1   5  11       2247.54       1997.75       301.64 o                         
   4   5  11         60.42          0.00        94.53 o                         
  -4   6  11        896.36        748.58       237.82 o                         
  -1   6  11        820.32        909.17       122.64 o                         
   2   6  11        641.37        553.20       112.04 o                         
  -6   7  11        457.90        471.31       213.93 o                         
  -3   7  11        179.28        167.99        85.88 o                         
   0   7  11       2569.44       2663.72       151.42 o                         
  -5   8  11        404.73        378.70       143.12 o                         
  -2   8  11        643.30        799.51       113.18 o                         
  -4   9  11        204.20        139.26        80.42 o                         
                                                                                
