# Supplementary material for: Attractive and repulsive forces in a crystal of [Rb(18-crown-6)][SbCl6] under high pressure
Source: Acta Crystallogr B Struct Sci Cryst Eng Mater. 2024 Mar 20;80(Pt 2):135–45. doi: 10.1107/S2052520624001586 (PMC10994168; doi:10.1107/S2052520624001586)
Supplement: Supplementary file 10 [file b-80-00135-Rb9k2sup10.hkl]

data_Rb9k2                                                                      
_shelx_title ' Rb9k2 in R-3'                                                    
_shelx_refln_list_code          4                                               
_shelx_F_calc_maximum      372.09                                               
_exptl_crystal_F_000      1002.00                                               
_reflns_d_resolution_high  0.7699                                               
                                                                                
loop_                                                                           
 _space_group_symop_operation_xyz                                               
 'x, y, z'                                                                      
 '-y, x-y, z'                                                                   
 '-x+y, -x, z'                                                                  
 'x+2/3, y+1/3, z+1/3'                                                          
 '-y+2/3, x-y+1/3, z+1/3'                                                       
 '-x+y+2/3, -x+1/3, z+1/3'                                                      
 'x+1/3, y+2/3, z+2/3'                                                          
 '-y+1/3, x-y+2/3, z+2/3'                                                       
 '-x+y+1/3, -x+2/3, z+2/3'                                                      
 '-x, -y, -z'                                                                   
 'y, -x+y, -z'                                                                  
 'x-y, x, -z'                                                                   
 '-x+2/3, -y+1/3, -z+1/3'                                                       
 'y+2/3, -x+y+1/3, -z+1/3'                                                      
 'x-y+2/3, x+1/3, -z+1/3'                                                       
 '-x+1/3, -y+2/3, -z+2/3'                                                       
 'y+1/3, -x+y+2/3, -z+2/3'                                                      
 'x-y+1/3, x+2/3, -z+2/3'                                                       
                                                                                
_cell_length_a    13.8794                                                       
_cell_length_b    13.8794                                                       
_cell_length_c     9.7474                                                       
_cell_angle_alpha  90.000                                                       
_cell_angle_beta   90.000                                                       
_cell_angle_gamma 120.000                                                       
                                                                                
_shelx_F_squared_multiplier     1.000                                           
                                                                                
loop_                                                                           
 _refln_index_h                                                                 
 _refln_index_k                                                                 
 _refln_index_l                                                                 
 _refln_F_squared_calc                                                          
 _refln_F_squared_meas                                                          
 _refln_F_squared_sigma                                                         
 _refln_observed_status                                                         
  -1   2   0      63360.64      60419.54       854.09 o                         
   0   3   0      16559.56      15450.67       338.25 o                         
  -2   4   0      30038.49      30516.66       453.28 o                         
  -4   5   0      30654.83      31019.34       476.80 o                         
  -1   5   0      12355.17      11696.88       349.73 o                         
  -3   6   0      52722.70      51421.18      1291.71 o                         
   0   6   0      15312.92      14420.06       295.00 o                         
  -5   7   0      49419.71      49127.62       625.73 o                         
  -2   7   0      19398.18      17986.32       378.47 o                         
  -7   8   0       7947.23       7683.47       221.60 o                         
  -4   8   0     102344.70      92787.20      2301.08 o                         
  -1   8   0      17485.68      16323.83       527.90 o                         
  -6   9   0      25017.74      24494.48       264.73 o                         
  -3   9   0      51883.51      50542.91       962.51 o                         
   0   9   0       3686.00       3635.47       207.35 o                         
  -8  10   0      11685.71      11628.65       249.89 o                         
  -5  10   0      23959.10      22945.65      1202.04 o                         
 -10  11   0       7551.02       7673.62       248.22 o                         
  -7  11   0      17636.79      17560.67       243.16 o                         
  -4  11   0      10222.04       9231.44       570.64 o                         
  -9  12   0      12217.41      11894.62       210.12 o                         
  -6  12   0       3417.50       3511.62       120.50 o                         
 -11  13   0       7490.26       7359.35       221.00 o                         
  -8  13   0       1703.74       1669.09        95.11 o                         
  -5  13   0       6200.08       6003.47       358.06 o                         
 -10  14   0       1639.21       1659.03       101.86 o                         
  -7  14   0       8286.57       8316.09       233.43 o                         
 -12  15   0       5257.84       5342.95       207.43 o                         
  -9  15   0       8249.51       8193.52       217.22 o                         
  -6  15   0       8804.42       8808.14       253.29 o                         
 -11  16   0       4351.34       4542.93       166.73 o                         
  -8  16   0      13337.19      13244.21       293.55 o                         
 -13  17   0       1771.09       1829.15       148.95 o                         
 -10  17   0       4500.25       4792.22       200.29 o                         
  -9  18   0       4546.98       4630.21       180.84 o                         
  -1   1   1       3844.43       4069.04        48.68 o                         
  -3   2   1      20902.84      22444.83       159.80 o                         
   0   2   1      19735.66      19406.57       241.90 o                         
  -5   3   1        581.10        661.93        26.52 o                         
  -2   3   1      22211.73      23117.92       209.57 o                         
   1   3   1      22895.68      22601.83       260.47 o                         
  -7   4   1      16291.11      15418.01       277.06 o                         
  -4   4   1       2640.76       2871.16        55.20 o                         
  -1   4   1      24527.44      26396.41       665.77 o                         
   2   4   1       1965.31       2156.93        40.72 o                         
  -9   5   1       4766.75       4797.08        95.04 o                         
  -6   5   1      28290.07      30233.78       331.76 o                         
  -3   5   1        684.43        721.29        24.69 o                         
   0   5   1      15550.77      14305.96       195.78 o                         
   3   5   1      11159.82      10662.00       217.52 o                         
 -11   6   1       4090.97       3878.93       116.49 o                         
  -8   6   1        338.81        410.51        34.94 o                         
  -5   6   1        252.15        209.47        21.51 o                         
  -2   6   1       2203.58       2705.45        98.22 o                         
   1   6   1       1199.56       1206.27       158.55 o                         
   4   6   1       3610.15       3601.83        88.10 o                         
 -13   7   1        197.42        230.10        74.20 o                         
 -10   7   1        139.94        162.63        50.92 o                         
  -7   7   1       5539.01       5202.48       150.08 o                         
  -4   7   1       9937.18      10679.25       248.52 o                         
   2   7   1       5978.93       5864.13       162.79 o                         
   5   7   1        695.95        690.85        64.67 o                         
 -15   8   1        802.50        829.61       108.76 o                         
 -12   8   1       2014.72       2144.97       249.07 o                         
  -9   8   1       6630.48       6703.02       300.60 o                         
  -6   8   1       2478.55       2623.90        62.53 o                         
  -3   8   1       7562.12       7376.35       190.24 o                         
   0   8   1       5499.38       5149.54       254.34 o                         
   3   8   1      12070.83      11836.21       276.21 o                         
   6   8   1        120.38         85.95        59.40 o                         
 -17   9   1       1355.91       1262.36       119.92 o                         
 -14   9   1       1264.92       1224.93       104.67 o                         
  -8   9   1        747.16        649.76        44.34 o                         
  -5   9   1      13236.10      13556.35       266.07 o                         
   1   9   1       4162.73       4255.27       172.07 o                         
   4   9   1       1242.54       1395.78       119.82 o                         
   7   9   1       1070.08       1006.31       128.72 o                         
 -16  10   1         70.94        137.49       125.92 o                         
 -10  10   1        128.71        162.53        62.73 o                         
  -7  10   1         77.35        108.17        26.52 o                         
  -4  10   1        960.64        989.59        46.97 o                         
   2  10   1        588.93        627.27        73.74 o                         
   5  10   1         61.67         92.37        77.81 o                         
  -9  11   1         39.85         90.52        44.69 o                         
  -6  11   1       4232.18       4280.05       215.99 o                         
   3  11   1        570.84        587.13        88.69 o                         
   6  11   1        639.50        611.65        99.88 o                         
 -11  12   1       4932.46       4973.84       243.53 o                         
  -8  12   1         24.29         88.40        43.41 o                         
  -5  12   1       2352.77       2261.25       151.92 o                         
   4  12   1        210.60        314.93       155.23 o                         
 -10  13   1       3715.32       3497.13       110.14 o                         
  -7  13   1       2331.99       2170.41       104.38 o                         
 -12  14   1        199.47        268.26        90.21 o                         
  -9  14   1       3047.51       3136.10       127.96 o                         
  -6  14   1        578.26        432.43       162.82 o                         
 -11  15   1        277.35        397.76        78.00 o                         
  -8  15   1       1123.40       1090.98        95.13 o                         
 -13  16   1        382.04        580.67       110.75 o                         
 -10  16   1         16.17         42.14        78.89 o                         
 -12  17   1        553.64        679.10       115.83 o                         
  -9  17   1       2013.97       2101.73       137.82 o                         
   0   1   2      74771.53      72836.69       893.55 o                         
  -2   2   2      25895.12      25701.57       209.79 o                         
   1   2   2       4714.28       4709.17        73.15 o                         
  -4   3   2     138447.67     137707.92      1021.32 o                         
  -1   3   2       9127.34       9100.93       197.80 o                         
   2   3   2      41791.66      42343.19       382.54 o                         
  -6   4   2      15238.26      14199.21       147.87 o                         
  -3   4   2     127426.93     122263.14       953.55 o                         
   0   4   2       2521.94       2610.21       127.18 o                         
   3   4   2      26511.58      26549.34       431.92 o                         
  -8   5   2      15999.54      15353.48       231.51 o                         
  -5   5   2     102696.43     102915.11       852.43 o                         
  -2   5   2      17968.05      19356.61       388.62 o                         
   1   5   2      13832.81      13119.44       431.13 o                         
   4   5   2       8063.04       7813.82       131.97 o                         
 -10   6   2      16819.24      16908.68       217.62 o                         
  -7   6   2       7091.48       6690.81        99.69 o                         
  -4   6   2      57343.17      56592.96       549.75 o                         
   2   6   2      17834.81      17991.25       322.76 o                         
   5   6   2       2321.58       2459.28        98.06 o                         
 -12   7   2      21431.59      21431.02       416.74 o                         
  -9   7   2      16015.79      16494.98       332.48 o                         
  -6   7   2      26700.69      27664.35       304.24 o                         
  -3   7   2      15000.62      14535.05       246.25 o                         
   3   7   2      15524.35      15268.51       376.53 o                         
   6   7   2       3061.62       3080.66       143.49 o                         
 -14   8   2      12980.82      13310.84       275.60 o                         
 -11   8   2      20426.72      20009.56       489.69 o                         
  -8   8   2       2059.43       1995.69        67.58 o                         
  -5   8   2       8326.87       8428.61       108.65 o                         
   1   8   2      30038.67      30018.28       921.32 o                         
   4   8   2       5978.83       5861.25       157.97 o                         
   7   8   2       5230.75       5100.36       189.14 o                         
 -16   9   2       3952.08       3940.73       186.90 o                         
 -13   9   2      18866.45      18765.99       338.97 o                         
 -10   9   2       4934.66       4810.17       170.58 o                         
  -7   9   2       2874.55       2760.86        77.71 o                         
  -4   9   2      11473.88      11739.69       182.03 o                         
   2   9   2      11313.39      11346.04       329.95 o                         
   5   9   2        966.97        952.59        96.12 o                         
   8   9   2        806.40        901.35       149.10 o                         
 -15  10   2       3891.94       3638.32       219.34 o                         
  -9  10   2       3318.18       3174.50        94.48 o                         
  -6  10   2      11662.58      11750.02       199.75 o                         
   3  10   2       1237.77       1212.06       107.87 o                         
   6  10   2       6428.14       6688.91       206.76 o                         
 -17  11   2       1273.61       1041.96       164.25 o                         
 -11  11   2       5250.66       5236.67       141.28 o                         
  -8  11   2      47641.20      46886.29       542.55 o                         
  -5  11   2       5200.51       5086.53       431.03 o                         
   4  11   2       7974.33       8859.20       329.12 o                         
 -10  12   2       9368.40       9574.86       171.56 o                         
  -7  12   2      18247.96      17893.27       289.94 o                         
   5  12   2       7992.92       8703.68       403.55 o                         
 -12  13   2       4845.02       4848.84       154.02 o                         
  -9  13   2      17674.45      17752.44       319.41 o                         
  -6  13   2       6652.86       6524.82       264.62 o                         
 -11  14   2       3801.56       3899.27       130.29 o                         
  -8  14   2       7110.78       7246.08       177.34 o                         
 -13  15   2       1790.37       1707.28       167.41 o                         
 -10  15   2       4989.69       5006.65       177.55 o                         
  -7  15   2       5225.39       4931.22       218.65 o                         
 -12  16   2       1748.40       1600.73       124.47 o                         
  -9  16   2       3504.98       3613.48       148.72 o                         
 -11  17   2        934.67       1122.70       113.49 o                         
   0   0   3     125963.26     121874.02      3002.01 o                         
   1   1   3       2892.90       2945.49        86.16 o                         
  -1   2   3        385.94        448.88        18.81 o                         
   2   2   3       4045.19       4396.94        52.80 o                         
  -3   3   3      27544.03      27808.69       213.02 o                         
   0   3   3       7567.27       8501.88       130.11 o                         
   3   3   3         14.69         17.01        12.02 o                         
  -5   4   3      36131.79      36615.18       242.12 o                         
  -2   4   3      13381.23      14580.44       168.32 o                         
   1   4   3       1011.66       1187.60        47.81 o                         
   4   4   3       7147.54       6633.53       127.23 o                         
  -7   5   3      11817.29      12669.64       173.22 o                         
  -4   5   3      10460.33      10279.01       140.30 o                         
  -1   5   3       3106.72       3180.47       151.19 o                         
   2   5   3         25.61         31.70        39.93 o                         
   5   5   3        257.22        266.03        46.75 o                         
  -9   6   3       2730.91       3078.37        64.76 o                         
  -6   6   3       5873.83       5988.89        72.62 o                         
  -3   6   3        952.73        995.70        35.93 o                         
   3   6   3        332.30        348.01        37.77 o                         
   6   6   3       4873.57       4743.92       225.65 o                         
 -11   7   3       6098.02       6112.60       183.46 o                         
  -8   7   3         77.29         80.10        20.73 o                         
  -5   7   3         24.63         36.26        11.96 o                         
   4   7   3          5.25          0.00        57.45 o                         
   7   7   3        387.03        459.04        92.19 o                         
 -13   8   3       4193.78       4331.61       214.78 o                         
 -10   8   3       2662.42       2710.25        66.88 o                         
  -7   8   3       1504.97       1480.78        43.42 o                         
  -4   8   3       2639.09       2482.25       138.09 o                         
   2   8   3       1864.20       1890.92        81.45 o                         
   5   8   3       1838.67       1681.90       107.85 o                         
   8   8   3        330.51        351.97       109.49 o                         
 -15   9   3        279.52        236.58        93.96 o                         
 -12   9   3       5703.01       5493.54       173.16 o                         
  -9   9   3       3842.35       3910.45       148.92 o                         
  -6   9   3        585.60        598.29        31.44 o                         
   3   9   3          3.88         40.77        88.10 o                         
   6   9   3         65.66         58.81        66.84 o                         
 -17  10   3        177.58        206.31       118.26 o                         
 -14  10   3       2278.35       2122.89       172.00 o                         
 -11  10   3        901.85        877.11        69.55 o                         
  -8  10   3       2137.64       2124.37        63.73 o                         
  -5  10   3         40.94         78.87        28.58 o                         
   4  10   3       2973.27       2806.43       153.26 o                         
   7  10   3        401.73        145.43       104.75 o                         
 -16  11   3        350.45        186.72       124.26 o                         
 -10  11   3       1356.07       1274.38        94.05 o                         
  -7  11   3       1617.55       1633.19        63.01 o                         
   5  11   3        744.95        607.64       146.85 o                         
 -12  12   3        826.31        803.84        93.07 o                         
  -9  12   3       2244.88       2358.86        85.39 o                         
 -11  13   3        655.92        711.96        72.05 o                         
  -8  13   3       8981.50       8693.87       186.94 o                         
 -13  14   3        247.76        381.10        79.30 o                         
 -10  14   3       3155.59       3216.01       119.33 o                         
  -7  14   3        611.79        485.66       125.82 o                         
 -12  15   3          2.06         19.90        69.18 o                         
  -9  15   3        218.19         76.56        75.35 o                         
 -14  16   3       2474.50       2217.55       195.81 o                         
 -11  16   3         74.17        263.63        85.28 o                         
 -10  17   3          5.80          0.00       180.97 o                         
  -1   1   4       5320.44       5915.12       152.61 o                         
  -3   2   4      15710.57      15659.15       156.32 o                         
   0   2   4       5748.78       5248.33       124.59 o                         
  -5   3   4      26210.81      26759.25       214.34 o                         
  -2   3   4      13890.63      13317.61       154.97 o                         
   1   3   4      55281.89      55054.66       567.99 o                         
  -7   4   4        170.16        175.28        18.10 o                         
  -4   4   4      31807.86      31456.48       245.48 o                         
  -1   4   4      41984.22      42268.21      1474.60 o                         
   2   4   4      27021.19      27871.37       516.76 o                         
  -9   5   4       2170.48       2239.95        60.01 o                         
  -6   5   4        674.66        632.33        27.29 o                         
  -3   5   4      20866.29      21393.96       353.46 o                         
   0   5   4      45962.42      46105.34       859.96 o                         
   3   5   4       1133.05       1238.27        49.80 o                         
 -11   6   4       2615.32       2415.62       148.33 o                         
  -8   6   4       8955.93       9083.27        95.07 o                         
  -5   6   4      26617.46      26791.15       286.09 o                         
  -2   6   4      19155.61      20220.75       658.74 o                         
   1   6   4      10636.18       9740.63       363.73 o                         
   4   6   4       2307.23       2338.31       122.48 o                         
 -13   7   4       5997.43       6328.62       208.58 o                         
 -10   7   4      11227.00      11168.32       180.07 o                         
  -7   7   4      31096.79      30941.60       289.04 o                         
  -4   7   4        428.13        452.43        38.65 o                         
   2   7   4       5900.57       5188.58       561.58 o                         
   5   7   4      11594.74      12329.22       303.33 o                         
 -15   8   4       1121.52       1050.19       172.20 o                         
 -12   8   4       6839.09       7112.46       259.99 o                         
  -9   8   4      24853.16      25188.80       341.23 o                         
  -6   8   4       5866.43       5817.18        82.92 o                         
   3   8   4      25092.50      24148.98       581.84 o                         
   6   8   4       4470.50       4805.09       242.15 o                         
 -17   9   4        317.43        229.58       119.66 o                         
 -14   9   4       2559.96       2113.25       196.00 o                         
 -11   9   4       6829.67       6693.63       131.86 o                         
  -8   9   4      16030.43      16136.92       234.51 o                         
  -5   9   4         35.10         75.41        34.75 o                         
   4   9   4      10285.75      10008.04       388.67 o                         
   7   9   4        458.31        529.20       141.04 o                         
 -16  10   4       1923.07       2084.17       318.78 o                         
 -13  10   4       3839.80       4075.18       306.73 o                         
 -10  10   4       6113.65       6223.47       142.92 o                         
  -7  10   4      10799.58      10962.75       193.67 o                         
   5  10   4       4340.83       4631.40       442.05 o                         
 -15  11   4       3188.75       3202.68       209.56 o                         
 -12  11   4        716.28        768.01        76.96 o                         
  -9  11   4      11811.59      12545.94       222.45 o                         
  -6  11   4       5019.72       5704.03       201.98 o                         
 -11  12   4        262.36        326.39        62.67 o                         
  -8  12   4      10922.83      11109.87       241.72 o                         
 -13  13   4        841.33       1066.67       136.80 o                         
 -10  13   4       1569.92       1720.87       109.37 o                         
 -12  14   4       2298.63       2328.28       106.80 o                         
  -9  14   4       1665.42       2090.12       181.71 o                         
 -14  15   4        805.90        786.62       144.45 o                         
 -11  15   4       4848.48       4980.49       154.82 o                         
 -13  16   4       4027.82       4487.51       184.91 o                         
 -10  16   4       2023.14       1837.67       239.81 o                         
   0   1   5        235.52        124.26        46.23 o                         
  -2   2   5       2900.55       3047.43        53.19 o                         
   1   2   5      19200.52      19496.55       240.35 o                         
  -4   3   5        379.83        411.86        25.71 o                         
  -1   3   5      21215.20      21270.42       282.66 o                         
   2   3   5       3364.10       3151.40        73.30 o                         
  -6   4   5       6755.49       6668.89        91.52 o                         
  -3   4   5          2.24         50.13        19.00 o                         
   0   4   5      40113.38      39159.79       470.44 o                         
   3   4   5        277.26        280.81        25.45 o                         
  -8   5   5        828.31        838.18        39.44 o                         
  -5   5   5        119.52        125.16        19.72 o                         
  -2   5   5      11296.31      11214.91       191.43 o                         
   1   5   5      11717.87      11650.57       227.88 o                         
   4   5   5       1331.64       1274.98        56.63 o                         
 -10   6   5        866.42        816.10        62.47 o                         
  -7   6   5      10553.39      10547.80       111.31 o                         
  -4   6   5         53.68         77.07        21.02 o                         
  -1   6   5       7113.92       6977.03       164.63 o                         
   2   6   5       1565.08       1536.73       209.60 o                         
   5   6   5       7287.18       6934.41       256.52 o                         
 -12   7   5        517.79        633.80       109.08 o                         
  -9   7   5       2784.94       2782.24        85.31 o                         
  -6   7   5       1282.94       1231.86        38.93 o                         
  -3   7   5       1333.46       1363.68       116.78 o                         
   0   7   5       1678.82       1586.58       141.16 o                         
   3   7   5       1833.68       1629.01       133.58 o                         
   6   7   5       3266.06       2961.59       188.04 o                         
 -14   8   5         53.29          0.00       107.02 o                         
 -11   8   5        775.70        734.56        49.54 o                         
  -8   8   5      15440.75      15536.17       176.72 o                         
  -5   8   5       4137.68       4393.49       146.19 o                         
   4   8   5       5165.63       4679.32       222.88 o                         
   7   8   5        187.64        210.27       102.65 o                         
 -16   9   5         57.55          0.00       107.97 o                         
 -13   9   5        176.89        297.94        87.75 o                         
 -10   9   5       6961.73       6971.69       145.80 o                         
  -7   9   5       9606.40       9473.81       172.39 o                         
   5   9   5       4247.38       4412.25       191.92 o                         
 -15  10   5       1455.82       1216.48       228.31 o                         
 -12  10   5         86.46         66.99        52.19 o                         
  -9  10   5       6560.99       6668.51       128.29 o                         
  -6  10   5       1474.00       1309.35       161.25 o                         
   6  10   5         36.85        330.87       187.43 o                         
 -14  11   5        868.82        790.68       126.64 o                         
 -11  11   5       1235.49       1223.09        88.10 o                         
  -8  11   5        210.98        241.36        51.63 o                         
 -13  12   5        393.89        528.27        96.33 o                         
 -10  12   5        375.57        301.56        58.54 o                         
 -12  13   5        143.06         46.36        63.84 o                         
  -9  13   5         12.62          0.00        81.84 o                         
 -14  14   5        348.67        383.13       116.56 o                         
 -11  14   5       1062.71       1187.78       113.10 o                         
 -13  15   5       1735.27       1566.33       116.41 o                         
 -10  15   5        663.86        685.47       138.00 o                         
   1   1   6       9288.97       8811.97       231.76 o                         
  -1   2   6      11872.34      12080.37       995.63 o                         
   2   2   6       9853.45      10084.81       137.25 o                         
  -3   3   6        381.39        379.56        24.54 o                         
   0   3   6       9278.47       9276.30       186.89 o                         
   3   3   6       9013.86       8691.62       168.70 o                         
  -5   4   6        436.81        448.96        25.16 o                         
  -2   4   6       2767.93       2745.15        87.93 o                         
   1   4   6      12551.79      12495.88       185.59 o                         
   4   4   6      16213.03      16519.22       195.44 o                         
  -7   5   6        418.01        435.09        31.26 o                         
  -4   5   6        549.23        587.73        30.49 o                         
  -1   5   6      13986.00      14082.08       210.06 o                         
   2   5   6       8130.82       7859.04       178.59 o                         
   5   5   6       5221.95       5187.07       175.33 o                         
  -9   6   6      14371.91      14360.90       199.09 o                         
  -6   6   6       3713.86       3829.40        67.35 o                         
  -3   6   6       5904.57       5831.76       106.30 o                         
   0   6   6       3695.57       3683.40        84.46 o                         
   3   6   6       5620.95       5265.56       166.80 o                         
   6   6   6        866.71        862.19        97.87 o                         
 -11   7   6         64.04        119.54        53.76 o                         
  -8   7   6      11244.31      11257.46       123.97 o                         
  -5   7   6       7304.66       7359.96       105.39 o                         
  -2   7   6      12235.24      11720.42       208.21 o                         
   1   7   6         48.78         43.07        53.55 o                         
   7   7   6       1450.05       1883.68       239.34 o                         
 -13   8   6         52.06         51.72        84.29 o                         
 -10   8   6       2302.03       2376.41        69.32 o                         
  -7   8   6       9997.61      10101.25       143.52 o                         
  -4   8   6       8604.80       8468.63       204.60 o                         
  -1   8   6          8.94          0.00        62.06 o                         
   5   8   6       3116.80       2641.92       266.51 o                         
 -15   9   6        877.51        904.92       140.53 o                         
 -12   9   6        299.76        359.05        60.77 o                         
  -9   9   6       4012.16       3896.57       124.27 o                         
  -6   9   6       4969.17       4905.12        97.26 o                         
  -3   9   6       5702.19       5229.73       284.11 o                         
 -14  10   6        766.52        928.93       138.66 o                         
 -11  10   6       1456.12       1465.47        77.42 o                         
  -8  10   6       2712.40       3020.94        92.16 o                         
 -13  11   6       2044.67       1901.27       116.49 o                         
 -10  11   6       1857.26       1961.39        78.88 o                         
  -7  11   6       1314.50       1089.36       165.88 o                         
 -15  12   6       1788.88       2294.71       277.74 o                         
 -12  12   6       3312.39       3606.77       130.29 o                         
  -9  12   6        325.57        216.14        61.85 o                         
 -14  13   6       3221.81       3526.18       211.03 o                         
 -11  13   6       1549.07       1576.05        92.56 o                         
 -13  14   6       3856.37       4074.37       182.85 o                         
 -10  14   6        411.14        359.85       172.81 o                         
 -12  15   6       2927.84       2533.06       191.95 o                         
  -3   2   7       2407.96       2321.23        73.77 o                         
   0   2   7      12324.16      11942.22       227.67 o                         
  -5   3   7        587.08        600.21        44.31 o                         
  -2   3   7       3472.88       3326.79       252.57 o                         
   1   3   7       1431.61       1456.62        62.27 o                         
  -7   4   7      14194.32      14683.46       166.92 o                         
  -4   4   7         39.56         37.14        18.47 o                         
  -1   4   7       2698.68       2765.03       117.11 o                         
   2   4   7       2269.48       2356.82        87.27 o                         
  -9   5   7       6483.09       6661.38       113.55 o                         
  -6   5   7       9536.06       9194.12       155.34 o                         
  -3   5   7       2271.06       2190.84        67.99 o                         
   0   5   7        952.54        892.23        55.29 o                         
   3   5   7       8939.41       8530.71       262.43 o                         
 -11   6   7       3189.19       3168.67        97.44 o                         
  -8   6   7       4538.22       4442.12       105.65 o                         
  -5   6   7        303.98        327.38        30.35 o                         
  -2   6   7       1493.55       1548.67        66.93 o                         
   1   6   7       2338.41       2225.78       114.05 o                         
   4   6   7       6004.87       5716.56       216.56 o                         
 -13   7   7        483.17        215.59       112.03 o                         
 -10   7   7       1032.96       1130.94        59.17 o                         
  -7   7   7        483.50        498.64        40.73 o                         
  -4   7   7      15250.99      15404.69       343.68 o                         
  -1   7   7        716.79        729.56        69.52 o                         
   2   7   7       1955.52       1833.82       107.99 o                         
 -15   8   7       1920.41       2098.57       263.48 o                         
 -12   8   7        139.74         63.56        79.46 o                         
  -9   8   7        412.15        443.06        39.61 o                         
  -6   8   7       4859.39       4804.59        92.56 o                         
  -3   8   7       9894.83       9993.14       175.14 o                         
   0   8   7        998.86        802.67        87.40 o                         
 -14   9   7        822.81        725.45       149.32 o                         
 -11   9   7        627.33        649.18        66.66 o                         
  -8   9   7       1155.62       1239.29        94.88 o                         
  -5   9   7      13172.97      12380.95       260.87 o                         
  -2   9   7       2506.26       2189.80       159.16 o                         
 -13  10   7        169.60        101.83        78.33 o                         
 -10  10   7       1459.13       1360.66        75.19 o                         
  -7  10   7       1072.81       1101.90        91.04 o                         
  -4  10   7       4601.51       4538.66       182.90 o                         
 -12  11   7       4475.15       4360.77       141.51 o                         
  -9  11   7        171.36        197.54        60.86 o                         
 -11  12   7       3758.17       3365.64       117.46 o                         
 -13  13   7       2512.32       2754.34       140.83 o                         
 -10  13   7       1309.27       1210.70       141.19 o                         
   1   2   8        784.72        696.42        83.81 o                         
  -4   3   8       6045.46       5864.11       117.48 o                         
  -1   3   8        567.92        541.97        61.39 o                         
   2   3   8       2553.13       2660.00       115.80 o                         
  -6   4   8       1466.32       1572.47        86.44 o                         
  -3   4   8       3894.71       3601.57       167.57 o                         
   0   4   8       1387.29       1471.51       106.34 o                         
   3   4   8       6998.08       6968.85       146.03 o                         
  -8   5   8       5696.71       5787.74       168.06 o                         
  -5   5   8       4716.27       4616.04       119.84 o                         
  -2   5   8        749.79        670.21        80.21 o                         
   1   5   8        160.72        198.94        51.42 o                         
   4   5   8       4752.16       5302.37       172.30 o                         
 -10   6   8       2401.86       2419.17        79.38 o                         
  -7   6   8        373.15        378.57        44.49 o                         
  -4   6   8       4620.59       4935.50       156.90 o                         
  -1   6   8       2210.11       2177.94        86.53 o                         
   2   6   8       2955.34       2434.75       120.96 o                         
   5   6   8        266.15        283.76        76.81 o                         
 -12   7   8        544.82        673.56       100.80 o                         
  -9   7   8       1130.05       1050.36        53.18 o                         
  -6   7   8       4161.66       4169.61       117.62 o                         
  -3   7   8       5814.32       5403.31       115.89 o                         
   0   7   8        735.08        775.49        93.37 o                         
   3   7   8       1334.19       1188.81        99.80 o                         
 -11   8   8        582.14        546.02        86.98 o                         
  -8   8   8         50.75        119.15        44.81 o                         
  -5   8   8       2721.73       2672.70       171.30 o                         
  -2   8   8       3246.65       3239.62       163.76 o                         
   1   8   8       2123.84       1971.56       138.19 o                         
 -13   9   8       3192.99       3293.27       205.13 o                         
 -10   9   8         52.34        109.04        67.30 o                         
  -7   9   8        196.15        202.88        56.56 o                         
  -4   9   8       3523.15       3625.52       127.59 o                         
  -1   9   8       2118.59       2142.15       135.02 o                         
 -12  10   8       2240.93       2404.29       130.36 o                         
  -9  10   8        114.83        177.92        71.17 o                         
  -6  10   8       2282.53       2178.99       116.62 o                         
  -3  10   8       1306.84       1218.07       177.43 o                         
 -11  11   8       1316.93       1514.16       108.75 o                         
  -8  11   8       1559.18       1611.80       158.59 o                         
 -10  12   8       1854.49       1840.01       139.80 o                         
   2   2   9       1150.64       1268.78       123.69 o                         
   0   3   9       1090.47        984.32       111.42 o                         
   3   3   9       1871.56       1856.28       109.43 o                         
  -5   4   9      10397.47      10457.01       214.19 o                         
  -2   4   9       3447.99       3694.53       261.50 o                         
   1   4   9        777.79        787.18        72.98 o                         
   4   4   9       1123.86       1331.40        88.32 o                         
  -7   5   9       6026.44       6063.50       130.74 o                         
  -4   5   9       6931.58       7067.91       205.94 o                         
  -1   5   9        205.29        239.23        59.41 o                         
   2   5   9       1520.64       1654.38        92.69 o                         
   5   5   9        776.74        778.27        91.25 o                         
  -9   6   9        175.79        149.04        45.75 o                         
  -6   6   9       2141.83       2212.19        91.34 o                         
  -3   6   9       3275.48       3469.39       144.33 o                         
   0   6   9       1583.58       1913.49        89.85 o                         
   3   6   9       1492.15       1545.03       177.48 o                         
   6   6   9       1253.90       1215.47       146.42 o                         
 -11   7   9       3877.83       3905.37       203.25 o                         
  -8   7   9        134.36        160.87        48.92 o                         
  -5   7   9       2230.90       2174.21       102.26 o                         
  -2   7   9        254.63        296.30        73.16 o                         
   1   7   9       5738.22       5578.48       257.04 o                         
   4   7   9        137.32        174.21        84.49 o                         
 -10   8   9       1141.08       1078.89        90.03 o                         
  -7   8   9         67.13        109.93        61.00 o                         
  -4   8   9       3113.99       3389.31       128.43 o                         
  -1   8   9       7033.00       6875.16       268.94 o                         
   2   8   9       1452.32       1213.08       110.17 o                         
 -12   9   9       1687.08       1843.89       170.09 o                         
  -9   9   9        372.68        287.36        81.04 o                         
  -6   9   9       1082.24       1317.67       137.08 o                         
  -3   9   9       1766.14       1720.14       137.63 o                         
   0   9   9       4183.05       3832.71       232.57 o                         
 -11  10   9       1739.05       1636.33       107.66 o                         
  -8  10   9       1148.36       1208.63       133.31 o                         
  -5  10   9        736.63        622.66        92.69 o                         
  -2  10   9        987.37        594.84       196.01 o                         
 -10  11   9       1097.89       1039.26       119.06 o                         
  -7  11   9       2067.53       1746.50       262.79 o                         
  -4  11   9         69.35          0.00       178.38 o                         
  -9  12   9       2811.84       3339.28       352.32 o                         
  -5   3  10       3278.25       3640.05       275.18 o                         
   1   3  10        812.71        850.20       153.51 o                         
  -7   4  10         32.72         21.83        60.95 o                         
  -1   4  10        485.98        458.34       107.12 o                         
   2   4  10       1159.05        993.49        83.11 o                         
  -9   5  10        164.91        220.62        68.46 o                         
  -6   5  10        531.38        457.60       138.16 o                         
  -3   5  10       2109.24       2311.27       158.60 o                         
   0   5  10        886.96        894.44        98.59 o                         
   3   5  10         99.28        143.10        66.35 o                         
 -11   6  10        395.34        337.78       116.16 o                         
  -8   6  10        284.05        158.20        97.21 o                         
  -5   6  10       3205.61       2942.26       173.48 o                         
  -2   6  10       2260.62       2246.28       225.64 o                         
   1   6  10       1420.70       1368.75       101.98 o                         
   4   6  10         82.15         60.07        83.62 o                         
 -10   7  10        804.56        955.78       147.07 o                         
  -7   7  10        995.02        978.55       221.78 o                         
  -4   7  10         18.22        233.27       208.63 o                         
  -1   7  10       2423.72       2609.55       110.66 o                         
   2   7  10       1170.79       1083.86       129.84 o                         
  -9   8  10        721.44        776.94       136.23 o                         
  -6   8  10        440.64        344.28        86.95 o                         
  -3   8  10         85.53        150.25        93.77 o                         
   0   8  10       1756.11       2136.66       134.75 o                         
  -8   9  10        528.85        625.51       251.37 o                         
  -5   9  10         14.40         14.05        92.97 o                         
  -2   9  10        622.25        847.57       136.44 o                         
   1   9  10       1491.03       1640.73       139.70 o                         
  -7  10  10        943.14       1226.26       159.62 o                         
  -4  10  10        115.39         13.94        86.26 o                         
  -1  10  10       2220.46       2038.15       194.87 o                         
  -6  11  10        855.30        738.46       204.89 o                         
   2   3  11       1425.41       1835.63       231.02 o                         
   0   4  11       5972.64       6432.64       389.93 o                         
   3   4  11        119.08        267.01       106.04 o                         
  -8   5  11         92.82        203.55       105.04 o                         
   1   5  11       2182.10       1944.34       205.54 o                         
  -4   6  11        842.48        646.33       180.28 o                         
  -1   6  11        726.31        862.16       108.12 o                         
   2   6  11        578.36        438.19        82.15 o                         
  -6   7  11        398.52        434.98       165.91 o                         
  -3   7  11        163.24        115.51        89.23 o                         
   0   7  11       2440.72       2451.19       156.72 o                         
  -5   8  11        403.10        649.34       133.64 o                         
  -2   8  11        591.41        581.39        93.30 o                         
                                                                                
