# Supplementary material for: Attractive and repulsive forces in a crystal of [Rb(18-crown-6)][SbCl6] under high pressure
Source: Acta Crystallogr B Struct Sci Cryst Eng Mater. 2024 Mar 20;80(Pt 2):135–45. doi: 10.1107/S2052520624001586 (PMC10994168; doi:10.1107/S2052520624001586)
Supplement: Supplementary file 11 [file b-80-00135-Rb9k8sup11.hkl]

data_Rb9k8                                                                      
_shelx_title ' Rbdec9k8 in R-3'                                                 
_shelx_refln_list_code          4                                               
_shelx_F_calc_maximum      373.70                                               
_exptl_crystal_F_000      1002.00                                               
_reflns_d_resolution_high  0.7699                                               
                                                                                
loop_                                                                           
 _space_group_symop_operation_xyz                                               
 'x, y, z'                                                                      
 '-y, x-y, z'                                                                   
 '-x+y, -x, z'                                                                  
 'x+2/3, y+1/3, z+1/3'                                                          
 '-y+2/3, x-y+1/3, z+1/3'                                                       
 '-x+y+2/3, -x+1/3, z+1/3'                                                      
 'x+1/3, y+2/3, z+2/3'                                                          
 '-y+1/3, x-y+2/3, z+2/3'                                                       
 '-x+y+1/3, -x+2/3, z+2/3'                                                      
 '-x, -y, -z'                                                                   
 'y, -x+y, -z'                                                                  
 'x-y, x, -z'                                                                   
 '-x+2/3, -y+1/3, -z+1/3'                                                       
 'y+2/3, -x+y+1/3, -z+1/3'                                                      
 'x-y+2/3, x+1/3, -z+1/3'                                                       
 '-x+1/3, -y+2/3, -z+2/3'                                                       
 'y+1/3, -x+y+2/3, -z+2/3'                                                      
 'x-y+1/3, x+2/3, -z+2/3'                                                       
                                                                                
_cell_length_a    13.8732                                                       
_cell_length_b    13.8732                                                       
_cell_length_c     9.7282                                                       
_cell_angle_alpha  90.000                                                       
_cell_angle_beta   90.000                                                       
_cell_angle_gamma 120.000                                                       
                                                                                
_shelx_F_squared_multiplier     1.000                                           
                                                                                
loop_                                                                           
 _refln_index_h                                                                 
 _refln_index_k                                                                 
 _refln_index_l                                                                 
 _refln_F_squared_calc                                                          
 _refln_F_squared_meas                                                          
 _refln_F_squared_sigma                                                         
 _refln_observed_status                                                         
  -1   2   0      62921.73      60959.93       663.55 o                         
   0   3   0      16636.84      16559.05       263.90 o                         
  -2   4   0      30124.81      31090.55       457.45 o                         
  -4   5   0      30507.59      30788.57       444.21 o                         
  -1   5   0      12256.62      13437.80       410.26 o                         
  -3   6   0      53468.78      53059.01      1350.08 o                         
   0   6   0      15335.37      15765.58       350.08 o                         
  -5   7   0      49775.79      48951.71       511.43 o                         
  -2   7   0      19334.51      18229.11       276.64 o                         
  -7   8   0       7795.18       8095.51       190.45 o                         
  -4   8   0     101857.39      95437.48      2393.92 o                         
  -1   8   0      17635.64      18025.78       591.03 o                         
  -6   9   0      24855.65      24765.69       256.44 o                         
  -3   9   0      51451.56      51690.86       861.34 o                         
   0   9   0       3580.51       3352.36       213.79 o                         
  -8  10   0      11981.29      11540.03       222.27 o                         
  -5  10   0      23396.72      22560.96       359.75 o                         
 -10  11   0       7632.01       8584.90       292.73 o                         
  -7  11   0      17707.21      17535.53       287.53 o                         
  -4  11   0      10260.29       9972.65       304.77 o                         
  -9  12   0      12169.54      12015.18       222.27 o                         
  -6  12   0       3429.30       3554.86       128.98 o                         
 -11  13   0       7345.62       7611.52       289.54 o                         
  -8  13   0       1663.87       1723.93        94.21 o                         
  -5  13   0       6079.50       5802.46       206.11 o                         
 -10  14   0       1640.40       1548.81       131.88 o                         
  -7  14   0       8385.47       8318.93       208.30 o                         
 -12  15   0       5246.10       5621.05       289.80 o                         
  -9  15   0       8318.55       7729.77       200.37 o                         
  -6  15   0       9112.85       8707.39       320.76 o                         
 -11  16   0       4337.65       4835.17       214.37 o                         
  -8  16   0      13287.21      13402.30       360.85 o                         
 -13  17   0       1767.75       1693.78       213.41 o                         
 -10  17   0       4420.48       4766.48       336.80 o                         
  -9  18   0       4386.81       4100.09       300.41 o                         
  -1   1   1       3808.88       4004.22        39.70 o                         
  -3   2   1      20654.89      22570.35       144.69 o                         
   0   2   1      19562.31      20187.88       307.44 o                         
  -5   3   1        602.48        668.16        29.47 o                         
  -2   3   1      22000.95      23750.39       183.28 o                         
   1   3   1      22898.86      22908.86       223.72 o                         
  -7   4   1      16144.28      16460.07       199.12 o                         
  -4   4   1       2763.26       2932.54        53.03 o                         
  -1   4   1      24730.99      23121.60       662.89 o                         
   2   4   1       1950.63       2089.79        48.38 o                         
  -9   5   1       4814.75       4856.08        81.69 o                         
  -6   5   1      28383.56      30220.74       401.72 o                         
  -3   5   1        710.44        812.90        35.68 o                         
   0   5   1      15329.57      15019.94       250.86 o                         
   3   5   1      11113.61      11023.80       162.84 o                         
 -11   6   1       3927.11       4033.22       147.13 o                         
  -8   6   1        286.61        296.95        44.53 o                         
  -5   6   1        235.39        201.67        11.47 o                         
  -2   6   1       2217.28       2402.10       161.88 o                         
   1   6   1       1281.50       1373.94        88.93 o                         
   4   6   1       3538.07       3602.96        77.50 o                         
 -13   7   1        226.50         41.45       122.58 o                         
 -10   7   1        119.77         77.99        80.90 o                         
  -7   7   1       5668.39       5718.52       141.99 o                         
  -4   7   1       9607.94       9400.81       168.37 o                         
   2   7   1       5820.97       5823.57       132.87 o                         
   5   7   1        689.25        645.16        80.59 o                         
 -15   8   1        756.22        781.68        85.93 o                         
 -12   8   1       2116.16       2382.62       133.78 o                         
  -9   8   1       6648.48       5967.63       277.47 o                         
  -6   8   1       2481.50       2729.31        63.93 o                         
  -3   8   1       7654.57       7664.39       202.04 o                         
   0   8   1       5646.50       5624.46       279.09 o                         
   3   8   1      12463.89      12079.24       259.66 o                         
   6   8   1        131.81         87.00        71.76 o                         
 -17   9   1       1365.76       1245.39       191.54 o                         
 -14   9   1       1222.87       1352.86       121.13 o                         
  -8   9   1        697.01        633.84        39.61 o                         
  -5   9   1      13404.12      13468.88       187.27 o                         
   1   9   1       4220.08       4359.34       194.62 o                         
   4   9   1       1166.33       1621.18       141.84 o                         
   7   9   1       1107.42       1271.75       192.46 o                         
 -16  10   1         53.79        476.83       166.49 o                         
 -10  10   1        159.11         84.42        65.04 o                         
  -7  10   1         61.04        150.63        40.89 o                         
  -4  10   1        878.33        908.91       117.90 o                         
   2  10   1        587.23        634.97        75.15 o                         
   5  10   1         60.80         72.56       128.32 o                         
  -9  11   1         35.86         15.76        52.55 o                         
  -6  11   1       4161.69       4021.90       117.20 o                         
   3  11   1        590.61        779.48       149.11 o                         
   6  11   1        607.46        345.12       209.44 o                         
 -11  12   1       4935.77       5217.93       224.32 o                         
  -8  12   1         30.40         25.21        41.31 o                         
  -5  12   1       2389.66       2402.50       184.24 o                         
   4  12   1        202.87         79.99       128.75 o                         
 -10  13   1       3714.59       3806.43       133.45 o                         
  -7  13   1       2387.29       2206.71       153.53 o                         
 -12  14   1        178.50        258.60       109.83 o                         
  -9  14   1       2982.05       2485.29       148.03 o                         
  -6  14   1        583.49        621.01        94.06 o                         
 -11  15   1        316.15        304.18       123.04 o                         
  -8  15   1       1081.01       1012.10       125.65 o                         
 -13  16   1        386.19        546.82       267.31 o                         
 -10  16   1         17.47          0.00       104.20 o                         
 -12  17   1        547.28        789.02       131.91 o                         
  -9  17   1       2032.17       2062.34       164.80 o                         
   0   1   2      73817.77      70704.99      1739.35 o                         
  -2   2   2      26238.62      25232.13       185.72 o                         
   1   2   2       4851.55       4713.95        53.72 o                         
  -4   3   2     139650.14     135109.84       882.29 o                         
  -1   3   2       9342.83       8766.52       173.15 o                         
   2   3   2      42348.46      42374.53       386.52 o                         
  -6   4   2      15016.44      13526.52       122.40 o                         
  -3   4   2     127754.62     125609.84      1028.28 o                         
   0   4   2       2594.82       2527.17       126.58 o                         
   3   4   2      26533.58      26165.30       325.29 o                         
  -8   5   2      15901.27      16145.12       205.17 o                         
  -5   5   2     102262.37     100497.79       832.46 o                         
  -2   5   2      18046.78      17599.15       531.72 o                         
   1   5   2      13979.02      14167.51       334.56 o                         
   4   5   2       7768.82       7871.68       151.04 o                         
 -10   6   2      17048.07      17111.93       456.59 o                         
  -7   6   2       7145.28       6878.33        98.12 o                         
  -4   6   2      57356.88      57480.82       603.49 o                         
   2   6   2      17906.64      17739.15       258.03 o                         
   5   6   2       2372.52       2580.07       131.64 o                         
 -12   7   2      21599.69      20857.48       477.16 o                         
  -9   7   2      16354.40      16601.57       376.62 o                         
  -6   7   2      26546.61      27313.35       238.09 o                         
  -3   7   2      14805.68      13328.13       490.65 o                         
   3   7   2      15706.05      14894.68       296.70 o                         
   6   7   2       3117.72       3028.74       188.91 o                         
 -14   8   2      12855.89      12770.96       300.58 o                         
 -11   8   2      20538.77      19382.36       381.31 o                         
  -8   8   2       2097.34       2149.60        42.63 o                         
  -5   8   2       8215.21       8196.31       118.92 o                         
   1   8   2      29746.51      29789.14       653.23 o                         
   4   8   2       5988.65       5801.58       205.38 o                         
   7   8   2       5223.56       5274.08       206.97 o                         
 -16   9   2       4044.52       3646.54       262.63 o                         
 -13   9   2      18515.97      18923.34       499.24 o                         
 -10   9   2       4978.53       4730.95       132.59 o                         
  -7   9   2       2984.29       3044.22        67.88 o                         
  -4   9   2      11095.17      11839.26       284.32 o                         
   2   9   2      11362.42      12620.46       372.06 o                         
   5   9   2       1046.53        953.34       112.06 o                         
   8   9   2        725.49        824.18       157.47 o                         
 -15  10   2       3981.15       4254.13       237.10 o                         
  -9  10   2       3414.70       3344.14        92.96 o                         
  -6  10   2      11844.93      11909.74       213.16 o                         
   3  10   2       1205.57       1258.56       219.44 o                         
   6  10   2       6444.44       7042.78       353.74 o                         
 -17  11   2       1231.85       1409.34       173.23 o                         
 -11  11   2       5200.99       6073.98       325.08 o                         
  -8  11   2      48527.18      47860.68       605.35 o                         
  -5  11   2       5349.57       4731.14       324.55 o                         
   4  11   2       8129.59       8218.13       353.88 o                         
 -10  12   2       9215.59       9552.93       349.10 o                         
  -7  12   2      18172.20      16881.75       637.38 o                         
   5  12   2       7920.61       8488.85       387.44 o                         
 -12  13   2       4804.33       5437.54       299.75 o                         
  -9  13   2      17454.28      18570.48       472.51 o                         
  -6  13   2       6632.05       6110.96       235.40 o                         
 -11  14   2       3868.60       4043.92       161.87 o                         
  -8  14   2       6941.09       6799.71       234.75 o                         
 -13  15   2       1795.64       2050.20       327.50 o                         
 -10  15   2       4929.99       4852.63       246.55 o                         
 -12  16   2       1774.56       1730.70       131.31 o                         
  -9  16   2       3419.55       3164.65       182.24 o                         
 -11  17   2        968.97        751.86       221.49 o                         
   0   0   3     126878.58     124708.63      3063.72 o                         
   1   1   3       2821.55       3196.39        80.24 o                         
  -1   2   3        335.47        443.08        22.32 o                         
   2   2   3       3837.74       4159.87        60.82 o                         
  -3   3   3      26928.64      27207.38       216.63 o                         
   0   3   3       7801.24       8634.03       110.51 o                         
   3   3   3         33.11         38.87        10.27 o                         
  -5   4   3      35837.04      35623.73       223.80 o                         
  -2   4   3      13197.18      13732.90       181.19 o                         
   1   4   3       1103.66       1286.42        45.73 o                         
   4   4   3       7366.60       6737.67       166.66 o                         
  -7   5   3      11513.03      12268.33       121.48 o                         
  -4   5   3      10151.83       9881.68       123.72 o                         
  -1   5   3       3109.87       3135.73        95.67 o                         
   2   5   3         20.76         11.99        32.27 o                         
   5   5   3        264.61        275.36        83.94 o                         
  -9   6   3       2761.30       3009.44        57.32 o                         
  -6   6   3       5690.71       5896.60        61.21 o                         
  -3   6   3        831.77        875.40        49.80 o                         
   3   6   3        302.41        334.69        36.86 o                         
   6   6   3       4762.04       4516.34       224.78 o                         
 -11   7   3       6024.44       6153.80       116.55 o                         
  -8   7   3         82.58         77.61        13.44 o                         
  -5   7   3         10.78         28.38        18.28 o                         
   4   7   3          3.07         74.89       106.57 o                         
   7   7   3        353.99        337.55        97.07 o                         
 -13   8   3       4213.64       4162.38       225.15 o                         
 -10   8   3       2685.66       2543.74        56.99 o                         
  -7   8   3       1591.24       1628.50        46.18 o                         
  -4   8   3       2712.37       2682.71        73.29 o                         
   2   8   3       1712.38       1852.70        85.86 o                         
   5   8   3       1858.66       1951.78       139.29 o                         
   8   8   3        339.82        308.28       120.97 o                         
 -15   9   3        206.81        113.34       125.94 o                         
 -12   9   3       5554.46       5155.68       206.62 o                         
  -9   9   3       3881.58       3785.24        72.04 o                         
  -6   9   3        568.02        612.16        37.17 o                         
   3   9   3          4.85         73.87       132.18 o                         
   6   9   3         50.58          2.05       143.86 o                         
 -17  10   3        169.12        154.21       152.64 o                         
 -14  10   3       2153.00       2235.30       333.47 o                         
 -11  10   3        818.40        724.99        56.83 o                         
  -8  10   3       2014.64       2061.12        91.08 o                         
  -5  10   3         43.98         28.89        39.21 o                         
   4  10   3       2999.77       3282.60       295.50 o                         
   7  10   3        400.01        298.33       180.47 o                         
 -16  11   3        377.70        428.94       142.07 o                         
 -10  11   3       1327.91       1258.49        97.10 o                         
  -7  11   3       1554.39       1707.41       135.04 o                         
   5  11   3        683.41        694.15       215.06 o                         
 -12  12   3        875.15       1158.29       132.72 o                         
  -9  12   3       2177.30       2203.18        92.62 o                         
 -11  13   3        624.66        631.53        70.33 o                         
  -8  13   3       8894.03       9043.25       324.48 o                         
 -13  14   3        233.58        385.09       113.60 o                         
 -10  14   3       3004.19       3095.10       141.88 o                         
 -12  15   3          2.66          0.00       112.26 o                         
  -9  15   3        200.02        253.26       101.47 o                         
 -14  16   3       2558.67       2198.68       333.45 o                         
 -11  16   3         85.03         83.28       115.17 o                         
 -10  17   3          5.76          0.00       124.24 o                         
  -1   1   4       5485.80       6283.50       288.47 o                         
  -3   2   4      16017.01      15784.82       138.35 o                         
   0   2   4       6082.83       5357.03       152.29 o                         
  -5   3   4      26310.23      26224.91       201.68 o                         
  -2   3   4      14154.56      14347.50       171.51 o                         
   1   3   4      56120.61      55699.70       634.26 o                         
  -7   4   4        198.83        205.68        20.15 o                         
  -4   4   4      31029.41      30919.88       254.34 o                         
  -1   4   4      42912.82      41798.15       594.63 o                         
   2   4   4      27033.97      26897.74       226.22 o                         
  -9   5   4       2338.09       2325.40        83.28 o                         
  -6   5   4        681.99        641.57        23.76 o                         
  -3   5   4      20805.69      20874.42       350.91 o                         
   0   5   4      46623.29      45600.66       539.95 o                         
   3   5   4       1159.52       1256.44        34.24 o                         
 -11   6   4       2774.01       3067.93       220.89 o                         
  -8   6   4       9376.73       9633.27        90.27 o                         
  -5   6   4      26781.43      26182.91       238.26 o                         
  -2   6   4      19490.93      19179.67       236.43 o                         
   1   6   4      10607.44      10346.10       187.39 o                         
   4   6   4       2411.64       2467.04        90.60 o                         
 -13   7   4       5905.27       5843.22       218.62 o                         
 -10   7   4      11254.90      10779.33       128.79 o                         
  -7   7   4      31773.51      31319.72       266.08 o                         
  -4   7   4        463.86        484.28        29.58 o                         
   5   7   4      11754.13      12715.25       403.50 o                         
 -15   8   4       1159.60       1384.48       174.70 o                         
 -12   8   4       6570.64       6933.96       286.85 o                         
  -9   8   4      25123.01      25041.27       230.20 o                         
  -6   8   4       6039.92       6153.31       100.22 o                         
   3   8   4      25570.23      26428.12       901.09 o                         
   6   8   4       4504.15       5027.36       267.77 o                         
 -17   9   4        336.22        468.62       158.27 o                         
 -14   9   4       2545.60       2246.71       179.83 o                         
 -11   9   4       6826.35       7013.15       120.07 o                         
  -8   9   4      16264.32      15639.36       238.18 o                         
  -5   9   4         31.95         65.91        48.25 o                         
   4   9   4      10290.52      11095.56       552.73 o                         
   7   9   4        429.68        486.66       117.80 o                         
 -16  10   4       2078.03       1843.71       199.17 o                         
 -13  10   4       3949.66       3694.73       159.07 o                         
 -10  10   4       6055.63       6219.87       131.70 o                         
  -7  10   4      10977.85      10352.36       236.47 o                         
   5  10   4       4413.58       4718.42       277.06 o                         
 -15  11   4       3250.96       2970.69       212.99 o                         
 -12  11   4        755.82        708.09        81.28 o                         
  -9  11   4      11727.45      12255.89       254.83 o                         
 -11  12   4        249.72        278.65        70.90 o                         
  -8  12   4      10615.27      10135.66       278.50 o                         
 -13  13   4        913.70        910.79       135.30 o                         
 -10  13   4       1621.38       1798.92       166.30 o                         
 -12  14   4       2463.82       2226.00       333.13 o                         
  -9  14   4       1678.19       1824.48       147.88 o                         
 -11  15   4       5049.57       4831.88       218.31 o                         
 -13  16   4       4028.29       4377.33       272.94 o                         
 -10  16   4       2024.41       1877.40       262.67 o                         
   0   1   5        275.70        169.61        69.64 o                         
  -2   2   5       2765.45       2763.40        53.28 o                         
   1   2   5      18738.05      18422.36       399.95 o                         
  -4   3   5        507.90        539.42        23.81 o                         
  -1   3   5      20679.01      20502.00       335.56 o                         
   2   3   5       3171.79       3095.64        56.50 o                         
  -6   4   5       6619.70       6693.15        83.97 o                         
  -3   4   5         16.30         22.79        21.47 o                         
   0   4   5      39833.97      38755.74       519.83 o                         
   3   4   5        299.30        304.44        27.82 o                         
  -8   5   5        816.47        818.53        31.89 o                         
  -5   5   5        157.28        159.92        18.67 o                         
  -2   5   5      10949.58      10622.03       139.93 o                         
   1   5   5      11431.40      11112.17       206.74 o                         
   4   5   5       1391.73       1420.09        58.20 o                         
 -10   6   5        795.01        787.88        40.07 o                         
  -7   6   5      10370.20      10442.57       106.72 o                         
  -4   6   5         47.99         22.23        31.90 o                         
  -1   6   5       6701.85       6316.53       139.34 o                         
   2   6   5       1471.04       1473.26        57.42 o                         
   5   6   5       7154.56       7241.91       229.67 o                         
 -12   7   5        438.64        463.48        86.40 o                         
  -9   7   5       2736.03       2611.28        69.25 o                         
  -6   7   5       1253.03       1187.11        42.96 o                         
  -3   7   5       1414.49       1359.14        50.34 o                         
   0   7   5       1444.17       1406.60        60.58 o                         
   6   7   5       3078.61       2767.75       157.78 o                         
 -14   8   5         50.33         51.65        90.66 o                         
 -11   8   5        703.86        723.48        52.06 o                         
  -8   8   5      15281.97      14866.19       179.19 o                         
  -5   8   5       4162.21       4214.65       140.85 o                         
  -2   8   5        648.41        508.43        51.37 o                         
   4   8   5       5164.72       5344.15       383.97 o                         
   7   8   5        193.25         42.24       108.14 o                         
 -16   9   5         46.54         15.45       118.53 o                         
 -13   9   5        181.57        274.36       119.31 o                         
 -10   9   5       6691.03       6907.22       117.96 o                         
  -7   9   5       9324.06       9192.02       138.34 o                         
   5   9   5       3990.25       4028.88       364.01 o                         
 -15  10   5       1412.88       1190.32       140.12 o                         
 -12  10   5         60.45          0.00        62.24 o                         
  -9  10   5       6237.74       6055.68       154.28 o                         
  -6  10   5       1374.29       1496.40       162.99 o                         
   6  10   5         27.12        113.07       189.05 o                         
 -14  11   5        877.76        466.73       151.99 o                         
 -11  11   5       1284.83       1088.99       138.20 o                         
  -8  11   5        285.95        289.10        90.15 o                         
 -13  12   5        410.31        397.65       160.64 o                         
 -10  12   5        371.72        252.32        89.87 o                         
 -12  13   5        145.37          0.00       111.65 o                         
  -9  13   5          8.26          0.00       137.90 o                         
 -11  14   5        999.45        975.99       148.78 o                         
 -13  15   5       1742.95       1495.67       178.06 o                         
 -10  15   5        674.97        569.09       221.49 o                         
   1   1   6       9555.84       9374.38       362.87 o                         
  -1   2   6      12247.62      11200.71       214.10 o                         
   2   2   6      10025.82       9844.33       212.36 o                         
  -3   3   6        387.97        433.83        26.30 o                         
   0   3   6       9166.90       8997.88       253.24 o                         
   3   3   6       9315.05       9203.55       113.41 o                         
  -5   4   6        414.48        463.61        25.65 o                         
  -2   4   6       2884.35       3043.79        77.54 o                         
   1   4   6      12175.90      12735.18       198.30 o                         
   4   4   6      16846.66      16469.44       185.84 o                         
  -7   5   6        512.44        596.66        30.31 o                         
  -4   5   6        584.21        658.71        30.09 o                         
  -1   5   6      13933.13      14228.55       222.62 o                         
   2   5   6       8226.55       7814.35       157.03 o                         
   5   5   6       5383.84       5347.23        94.50 o                         
  -9   6   6      14524.03      14225.59       190.04 o                         
  -6   6   6       3870.83       4042.73        77.79 o                         
  -3   6   6       6118.62       5956.95       120.85 o                         
   0   6   6       3764.36       3360.59       103.70 o                         
   3   6   6       5754.23       5727.09       209.81 o                         
   6   6   6        907.61        955.11       110.82 o                         
 -11   7   6         57.05        115.27        43.11 o                         
  -8   7   6      11086.89      11233.34       119.35 o                         
  -5   7   6       7571.40       7316.24       129.93 o                         
  -2   7   6      12413.74      12029.89       201.51 o                         
   1   7   6         35.40         29.29        45.35 o                         
   7   7   6       1508.07       1736.70       140.36 o                         
 -13   8   6         50.06         90.42       105.03 o                         
 -10   8   6       2219.53       2326.06        58.24 o                         
  -7   8   6       9798.23       9666.00       138.56 o                         
  -4   8   6       9051.66       9122.40       299.89 o                         
  -1   8   6          9.55        114.55        55.93 o                         
 -15   9   6        987.18       1101.74       133.66 o                         
 -12   9   6        337.19        336.61       105.68 o                         
  -9   9   6       3958.22       3921.09        97.31 o                         
  -6   9   6       5129.31       5237.24       111.01 o                         
  -3   9   6       5880.47       5641.65       259.22 o                         
 -14  10   6        812.25        889.46       188.85 o                         
 -11  10   6       1578.59       1643.79        98.06 o                         
  -8  10   6       2750.71       2822.54        98.97 o                         
 -13  11   6       2195.78       2030.48       178.24 o                         
 -10  11   6       1891.19       1976.08       121.49 o                         
 -12  12   6       3422.61       3480.83       200.48 o                         
  -9  12   6        341.63        316.34       106.35 o                         
 -11  13   6       1647.44       1512.75       161.48 o                         
 -13  14   6       3867.27       4269.61       261.66 o                         
 -10  14   6        465.98        515.26       133.82 o                         
  -3   2   7       2360.45       2412.86        96.67 o                         
   0   2   7      11853.58      11074.84       189.83 o                         
  -5   3   7        572.09        634.71        36.41 o                         
  -2   3   7       3400.81       3153.44        67.79 o                         
   1   3   7       1262.23       1283.33        71.91 o                         
  -7   4   7      14191.04      14521.29       227.45 o                         
  -4   4   7         58.54         72.74        24.90 o                         
  -1   4   7       2401.46       2358.37        67.78 o                         
   2   4   7       2260.74       2344.20        88.35 o                         
  -9   5   7       6236.89       6247.74        98.68 o                         
  -6   5   7       9432.95       9045.94       126.33 o                         
  -3   5   7       2257.16       2232.71        89.45 o                         
   0   5   7        836.53        933.20        70.70 o                         
   3   5   7       9070.10       8904.42       251.40 o                         
 -11   6   7       3003.12       3074.30        87.86 o                         
  -8   6   7       4308.50       4225.26        79.51 o                         
  -5   6   7        303.76        311.64        29.68 o                         
  -2   6   7       1432.78       1528.48        81.34 o                         
   1   6   7       2254.15       2352.02       113.46 o                         
   4   6   7       5896.11       5761.71       160.64 o                         
 -13   7   7        474.67        558.17       111.15 o                         
 -10   7   7       1051.93       1105.01        56.30 o                         
  -7   7   7        397.32        396.04        35.34 o                         
  -4   7   7      15461.75      15408.44       280.94 o                         
  -1   7   7        695.89        695.04        64.37 o                         
   2   7   7       1884.78       1870.48        82.16 o                         
 -12   8   7        170.62        201.23        62.57 o                         
  -9   8   7        360.67        349.51        39.75 o                         
  -6   8   7       4705.79       4586.41       118.48 o                         
  -3   8   7       9912.18      10110.48       259.50 o                         
   0   8   7       1063.64        827.58        72.72 o                         
 -14   9   7        850.04        943.60       125.32 o                         
 -11   9   7        597.35        565.55        68.34 o                         
  -8   9   7       1050.53       1099.80        54.89 o                         
  -5   9   7      12801.78      12949.35       285.57 o                         
  -2   9   7       2441.60       2310.06       122.42 o                         
 -13  10   7        158.87         96.71        96.31 o                         
 -10  10   7       1437.60       1325.89        73.91 o                         
  -7  10   7       1018.89        964.54        91.67 o                         
  -4  10   7       4344.93       4365.15       293.86 o                         
 -12  11   7       4512.66       4654.16       245.82 o                         
  -9  11   7        170.28         98.70        60.29 o                         
 -11  12   7       3854.50       3296.02       161.59 o                         
 -10  13   7       1270.71       1300.01       151.80 o                         
   1   2   8        809.20        791.83        97.89 o                         
  -4   3   8       6302.88       6224.65       126.83 o                         
  -1   3   8        592.13        484.78        71.65 o                         
   2   3   8       2576.75       2658.99       107.64 o                         
  -6   4   8       1517.14       1619.70       103.78 o                         
  -3   4   8       4151.21       3992.23       143.71 o                         
   0   4   8       1496.74       1729.28       132.29 o                         
   3   4   8       6830.29       6954.17       238.70 o                         
  -8   5   8       5676.33       6010.38       118.59 o                         
  -5   5   8       4965.16       4721.05       123.07 o                         
  -2   5   8        789.98        799.04        96.47 o                         
   1   5   8        169.72        246.12        63.02 o                         
   4   5   8       4619.24       4826.14       184.96 o                         
 -10   6   8       2438.78       2406.76        82.30 o                         
  -7   6   8        379.09        395.71        41.00 o                         
  -4   6   8       4604.25       4987.21       147.33 o                         
  -1   6   8       2253.44       2150.43       100.64 o                         
   2   6   8       3023.97       2717.58       114.47 o                         
   5   6   8        264.56        164.05        69.76 o                         
 -12   7   8        612.01        672.45       128.49 o                         
  -9   7   8       1067.08        981.87        52.06 o                         
  -6   7   8       4066.57       4141.09        96.58 o                         
  -3   7   8       5629.09       5516.11       161.09 o                         
   0   7   8        867.20        953.14       117.67 o                         
   3   7   8       1259.46       1165.39       149.76 o                         
 -11   8   8        616.83        631.88        64.30 o                         
  -8   8   8         68.81         70.11        39.91 o                         
  -5   8   8       2686.80       2856.17       114.51 o                         
  -2   8   8       3216.06       3303.86       128.18 o                         
   1   8   8       2291.84       2425.03       136.25 o                         
 -13   9   8       3236.29       3780.52       245.38 o                         
 -10   9   8         69.74         87.49        57.82 o                         
  -7   9   8        203.08        245.37        57.21 o                         
  -4   9   8       3523.02       4050.50       212.09 o                         
  -1   9   8       2166.74       2185.75       162.92 o                         
 -12  10   8       2349.58       2504.23       178.45 o                         
  -9  10   8        137.65        106.92        54.40 o                         
  -6  10   8       2328.44       2378.95       126.99 o                         
  -3  10   8       1312.43       1257.98       226.27 o                         
 -11  11   8       1266.17       1356.90       154.16 o                         
  -8  11   8       1669.35       1613.53       164.78 o                         
  -5  11   8        782.08        347.34       145.46 o                         
 -10  12   8       1879.01       1830.07       140.53 o                         
   2   2   9       1164.21       1287.75       100.35 o                         
   0   3   9       1077.25       1080.20       259.37 o                         
   3   3   9       1824.60       1841.77       119.26 o                         
  -5   4   9      10505.14      10524.96       314.61 o                         
  -2   4   9       3390.77       3228.10       235.74 o                         
   1   4   9        835.89        889.44        82.34 o                         
   4   4   9       1006.74       1083.59        92.70 o                         
  -7   5   9       5782.98       5846.17       133.87 o                         
  -4   5   9       6959.62       6931.08       209.49 o                         
  -1   5   9        215.75        186.82        64.49 o                         
   2   5   9       1502.80       1595.34        89.11 o                         
   5   5   9        703.77        731.80        84.64 o                         
  -9   6   9        166.27        220.32        99.66 o                         
  -6   6   9       2079.33       2143.27        95.87 o                         
  -3   6   9       3225.74       3124.11       110.76 o                         
   0   6   9       1595.06       1660.69       107.41 o                         
   3   6   9       1491.15       1435.47       102.06 o                         
   6   6   9       1233.24       1243.06       128.84 o                         
 -11   7   9       4045.17       4320.93       182.67 o                         
  -8   7   9        141.72        173.70        50.15 o                         
  -5   7   9       2208.10       2067.07       107.86 o                         
  -2   7   9        254.10        305.76        84.48 o                         
   1   7   9       5675.55       6198.26       187.98 o                         
   4   7   9        160.69        216.59        93.01 o                         
 -10   8   9       1202.90       1039.96        90.86 o                         
  -7   8   9         79.05         76.34        68.33 o                         
  -4   8   9       2870.59       3022.24       114.83 o                         
  -1   8   9       7227.79       7773.41       209.88 o                         
   2   8   9       1388.95       1458.92       107.55 o                         
 -12   9   9       1674.83       1930.34       174.72 o                         
  -9   9   9        391.99        322.68        62.47 o                         
  -6   9   9        998.81       1064.81        82.27 o                         
  -3   9   9       1659.69       1673.02       105.09 o                         
   0   9   9       4263.91       4521.48       199.84 o                         
 -11  10   9       1666.24       1702.67       133.57 o                         
  -8  10   9       1173.73       1134.52       104.16 o                         
  -5  10   9        704.25        627.32        78.86 o                         
  -2  10   9        971.66        918.15       118.11 o                         
 -10  11   9       1081.63       1036.40       125.69 o                         
  -7  11   9       2215.15       1965.24       189.56 o                         
  -4  11   9         76.95        266.05       145.54 o                         
  -9  12   9       2826.32       3021.16       216.76 o                         
  -5   3  10       3216.74       3421.56       208.90 o                         
   1   3  10        876.09        940.43       131.04 o                         
  -7   4  10         19.99          0.00        83.13 o                         
  -1   4  10        550.19        634.41        94.71 o                         
   2   4  10       1134.69       1241.56       114.27 o                         
  -9   5  10        165.01         56.23        83.75 o                         
  -3   5  10       2121.94       2016.35       128.62 o                         
   0   5  10        934.23        850.19       130.96 o                         
   3   5  10         66.44        103.67        75.00 o                         
 -11   6  10        428.34        465.29       128.64 o                         
  -8   6  10        293.08        218.37       108.09 o                         
  -5   6  10       3115.49       3256.48       156.33 o                         
  -2   6  10       2213.04       1879.17       128.33 o                         
   1   6  10       1464.83       1444.21       105.82 o                         
   4   6  10         76.10          0.00        77.01 o                         
 -10   7  10        766.56        598.71       125.53 o                         
  -7   7  10       1033.58       1004.70       103.97 o                         
  -4   7  10         40.61        144.75        74.26 o                         
  -1   7  10       2380.60       2407.94       126.64 o                         
   2   7  10       1158.24       1117.45        99.73 o                         
  -9   8  10        761.74        723.13        78.92 o                         
  -6   8  10        438.42        371.23        81.51 o                         
  -3   8  10         69.37        143.66        67.79 o                         
   0   8  10       1733.14       1692.24       132.70 o                         
  -8   9  10        554.60        528.52        97.97 o                         
  -5   9  10         10.32         55.59        76.39 o                         
  -2   9  10        605.83        548.86        88.85 o                         
   1   9  10       1473.87       1552.13       132.26 o                         
  -7  10  10        965.30        855.02       105.06 o                         
  -4  10  10        127.01        198.28        76.63 o                         
  -1  10  10       2120.90       1923.86       167.24 o                         
  -6  11  10        796.56        687.65       127.32 o                         
   0   4  11       6232.59       6545.72       236.24 o                         
   3   4  11        121.84         83.35        96.65 o                         
  -8   5  11         93.30        256.92       121.69 o                         
  -2   5  11       1836.42       1602.45       224.46 o                         
   1   5  11       2187.24       2180.68       153.56 o                         
  -4   6  11        848.66        981.96       115.19 o                         
  -1   6  11        759.04        731.75        94.68 o                         
   2   6  11        577.53        766.33       121.48 o                         
  -6   7  11        445.33        592.34       112.65 o                         
  -3   7  11        176.46         77.77       110.58 o                         
   0   7  11       2326.58       2324.59       164.06 o                         
  -5   8  11        396.55        412.94       125.71 o                         
  -2   8  11        607.89        652.60        97.49 o                         
                                                                                
