# Supplementary material for: Attractive and repulsive forces in a crystal of [Rb(18-crown-6)][SbCl6] under high pressure
Source: Acta Crystallogr B Struct Sci Cryst Eng Mater. 2024 Mar 20;80(Pt 2):135–45. doi: 10.1107/S2052520624001586 (PMC10994168; doi:10.1107/S2052520624001586)
Supplement: Supplementary file 12 [file b-80-00135-Rb11k3sup12.hkl]

data_Rb11k3                                                                     
_shelx_title ' Rb11k3 in R-3'                                                   
_shelx_refln_list_code          4                                               
_shelx_F_calc_maximum      375.85                                               
_exptl_crystal_F_000      1002.00                                               
_reflns_d_resolution_high  0.7705                                               
                                                                                
loop_                                                                           
 _space_group_symop_operation_xyz                                               
 'x, y, z'                                                                      
 '-y, x-y, z'                                                                   
 '-x+y, -x, z'                                                                  
 'x+2/3, y+1/3, z+1/3'                                                          
 '-y+2/3, x-y+1/3, z+1/3'                                                       
 '-x+y+2/3, -x+1/3, z+1/3'                                                      
 'x+1/3, y+2/3, z+2/3'                                                          
 '-y+1/3, x-y+2/3, z+2/3'                                                       
 '-x+y+1/3, -x+2/3, z+2/3'                                                      
 '-x, -y, -z'                                                                   
 'y, -x+y, -z'                                                                  
 'x-y, x, -z'                                                                   
 '-x+2/3, -y+1/3, -z+1/3'                                                       
 'y+2/3, -x+y+1/3, -z+1/3'                                                      
 'x-y+2/3, x+1/3, -z+1/3'                                                       
 '-x+1/3, -y+2/3, -z+2/3'                                                       
 'y+1/3, -x+y+2/3, -z+2/3'                                                      
 'x-y+1/3, x+2/3, -z+2/3'                                                       
                                                                                
_cell_length_a    13.8347                                                       
_cell_length_b    13.8347                                                       
_cell_length_c     9.6719                                                       
_cell_angle_alpha  90.000                                                       
_cell_angle_beta   90.000                                                       
_cell_angle_gamma 120.000                                                       
                                                                                
_shelx_F_squared_multiplier     1.000                                           
                                                                                
loop_                                                                           
 _refln_index_h                                                                 
 _refln_index_k                                                                 
 _refln_index_l                                                                 
 _refln_F_squared_calc                                                          
 _refln_F_squared_meas                                                          
 _refln_F_squared_sigma                                                         
 _refln_observed_status                                                         
  -1   2   0      62243.41      61579.09       727.94 o                         
   0   3   0      16806.37      16498.04       222.24 o                         
  -2   4   0      30265.35      31500.60       418.13 o                         
  -4   5   0      30726.81      32902.27       447.05 o                         
  -1   5   0      12093.79      11591.97       356.80 o                         
  -3   6   0      53781.68      54209.88       698.43 o                         
   0   6   0      15335.87      15965.10       252.37 o                         
  -5   7   0      49757.67      49687.93       491.32 o                         
  -2   7   0      19836.19      18786.12       281.15 o                         
  -7   8   0       7668.63       7836.10       193.16 o                         
  -4   8   0     103486.88     101065.84      1683.43 o                         
  -1   8   0      17635.71      18012.40       532.80 o                         
  -6   9   0      25154.55      24736.15       474.89 o                         
  -3   9   0      51709.49      52076.44       617.69 o                         
   0   9   0       3616.37       3714.25       159.83 o                         
  -8  10   0      12286.60      12222.20       215.97 o                         
  -5  10   0      23318.93      23506.49       280.11 o                         
 -10  11   0       7803.30       8262.50       205.70 o                         
  -7  11   0      17727.36      17238.66       340.96 o                         
  -4  11   0      10118.17       9991.19       215.59 o                         
  -9  12   0      12068.08      12002.89       243.62 o                         
  -6  12   0       3376.14       3427.63       108.00 o                         
 -11  13   0       7636.34       8092.64       300.31 o                         
  -8  13   0       1585.79       1672.34        84.91 o                         
  -5  13   0       6360.24       6516.06       185.56 o                         
 -10  14   0       1623.30       1786.98       104.22 o                         
  -7  14   0       8962.70       9010.41       276.37 o                         
 -12  15   0       5365.67       5825.81       279.33 o                         
  -9  15   0       8802.36       8393.13       185.42 o                         
  -6  15   0       9150.83       8777.47       804.62 o                         
 -11  16   0       4316.83       4364.24       176.41 o                         
  -8  16   0      13836.76      13674.42       329.32 o                         
 -13  17   0       1768.75       1748.30       164.69 o                         
 -10  17   0       4449.84       4740.55       265.62 o                         
  -1   1   1       3734.51       3916.04        39.33 o                         
  -3   2   1      20534.97      22324.02       164.65 o                         
   0   2   1      19277.37      19421.43       309.23 o                         
  -5   3   1        686.60        781.44        41.85 o                         
  -2   3   1      21826.98      23306.28       161.38 o                         
   1   3   1      23538.02      22787.38       279.68 o                         
  -7   4   1      16244.18      16741.12       234.72 o                         
  -4   4   1       2842.66       3047.84        41.33 o                         
  -1   4   1      25141.51      24065.35       602.89 o                         
   2   4   1       1866.62       2037.31        54.07 o                         
  -9   5   1       4696.54       4568.15        79.59 o                         
  -6   5   1      28481.35      30655.74       404.31 o                         
  -3   5   1        746.98        800.62        35.72 o                         
   0   5   1      15310.33      14987.46       370.12 o                         
   3   5   1      11220.39      11088.00       212.70 o                         
 -11   6   1       3999.21       4124.80       123.69 o                         
  -8   6   1        206.78        149.44        79.46 o                         
  -5   6   1        228.59        187.82        13.20 o                         
  -2   6   1       2328.42       2507.16        57.09 o                         
   1   6   1       1392.50       1464.13        66.37 o                         
   4   6   1       3341.96       3472.46       154.84 o                         
 -13   7   1        207.94        249.43        62.32 o                         
 -10   7   1        151.84        162.92        60.38 o                         
  -7   7   1       6083.41       6216.63       161.11 o                         
  -4   7   1       9763.07      10265.91       158.55 o                         
   2   7   1       5703.24       5737.20       129.94 o                         
   5   7   1        729.71        725.20        67.67 o                         
 -15   8   1        871.92        982.90        96.20 o                         
 -12   8   1       2115.79       2281.49       115.17 o                         
  -9   8   1       6695.79       6813.12       159.38 o                         
  -6   8   1       2487.50       2628.45        57.64 o                         
  -3   8   1       7399.87       7522.99       226.32 o                         
   0   8   1       5820.40       6434.12       295.57 o                         
   3   8   1      13269.38      12972.44       236.28 o                         
   6   8   1        115.28        146.44        96.08 o                         
 -17   9   1       1378.42       1421.43       160.09 o                         
 -14   9   1       1297.02       1552.42       168.52 o                         
  -8   9   1        763.12        751.99        40.97 o                         
  -5   9   1      13299.76      13812.06       165.58 o                         
   1   9   1       4341.36       4488.31       148.35 o                         
   4   9   1       1170.78       1342.20        96.45 o                         
   7   9   1       1177.35       1094.49       106.97 o                         
 -16  10   1         54.10         26.19        94.07 o                         
 -10  10   1        153.69        220.91        61.31 o                         
  -7  10   1         48.91         57.99        44.00 o                         
  -4  10   1        806.70        779.94        83.92 o                         
   2  10   1        626.25        740.68        87.70 o                         
   5  10   1         60.04         42.67        84.85 o                         
  -9  11   1         27.20          0.00        67.84 o                         
  -6  11   1       4341.89       4226.68        99.50 o                         
   3  11   1        504.38        468.23       132.32 o                         
   6  11   1        663.92        534.75       140.31 o                         
 -11  12   1       5181.92       4641.76       175.06 o                         
  -8  12   1         52.89         41.33        44.72 o                         
  -5  12   1       2703.02       2725.34       117.80 o                         
   4  12   1        224.67        365.37       122.63 o                         
 -10  13   1       3800.49       3460.17       206.75 o                         
  -7  13   1       2441.10       2599.06       169.34 o                         
 -12  14   1        133.24        194.55        89.62 o                         
  -9  14   1       2958.86       3152.13       138.51 o                         
  -6  14   1        614.94        634.72       124.08 o                         
 -11  15   1        437.54        476.39       128.48 o                         
  -8  15   1       1075.12       1011.95       140.03 o                         
 -13  16   1        433.72        524.49       123.52 o                         
 -10  16   1         16.22          0.00        92.70 o                         
 -12  17   1        599.29        550.47       108.23 o                         
  -9  17   1       2115.94       2073.55       195.46 o                         
   0   1   2      72576.45      70030.85      1421.67 o                         
  -2   2   2      26554.86      25990.42       188.88 o                         
   1   2   2       5058.12       4793.60        89.75 o                         
  -4   3   2     141264.73     138668.77       814.28 o                         
  -1   3   2       9612.38       8787.07       261.24 o                         
   2   3   2      43047.70      43115.34       357.82 o                         
  -6   4   2      14769.44      13429.21       130.92 o                         
  -3   4   2     129564.69     124707.95       736.56 o                         
   3   4   2      26199.96      25866.86       371.68 o                         
  -8   5   2      16177.93      16369.20       220.62 o                         
  -5   5   2     102913.77     101247.71       707.15 o                         
  -2   5   2      18156.12      17958.20       480.99 o                         
   1   5   2      14347.25      10637.04       735.55 o                         
   4   5   2       7592.01       7830.79       150.27 o                         
 -10   6   2      17280.11      17781.83       266.79 o                         
  -7   6   2       7363.59       7265.89        89.12 o                         
  -4   6   2      57272.49      54178.13       560.32 o                         
   2   6   2      18230.75      18135.91       222.41 o                         
   5   6   2       2297.12       2416.92        97.40 o                         
 -12   7   2      22759.50      21810.55       330.25 o                         
  -9   7   2      16520.45      17213.08       225.52 o                         
  -6   7   2      26385.35      27239.53       237.36 o                         
  -3   7   2      14593.47      12358.68       416.98 o                         
   3   7   2      16140.34      16240.13       284.79 o                         
   6   7   2       3273.91       3394.77       118.72 o                         
 -14   8   2      13185.03      14144.92       280.70 o                         
 -11   8   2      21314.50      20976.38       326.86 o                         
  -8   8   2       2120.13       2247.61        71.53 o                         
  -5   8   2       7999.35       7894.68       112.34 o                         
   1   8   2      30353.03      31103.35       709.90 o                         
   4   8   2       5908.23       5911.97       142.83 o                         
   7   8   2       5425.08       5740.52       222.36 o                         
 -16   9   2       3965.06       4294.51       233.23 o                         
 -13   9   2      19179.64      19265.42       405.20 o                         
 -10   9   2       5104.63       5135.97       116.62 o                         
  -7   9   2       3143.77       3193.69        70.82 o                         
  -4   9   2      11188.72      11147.35       546.86 o                         
   2   9   2      11299.91      12266.22       339.57 o                         
   5   9   2       1090.93       1092.94       102.18 o                         
   8   9   2        676.37        551.30       150.04 o                         
 -15  10   2       3947.05       3653.59       234.52 o                         
  -9  10   2       3617.07       3447.46       119.16 o                         
  -6  10   2      12332.63      12461.79       151.34 o                         
   3  10   2       1253.16       1310.75       111.60 o                         
   6  10   2       6685.39       7242.32       229.09 o                         
 -17  11   2       1291.40       1240.74       228.00 o                         
 -11  11   2       5253.43       4943.46       188.09 o                         
  -8  11   2      50474.05      49412.46       474.07 o                         
  -5  11   2       5411.07       4763.22       284.17 o                         
   4  11   2       8849.01      10167.96       397.29 o                         
 -10  12   2       9194.67       9618.57       195.77 o                         
  -7  12   2      18477.90      18262.83       531.33 o                         
   5  12   2       8306.22       8695.27       404.72 o                         
 -12  13   2       4872.30       4993.30       233.95 o                         
  -9  13   2      17822.12      18142.80       294.05 o                         
  -6  13   2       6958.94       6810.78       424.21 o                         
 -11  14   2       4017.57       4016.94       141.69 o                         
  -8  14   2       7250.11       6661.95       182.69 o                         
 -13  15   2       1798.27       2117.76       173.63 o                         
 -10  15   2       5044.87       5073.72       221.37 o                         
  -7  15   2       5100.09       3939.51       259.22 o                         
 -12  16   2       1807.58       1627.27       128.77 o                         
  -9  16   2       3447.04       3192.66       175.14 o                         
 -11  17   2        923.06        925.37       116.08 o                         
   0   0   3     128796.81     125944.45      2573.25 o                         
   1   1   3       2692.06       2950.57        39.18 o                         
  -1   2   3        283.29        345.62        24.82 o                         
   2   2   3       3679.52       3829.50        48.76 o                         
  -3   3   3      26132.48      26008.93       201.68 o                         
   0   3   3       7956.43       8593.82       228.37 o                         
   3   3   3         53.48         64.00        12.18 o                         
  -5   4   3      35268.71      35399.45       204.10 o                         
  -2   4   3      12997.82      13606.65       164.64 o                         
   1   4   3       1143.87       1178.18        50.35 o                         
   4   4   3       7912.35       7314.20       165.15 o                         
  -7   5   3      10863.88      11548.72       115.10 o                         
  -4   5   3       9529.51       9147.36        94.99 o                         
  -1   5   3       3222.19       3338.46        95.11 o                         
   2   5   3         11.89          6.72        32.09 o                         
   5   5   3        275.10        300.60        45.12 o                         
  -9   6   3       2958.42       3202.47        51.32 o                         
  -6   6   3       5463.21       5616.59        77.25 o                         
  -3   6   3        695.98        797.50        45.67 o                         
   3   6   3        221.15        217.18        52.90 o                         
   6   6   3       4823.95       4808.33       148.79 o                         
 -11   7   3       6135.96       6569.48       246.93 o                         
  -8   7   3         90.96        100.58        18.19 o                         
  -5   7   3          5.79          3.56        20.81 o                         
   4   7   3          5.23         18.83        56.83 o                         
   7   7   3        274.65        264.68        85.83 o                         
 -13   8   3       4048.37       4163.92       149.36 o                         
 -10   8   3       2907.64       2838.71        86.44 o                         
  -7   8   3       1685.73       1757.49        47.59 o                         
  -4   8   3       3070.29       3009.08       144.16 o                         
   2   8   3       1596.59       1679.34       279.36 o                         
   5   8   3       2003.60       1760.77       166.07 o                         
   8   8   3        418.19        486.36       156.99 o                         
 -15   9   3        198.96        134.43       125.68 o                         
 -12   9   3       5463.81       5330.01       174.20 o                         
  -9   9   3       3972.03       3903.91       108.86 o                         
  -6   9   3        524.70        546.49        38.06 o                         
   3   9   3          8.16         56.55       119.62 o                         
   6   9   3         31.00        157.14        87.64 o                         
 -17  10   3        213.87        358.36       211.14 o                         
 -14  10   3       2180.10       1948.72       177.08 o                         
 -11  10   3        693.07        721.07        64.09 o                         
  -8  10   3       1940.51       2001.33        69.04 o                         
  -5  10   3         27.66         42.68        72.30 o                         
   4  10   3       3127.99       2855.28       211.33 o                         
   7  10   3        399.57        346.81       147.38 o                         
 -16  11   3        364.24        197.11       125.14 o                         
 -10  11   3       1237.34       1280.10        87.70 o                         
  -7  11   3       1593.96       1648.42       139.97 o                         
   5  11   3        697.66        965.71       191.93 o                         
 -12  12   3       1097.13       1181.30       112.33 o                         
  -9  12   3       2197.33       2362.91        98.57 o                         
 -11  13   3        568.41        476.17       100.74 o                         
  -8  13   3       9009.16       8290.43       243.22 o                         
 -13  14   3        253.82        450.22       130.95 o                         
 -10  14   3       2983.30       3071.23       143.51 o                         
  -7  14   3        426.64        284.77       111.37 o                         
 -12  15   3          1.90          0.00        90.26 o                         
  -9  15   3        134.20        227.72        98.68 o                         
 -14  16   3       2764.36       2797.52       287.57 o                         
 -11  16   3         96.72        108.16        94.59 o                         
 -10  17   3          5.89         64.39        99.87 o                         
  -1   1   4       6053.26       7353.47       171.66 o                         
  -3   2   4      16546.36      16539.19       138.53 o                         
   0   2   4       6591.73       5896.13       185.21 o                         
  -5   3   4      26314.89      26467.40       225.62 o                         
  -2   3   4      14469.71      13926.84       169.70 o                         
   1   3   4      58503.17      56737.27       612.94 o                         
  -7   4   4        219.84        240.22        21.47 o                         
  -4   4   4      30437.05      30253.38       253.98 o                         
  -1   4   4      44591.32      42172.23       726.69 o                         
   2   4   4      27738.80      27773.62       380.54 o                         
  -9   5   4       2555.88       2602.97        49.83 o                         
  -6   5   4        720.20        649.44        25.96 o                         
  -3   5   4      21083.74      21000.17       249.18 o                         
   0   5   4      48113.70      47041.29       622.00 o                         
   3   5   4       1278.25       1365.26        48.03 o                         
 -11   6   4       2855.86       3082.81       131.18 o                         
  -8   6   4      10295.51      10471.98       119.44 o                         
  -5   6   4      27205.51      26866.38       243.34 o                         
  -2   6   4      20056.31      19849.55       316.43 o                         
   1   6   4      10699.12      10429.40       245.90 o                         
   4   6   4       2729.64       2531.17       118.21 o                         
 -13   7   4       6138.03       6559.33       400.07 o                         
 -10   7   4      11552.89      11087.13       140.86 o                         
  -7   7   4      33319.64      33032.55       235.48 o                         
  -4   7   4        485.92        574.52        36.25 o                         
   5   7   4      12505.44      12735.81       309.94 o                         
 -15   8   4       1110.71        999.57       140.12 o                         
 -12   8   4       6760.66       6899.62       303.24 o                         
  -9   8   4      25970.45      26078.10       244.30 o                         
  -6   8   4       6361.48       6259.67       104.47 o                         
   3   8   4      27028.34      27671.57       606.47 o                         
   6   8   4       4742.46       5400.52       227.23 o                         
 -17   9   4        372.19        306.70       162.21 o                         
 -14   9   4       2533.16       2628.69       240.02 o                         
 -11   9   4       6951.10       7082.09       202.29 o                         
  -8   9   4      17243.10      16766.36       308.43 o                         
  -5   9   4         35.21         66.17        36.43 o                         
   4   9   4      10690.82       9081.94       475.31 o                         
   7   9   4        417.23        497.98       141.06 o                         
 -16  10   4       2227.97       3031.75       406.60 o                         
 -13  10   4       4015.16       4538.82       201.90 o                         
 -10  10   4       6271.50       6242.52       156.43 o                         
  -7  10   4      11466.33      10797.94       238.25 o                         
   5  10   4       4650.26       4482.13       388.27 o                         
 -15  11   4       3586.53       3682.58       260.17 o                         
 -12  11   4        789.26        546.40       115.41 o                         
  -9  11   4      11950.95      12199.61       245.55 o                         
  -6  11   4       5210.53       5198.73       341.64 o                         
 -11  12   4        244.34        296.70        82.34 o                         
  -8  12   4      10468.75      10384.61       266.33 o                         
 -13  13   4       1004.62        911.63       207.33 o                         
 -10  13   4       1652.66       1414.03       128.20 o                         
 -12  14   4       2718.50       2768.52       169.37 o                         
  -9  14   4       1792.87       1835.80       220.27 o                         
 -14  15   4        792.72        948.27       158.61 o                         
 -11  15   4       5560.28       5375.71       222.03 o                         
 -13  16   4       4417.95       4762.17       277.50 o                         
 -10  16   4       2181.37       1409.76       136.42 o                         
   0   1   5        316.60        256.77        64.50 o                         
  -2   2   5       2466.54       2559.09        46.47 o                         
   1   2   5      18155.36      18291.47       219.87 o                         
  -4   3   5        742.25        757.47        34.85 o                         
  -1   3   5      20317.24      19719.12       189.19 o                         
   2   3   5       2854.87       2805.12        57.83 o                         
  -6   4   5       6457.85       6562.86       100.53 o                         
  -3   4   5         74.37         60.37        22.19 o                         
   0   4   5      38670.98      36101.35       493.16 o                         
   3   4   5        302.71        339.93        42.51 o                         
  -8   5   5        784.10        778.52        34.62 o                         
  -5   5   5        264.87        309.68        27.59 o                         
  -2   5   5      10382.79      10069.80       197.88 o                         
   1   5   5      10855.47      10802.86       181.48 o                         
   4   5   5       1473.96       1517.76        63.62 o                         
 -10   6   5        765.03        757.44        52.73 o                         
  -7   6   5      10112.62      10080.00       107.66 o                         
  -4   6   5         21.42         85.14        30.24 o                         
  -1   6   5       6363.90       6482.88       155.73 o                         
   2   6   5       1287.28       1041.58        65.19 o                         
   5   6   5       7248.65       7077.77       267.37 o                         
 -12   7   5        306.14        502.87       103.18 o                         
  -9   7   5       2612.23       2441.78        53.37 o                         
  -6   7   5       1203.19       1099.64        49.91 o                         
  -3   7   5       1447.30       1301.90        65.56 o                         
   0   7   5       1207.27       1156.45       187.49 o                         
   6   7   5       2914.55       3039.89       223.11 o                         
 -14   8   5         28.66         78.60       100.17 o                         
 -11   8   5        536.57        599.21        66.90 o                         
  -8   8   5      15225.54      15104.75       174.60 o                         
  -5   8   5       4318.54       4395.28       147.71 o                         
  -2   8   5        534.22        530.60       103.55 o                         
   4   8   5       5232.55       5385.75       257.87 o                         
   7   8   5        168.03        270.29       232.19 o                         
 -16   9   5         46.16         30.60       139.29 o                         
 -13   9   5        274.47        415.00       163.31 o                         
 -10   9   5       6505.91       6453.75       115.32 o                         
  -7   9   5       9055.81       8634.08       157.02 o                         
   5   9   5       3928.72       3765.79       242.89 o                         
 -15  10   5       1478.20       1266.99       148.77 o                         
 -12  10   5         37.83         24.42        69.96 o                         
  -9  10   5       5903.08       5653.18       205.14 o                         
  -6  10   5       1210.39       1177.62       175.71 o                         
 -14  11   5        933.75        883.45       217.35 o                         
 -11  11   5       1255.23       1180.14       110.46 o                         
  -8  11   5        442.52        349.50        75.54 o                         
 -13  12   5        414.07        676.14       208.35 o                         
 -10  12   5        338.20        260.42       112.99 o                         
 -12  13   5        137.28        200.64       133.12 o                         
  -9  13   5          0.62        191.09       100.85 o                         
 -14  14   5        316.72        376.39       193.52 o                         
 -11  14   5       1026.09       1197.30       129.90 o                         
 -13  15   5       1793.48       1782.45       155.20 o                         
 -10  15   5        647.57        433.54        89.99 o                         
   1   1   6      10394.47      10368.22       362.93 o                         
  -1   2   6      13090.68      12409.87       204.69 o                         
   2   2   6      10487.50      10472.10       157.31 o                         
  -3   3   6        507.81        530.20        27.57 o                         
   0   3   6       9188.29       8716.65       115.71 o                         
   3   3   6       9897.36      10128.83       120.01 o                         
  -5   4   6        333.99        371.19        33.51 o                         
  -2   4   6       3068.58       3239.85        68.37 o                         
   1   4   6      12386.39      12088.31       193.87 o                         
   4   4   6      18303.98      18465.89       263.91 o                         
  -7   5   6        726.36        796.14        38.41 o                         
  -4   5   6        749.75        805.42        33.99 o                         
  -1   5   6      14145.74      14203.97       268.27 o                         
   2   5   6       8885.40       8556.39       322.91 o                         
   5   5   6       5666.64       5696.77       139.01 o                         
  -9   6   6      15458.15      15653.80       163.76 o                         
  -6   6   6       4239.04       4303.99        94.63 o                         
  -3   6   6       6814.73       6847.97       170.73 o                         
   0   6   6       3736.63       3569.74       158.55 o                         
   3   6   6       6445.99       6409.07       218.64 o                         
   6   6   6        947.10       1167.58       102.70 o                         
 -11   7   6         59.44        134.85        68.35 o                         
  -8   7   6      11339.38      11396.46       139.29 o                         
  -5   7   6       8224.92       8548.19       130.21 o                         
  -2   7   6      13250.67      12814.51       223.20 o                         
   1   7   6         34.08          5.34        45.89 o                         
   7   7   6       1677.81       1625.67       156.20 o                         
 -13   8   6         77.95          0.00       100.83 o                         
 -10   8   6       2222.79       2256.05        71.29 o                         
  -7   8   6       9983.50      10131.63       170.53 o                         
  -4   8   6      10034.59       9884.10       193.81 o                         
  -1   8   6         16.61        108.36       105.59 o                         
 -15   9   6       1122.82       1027.48       144.98 o                         
 -12   9   6        402.13        491.33        64.75 o                         
  -9   9   6       4010.61       4002.75        99.54 o                         
  -6   9   6       5498.24       5493.79       123.78 o                         
  -3   9   6       6490.84       6125.70       227.78 o                         
 -14  10   6        879.46        579.05       122.82 o                         
 -11  10   6       1763.44       1739.06        85.34 o                         
  -8  10   6       2874.00       2713.49       158.42 o                         
  -5  10   6       7231.09       7208.98       331.13 o                         
 -13  11   6       2463.91       2269.31       202.73 o                         
 -10  11   6       2095.04       2135.26       107.88 o                         
 -12  12   6       3977.69       4156.02       166.54 o                         
  -9  12   6        382.42        344.85        91.51 o                         
 -14  13   6       3511.60       3524.81       241.69 o                         
 -11  13   6       1875.60       1836.68       147.03 o                         
 -13  14   6       4137.88       4255.10       208.94 o                         
 -10  14   6        542.35        647.49       167.10 o                         
  -3   2   7       2110.42       2061.04        48.94 o                         
   0   2   7      11399.81      11689.82       198.89 o                         
  -5   3   7        545.25        587.72        41.68 o                         
  -2   3   7       3245.74       3185.26       140.18 o                         
   1   3   7        931.15        896.46        50.33 o                         
  -7   4   7      14319.69      14865.25       165.49 o                         
  -4   4   7         74.58         75.40        21.56 o                         
  -1   4   7       1997.97       1774.00        58.05 o                         
   2   4   7       2036.76       1958.88        80.06 o                         
  -9   5   7       6082.61       6133.12        95.91 o                         
  -6   5   7       9404.66       9020.16       107.02 o                         
  -3   5   7       2160.24       2165.71       106.65 o                         
   0   5   7        593.23        693.97        79.06 o                         
   3   5   7       8909.42       8668.07       265.39 o                         
 -11   6   7       2964.80       2832.48       111.64 o                         
  -8   6   7       3926.56       3859.47        77.80 o                         
  -5   6   7        269.30        243.57        36.69 o                         
  -2   6   7       1259.97       1325.15        90.35 o                         
   1   6   7       2177.52       2264.24       139.88 o                         
   4   6   7       5588.32       5236.10       207.46 o                         
 -13   7   7        446.38        253.56       106.19 o                         
 -10   7   7        947.93        939.59        56.02 o                         
  -7   7   7        260.91        247.92        35.41 o                         
  -4   7   7      15621.51      15386.90       458.02 o                         
  -1   7   7        635.27        548.10       116.56 o                         
   2   7   7       1831.60       1929.83       113.63 o                         
 -12   8   7        146.03         80.07        66.05 o                         
  -9   8   7        249.53        227.95        50.53 o                         
  -6   8   7       4442.92       4508.56        97.89 o                         
  -3   8   7       9763.15       9728.85       236.83 o                         
   0   8   7       1111.41        868.21       113.91 o                         
 -14   9   7        872.91        660.87       170.25 o                         
 -11   9   7        565.43        498.28        66.78 o                         
  -8   9   7        824.32        854.14        56.23 o                         
  -5   9   7      12647.08      12338.90       270.99 o                         
  -2   9   7       2251.68       2681.86       183.58 o                         
 -13  10   7        160.14        169.40        67.43 o                         
 -10  10   7       1393.10       1443.88        80.32 o                         
  -7  10   7        898.77        759.03        82.93 o                         
  -4  10   7       4130.87       3731.16       258.79 o                         
 -12  11   7       4654.32       4315.00       167.26 o                         
  -9  11   7        146.20        129.07        62.85 o                         
 -11  12   7       3951.71       3833.07       186.77 o                         
 -10  13   7       1268.11       1008.36       147.43 o                         
   1   2   8        913.05        947.85       155.69 o                         
  -4   3   8       7212.97       7161.77       125.56 o                         
  -1   3   8        629.92        501.63        50.67 o                         
   2   3   8       2841.14       2956.74        94.30 o                         
  -6   4   8       1714.13       1779.69        68.67 o                         
  -3   4   8       4816.30       4808.63       156.62 o                         
   0   4   8       1411.35       1338.73        70.36 o                         
   3   4   8       7079.54       7258.04       152.92 o                         
  -8   5   8       5909.24       5869.02       168.62 o                         
  -5   5   8       5612.51       5436.99       122.63 o                         
  -2   5   8        971.61        944.70        84.61 o                         
   1   5   8        247.15        186.00        73.08 o                         
   4   5   8       4736.07       4909.26       152.02 o                         
 -10   6   8       2549.39       2614.05        79.99 o                         
  -7   6   8        434.91        482.45        40.21 o                         
  -4   6   8       5086.49       5012.33       198.71 o                         
  -1   6   8       2458.30       2472.30       158.01 o                         
   2   6   8       3378.00       3255.63       126.23 o                         
   5   6   8        270.90        283.55        80.52 o                         
 -12   7   8        774.53        452.59        96.82 o                         
  -9   7   8       1151.23       1085.68        57.93 o                         
  -6   7   8       4310.86       4118.08       106.74 o                         
  -3   7   8       5836.92       5894.68       159.82 o                         
   0   7   8       1057.30       1126.76       103.25 o                         
   3   7   8       1373.69       1133.12       255.62 o                         
 -11   8   8        811.65        796.60        74.47 o                         
  -8   8   8         67.19         93.07        44.90 o                         
  -5   8   8       2715.63       2674.68       127.25 o                         
  -2   8   8       3577.06       3209.48       184.37 o                         
   1   8   8       2638.48       2747.31       182.29 o                         
 -13   9   8       3706.19       3886.44       203.58 o                         
 -10   9   8        102.62         96.11        62.03 o                         
  -7   9   8        244.30        231.27        66.16 o                         
  -4   9   8       3577.23       4061.63       223.03 o                         
  -1   9   8       2627.63       2869.04       183.45 o                         
 -12  10   8       2598.64       2408.77       120.57 o                         
  -9  10   8        188.90        197.03        72.07 o                         
  -6  10   8       2566.43       2261.65       154.06 o                         
  -3  10   8       1312.43       1322.83       193.88 o                         
 -11  11   8       1370.52       1531.94       124.14 o                         
  -5  11   8        855.81        820.73       170.55 o                         
 -10  12   8       2117.02       2112.43       143.26 o                         
   2   2   9       1111.61       1168.17        88.39 o                         
   0   3   9       1103.84       1094.89       180.16 o                         
   3   3   9       1743.09       1712.18        96.39 o                         
  -5   4   9      10599.52      10782.05       224.90 o                         
  -2   4   9       3381.53       3523.95       153.80 o                         
   1   4   9        816.56        677.59        91.92 o                         
   4   4   9        784.68        859.23        75.75 o                         
  -7   5   9       5461.78       5706.59       186.11 o                         
  -4   5   9       7018.55       7516.40       186.31 o                         
  -1   5   9        196.17        180.40        61.74 o                         
   2   5   9       1367.23       1489.34       121.21 o                         
   5   5   9        633.53        697.24        89.02 o                         
  -9   6   9        118.57        229.31        60.19 o                         
  -6   6   9       1977.75       2026.47        92.12 o                         
  -3   6   9       2980.29       3012.53       126.58 o                         
   0   6   9       1683.63       1588.62       121.94 o                         
   3   6   9       1308.46       1458.49       135.02 o                         
   6   6   9       1284.98       1483.86       156.46 o                         
 -11   7   9       4220.57       4350.14       180.20 o                         
  -8   7   9        127.77         67.32        56.15 o                         
  -5   7   9       2018.32       2017.90       107.01 o                         
  -2   7   9        195.46        333.59        77.18 o                         
   1   7   9       5931.51       6097.94       212.66 o                         
   4   7   9        125.42        127.23       107.65 o                         
 -10   8   9       1238.19       1240.24        89.68 o                         
  -7   8   9         61.81          0.00        68.62 o                         
  -4   8   9       2574.64       2786.09       142.22 o                         
  -1   8   9       7299.89       7603.92       289.33 o                         
   2   8   9       1357.72       1483.45       129.66 o                         
 -12   9   9       1683.70       1913.51       157.31 o                         
  -9   9   9        403.08        283.36        91.41 o                         
  -6   9   9        927.06       1096.91       165.95 o                         
  -3   9   9       1470.54       1470.68       106.98 o                         
   0   9   9       4247.70       4103.86       232.27 o                         
 -11  10   9       1661.52       1560.22       116.95 o                         
  -8  10   9       1215.59       1198.02       122.84 o                         
  -5  10   9        616.77        648.67       104.42 o                         
  -2  10   9        929.03        841.40       143.27 o                         
 -10  11   9       1051.90       1110.71       122.56 o                         
  -7  11   9       2295.97       2681.52       249.34 o                         
  -4  11   9         72.68          0.00       152.39 o                         
  -9  12   9       2883.02       3464.74       309.70 o                         
  -5   3  10       3370.68       3451.51       195.84 o                         
   1   3  10       1110.71       1081.98       186.67 o                         
  -7   4  10         16.46         39.65       109.57 o                         
  -1   4  10        729.81        782.33       126.80 o                         
   2   4  10       1266.57       1155.51       138.69 o                         
  -9   5  10        185.36        180.37        83.28 o                         
  -3   5  10       2256.43       2376.94       191.63 o                         
   0   5  10       1202.36       1214.34       120.10 o                         
   3   5  10         77.77         69.97        88.37 o                         
  -8   6  10        349.67        380.92       193.62 o                         
  -5   6  10       3227.94       3421.66       284.71 o                         
  -2   6  10       2428.33       2419.58       123.36 o                         
   1   6  10       1597.55       1759.88       166.37 o                         
   4   6  10        105.21         80.84        85.19 o                         
 -10   7  10        871.52        851.82       177.05 o                         
  -7   7  10       1248.44       1000.81       131.42 o                         
  -4   7  10         48.36        195.61        87.73 o                         
  -1   7  10       2535.22       2883.41       274.44 o                         
   2   7  10       1210.67       1389.07       113.93 o                         
  -9   8  10        939.59        834.47       183.35 o                         
  -6   8  10        524.61        513.74       149.11 o                         
  -3   8  10         75.90        131.91        78.66 o                         
   0   8  10       1804.45       1978.07       152.38 o                         
  -8   9  10        716.26        662.57       100.47 o                         
  -5   9  10         11.38          0.00        88.94 o                         
  -2   9  10        704.54        701.47       144.50 o                         
  -7  10  10       1096.78       1051.56       118.54 o                         
  -4  10  10        148.84        235.32       104.37 o                         
   0   4  11       6480.71       6296.38       393.25 o                         
   3   4  11        113.44         63.26       100.14 o                         
  -8   5  11         86.90        213.91       129.04 o                         
  -2   5  11       1788.27       2302.91       185.12 o                         
   1   5  11       2192.65       2271.25       134.91 o                         
  -4   6  11        792.66        955.69       139.01 o                         
  -1   6  11        775.76        886.65       103.46 o                         
   2   6  11        538.94        388.44       185.63 o                         
  -6   7  11        433.34        486.94       109.65 o                         
  -3   7  11        161.69        214.80        91.18 o                         
   0   7  11       2288.55       2180.47       233.01 o                         
  -5   8  11        411.24        235.41       102.39 o                         
  -2   8  11        563.10        670.81       103.93 o                         
                                                                                
