# Supplementary material for: Attractive and repulsive forces in a crystal of [Rb(18-crown-6)][SbCl6] under high pressure
Source: Acta Crystallogr B Struct Sci Cryst Eng Mater. 2024 Mar 20;80(Pt 2):135–45. doi: 10.1107/S2052520624001586 (PMC10994168; doi:10.1107/S2052520624001586)
Supplement: Supplementary file 13 [file b-80-00135-Rb12k5sup13.hkl]

data_Rb12k5                                                                     
_shelx_title ' Rb12k5 in R-3'                                                   
_shelx_refln_list_code          4                                               
_shelx_F_calc_maximum      375.57                                               
_exptl_crystal_F_000      1002.00                                               
_reflns_d_resolution_high  0.7748                                               
                                                                                
loop_                                                                           
 _space_group_symop_operation_xyz                                               
 'x, y, z'                                                                      
 '-y, x-y, z'                                                                   
 '-x+y, -x, z'                                                                  
 'x+2/3, y+1/3, z+1/3'                                                          
 '-y+2/3, x-y+1/3, z+1/3'                                                       
 '-x+y+2/3, -x+1/3, z+1/3'                                                      
 'x+1/3, y+2/3, z+2/3'                                                          
 '-y+1/3, x-y+2/3, z+2/3'                                                       
 '-x+y+1/3, -x+2/3, z+2/3'                                                      
 '-x, -y, -z'                                                                   
 'y, -x+y, -z'                                                                  
 'x-y, x, -z'                                                                   
 '-x+2/3, -y+1/3, -z+1/3'                                                       
 'y+2/3, -x+y+1/3, -z+1/3'                                                      
 'x-y+2/3, x+1/3, -z+1/3'                                                       
 '-x+1/3, -y+2/3, -z+2/3'                                                       
 'y+1/3, -x+y+2/3, -z+2/3'                                                      
 'x-y+1/3, x+2/3, -z+2/3'                                                       
                                                                                
_cell_length_a    13.8133                                                       
_cell_length_b    13.8133                                                       
_cell_length_c     9.6440                                                       
_cell_angle_alpha  90.000                                                       
_cell_angle_beta   90.000                                                       
_cell_angle_gamma 120.000                                                       
                                                                                
_shelx_F_squared_multiplier     1.000                                           
                                                                                
loop_                                                                           
 _refln_index_h                                                                 
 _refln_index_k                                                                 
 _refln_index_l                                                                 
 _refln_F_squared_calc                                                          
 _refln_F_squared_meas                                                          
 _refln_F_squared_sigma                                                         
 _refln_observed_status                                                         
  -1   2   0      61693.11      58911.48       685.58 o                         
   0   3   0      16925.83      15934.67       301.31 o                         
  -2   4   0      30489.06      32161.96       612.21 o                         
  -4   5   0      30640.06      31392.57       549.59 o                         
  -3   6   0      54311.00      57025.55      1479.61 o                         
   0   6   0      15447.52      14300.08       337.87 o                         
  -5   7   0      49773.34      48881.77       514.91 o                         
  -2   7   0      20153.80      18354.56       378.27 o                         
  -7   8   0       7557.53       7814.43       230.08 o                         
  -4   8   0     102988.51     105222.15      1985.62 o                         
  -1   8   0      17499.96      17000.68       556.00 o                         
  -6   9   0      24604.42      24480.09       309.16 o                         
  -3   9   0      51574.13      51303.14       629.36 o                         
   0   9   0       3591.08       3719.58       188.70 o                         
  -8  10   0      12629.40      12586.48       274.51 o                         
  -5  10   0      22705.07      22807.07       412.24 o                         
 -10  11   0       8124.34       8560.98       307.57 o                         
  -7  11   0      17881.13      18001.99       298.92 o                         
  -4  11   0      10174.06       9252.18       489.42 o                         
  -9  12   0      11662.55      11901.05       271.98 o                         
  -6  12   0       3534.30       3526.56       174.76 o                         
 -11  13   0       7688.29       8545.30       291.07 o                         
  -8  13   0       1592.39       1596.51       117.66 o                         
  -5  13   0       6257.05       6277.18       524.47 o                         
 -10  14   0       1683.08       1613.22       185.70 o                         
  -7  14   0       9001.36       9041.28       314.39 o                         
 -12  15   0       5286.04       5574.62       260.77 o                         
  -9  15   0       8926.66       9033.57       233.54 o                         
  -6  15   0       9545.39       9207.42       316.23 o                         
 -11  16   0       4262.44       3856.05       227.54 o                         
  -8  16   0      13871.46      14775.74       375.52 o                         
 -13  17   0       1814.54       1619.74       429.00 o                         
 -10  17   0       4309.71       4747.54       233.15 o                         
  -1   1   1       3783.51       3753.82        52.95 o                         
  -3   2   1      20099.76      22281.04       158.28 o                         
   0   2   1      18999.83      19635.67       248.12 o                         
  -5   3   1        757.80        811.15        42.43 o                         
  -2   3   1      21668.05      23838.66       207.95 o                         
   1   3   1      23653.58      23746.12       272.42 o                         
  -7   4   1      15864.19      16007.29       277.39 o                         
  -4   4   1       2936.63       3154.89        61.13 o                         
   2   4   1       1803.36       1918.93        32.97 o                         
  -9   5   1       4776.77       4753.49       107.04 o                         
  -6   5   1      28452.03      30435.71       389.34 o                         
  -3   5   1        824.25        897.17        22.85 o                         
   0   5   1      15126.37      15081.48       271.62 o                         
   3   5   1      11257.33      11053.92       196.27 o                         
 -11   6   1       3822.64       3940.06       186.34 o                         
  -8   6   1        172.17        231.51        46.11 o                         
  -5   6   1        186.77        144.49        19.75 o                         
  -2   6   1       2368.44       2511.98       175.36 o                         
   1   6   1       1385.87       1471.07        78.15 o                         
   4   6   1       3227.89       3155.02       171.47 o                         
 -13   7   1        236.50        179.12        96.34 o                         
 -10   7   1        154.86        181.25        88.93 o                         
  -7   7   1       6142.63       6011.81       139.47 o                         
  -4   7   1       9618.95       9767.93       204.00 o                         
   2   7   1       5442.95       5299.66       148.46 o                         
   5   7   1        776.05        842.24        88.18 o                         
 -15   8   1        800.80        853.42       119.24 o                         
 -12   8   1       2207.77       1677.48       259.59 o                         
  -9   8   1       6506.62       6158.58       337.47 o                         
  -6   8   1       2429.39       2583.96       117.77 o                         
  -3   8   1       7315.46       7272.00       222.82 o                         
   0   8   1       5966.83       6843.88       251.68 o                         
   3   8   1      13393.93      12806.61       408.24 o                         
   6   8   1        136.78        123.93        86.29 o                         
 -17   9   1       1368.37       1443.12       184.26 o                         
 -14   9   1       1238.86       1385.91       140.05 o                         
  -8   9   1        737.14        610.24        56.34 o                         
  -5   9   1      13571.83      13628.24       223.65 o                         
   1   9   1       4308.47       4541.61       153.71 o                         
   4   9   1       1047.23        916.56       115.94 o                         
   7   9   1       1200.66       1569.11       147.47 o                         
 -16  10   1         49.42        107.58       120.92 o                         
 -10  10   1        182.99        196.19        66.85 o                         
  -7  10   1         31.93         79.44        41.99 o                         
  -4  10   1        713.18        577.31        56.91 o                         
   2  10   1        682.74        602.08        85.10 o                         
   5  10   1         39.64          0.00       121.93 o                         
  -9  11   1         21.36         56.66        78.90 o                         
  -6  11   1       4198.33       4172.74       153.15 o                         
   3  11   1        549.35        518.84       123.90 o                         
   6  11   1        647.42        598.82       157.46 o                         
 -11  12   1       4877.31       5072.76       583.26 o                         
  -8  12   1         69.08         45.19        53.37 o                         
  -5  12   1       2645.31       2796.53       303.45 o                         
   4  12   1        232.32        174.11       129.76 o                         
 -10  13   1       3848.44       4030.52       200.62 o                         
  -7  13   1       2537.81       2520.90       159.74 o                         
 -12  14   1        110.87        106.41       135.36 o                         
  -9  14   1       2785.87       2888.65       190.09 o                         
  -6  14   1        562.69        569.19       115.86 o                         
 -11  15   1        479.75        478.12       127.64 o                         
  -8  15   1       1073.11       1173.34       126.97 o                         
 -13  16   1        412.33        739.92       181.85 o                         
 -10  16   1         13.12          0.00       125.14 o                         
 -12  17   1        555.69        620.13       151.66 o                         
  -9  17   1       2138.70       2243.77       199.18 o                         
   0   1   2      71442.47      67819.27       913.97 o                         
  -2   2   2      26566.80      25800.81       224.12 o                         
   1   2   2       5230.50       5210.94        66.41 o                         
  -4   3   2     141050.19     138248.25       926.13 o                         
  -1   3   2       9719.22       9491.35       223.53 o                         
   2   3   2      42636.98      43577.43       363.06 o                         
  -6   4   2      14277.82      12795.99       132.08 o                         
  -3   4   2     129480.38     129691.81      1066.15 o                         
   0   4   2       2924.57       2920.72       153.55 o                         
   3   4   2      25998.04      26228.68       380.85 o                         
  -8   5   2      16379.69      15938.99       250.76 o                         
  -5   5   2     102178.24     100861.02       805.00 o                         
  -2   5   2      18172.79      17773.09       597.13 o                         
   1   5   2      14611.42      13785.90       397.30 o                         
   4   5   2       7212.24       7422.66       150.11 o                         
 -10   6   2      17184.89      16757.16       373.29 o                         
  -7   6   2       7363.89       7206.27       128.14 o                         
  -4   6   2      56836.16      56535.16       585.68 o                         
   2   6   2      18252.57      17134.39       249.48 o                         
   5   6   2       2400.79       2315.11       103.32 o                         
 -12   7   2      22832.94      22797.65       634.46 o                         
  -9   7   2      16883.28      17283.96       313.46 o                         
  -6   7   2      26175.32      27017.84       247.31 o                         
  -3   7   2      14584.47      13099.44       313.47 o                         
   3   7   2      16147.75      16053.82       249.22 o                         
   6   7   2       3198.18       3251.62       142.60 o                         
 -14   8   2      12876.02      12843.44       327.14 o                         
 -11   8   2      21531.95      20774.96       826.40 o                         
  -8   8   2       2077.77       2054.35        61.04 o                         
  -5   8   2       7761.78       7909.62       144.72 o                         
   1   8   2      30334.71      31457.57       733.09 o                         
   4   8   2       5878.02       5699.73       288.55 o                         
   7   8   2       5269.00       5632.71       201.24 o                         
 -16   9   2       4218.83       4459.82       337.20 o                         
 -13   9   2      18781.98      18533.51       449.24 o                         
 -10   9   2       5173.25       5093.37       188.45 o                         
  -7   9   2       3295.66       3356.39        86.12 o                         
  -4   9   2      10847.54      10713.90       397.31 o                         
   2   9   2      11251.44      11504.99       265.56 o                         
   5   9   2       1230.98       1140.36       116.54 o                         
   8   9   2        623.99        853.04       128.63 o                         
 -15  10   2       3922.07       4080.05       324.35 o                         
  -9  10   2       3664.29       3624.97       121.00 o                         
  -6  10   2      12495.83      11860.50       224.89 o                         
   3  10   2       1218.44       1223.30       159.18 o                         
   6  10   2       6618.31       6608.49       255.41 o                         
 -17  11   2       1278.58       1077.58       355.38 o                         
 -11  11   2       5237.32       4891.56       345.28 o                         
  -8  11   2      50759.24      49855.24       602.07 o                         
  -5  11   2       5586.31       5280.94       204.68 o                         
   4  11   2       9090.00       9594.54       477.19 o                         
 -10  12   2       8910.30       9600.51       308.57 o                         
  -7  12   2      18624.70      18365.16       375.63 o                         
   5  12   2       8052.47       8757.54       459.44 o                         
 -12  13   2       5004.57       5187.24       284.69 o                         
  -9  13   2      17246.44      16369.42       436.71 o                         
  -6  13   2       6842.24       6656.36       297.20 o                         
 -11  14   2       3978.16       3827.31       188.06 o                         
  -8  14   2       7122.04       7096.70       208.26 o                         
 -13  15   2       1811.90       1781.80       209.96 o                         
 -10  15   2       5067.13       5811.84       269.27 o                         
  -7  15   2       5181.04       4742.13       402.97 o                         
 -12  16   2       1774.76       1607.51       193.96 o                         
  -9  16   2       3408.66       2940.86       299.59 o                         
 -11  17   2        982.62        892.25       164.70 o                         
   0   0   3     128319.85     126331.00      3294.05 o                         
   1   1   3       2639.04       2931.61        58.97 o                         
  -1   2   3        279.62        378.77        20.75 o                         
   2   2   3       3571.61       3724.10        51.41 o                         
  -3   3   3      25593.42      25125.38       221.77 o                         
   0   3   3       8080.07       9002.20       134.53 o                         
   3   3   3         66.55         55.27        13.52 o                         
  -5   4   3      34991.91      35136.62       216.62 o                         
  -2   4   3      13073.33      13765.85       264.08 o                         
   1   4   3       1195.11       1421.15        63.77 o                         
   4   4   3       8095.67       7481.55       120.39 o                         
  -7   5   3      10387.54      11090.30       123.10 o                         
  -4   5   3       9235.54       8773.11       115.75 o                         
  -1   5   3       3173.72       3451.60        98.30 o                         
   2   5   3         12.16         26.33        37.54 o                         
   5   5   3        322.96        322.52        53.15 o                         
  -9   6   3       2861.64       3132.94        67.29 o                         
  -6   6   3       5289.66       5432.38        77.43 o                         
  -3   6   3        605.90        614.61        46.71 o                         
   3   6   3        247.64        316.18        37.59 o                         
   6   6   3       4542.74       4305.14       132.28 o                         
 -11   7   3       6082.75       6290.55       167.31 o                         
  -8   7   3        102.16        134.21        29.49 o                         
  -5   7   3          4.40          0.00        27.79 o                         
   4   7   3          4.05         99.08        59.29 o                         
   7   7   3        274.25        271.94        96.03 o                         
 -13   8   3       3947.37       4159.15       176.21 o                         
 -10   8   3       2868.95       2982.70       109.62 o                         
  -7   8   3       1812.78       1731.31        58.39 o                         
  -4   8   3       3049.32       2738.28        88.49 o                         
   2   8   3       1519.12       1642.68       127.61 o                         
   5   8   3       1990.15       1760.51       184.33 o                         
   8   8   3        451.95        577.77       144.62 o                         
 -15   9   3        137.01        273.95       119.12 o                         
 -12   9   3       5304.17       5256.67       208.41 o                         
  -9   9   3       4011.16       3958.81       103.81 o                         
  -6   9   3        562.13        546.66        46.50 o                         
   3   9   3         18.51         39.98       128.89 o                         
   6   9   3         26.43         89.24       112.82 o                         
 -17  10   3        193.74        493.70       163.93 o                         
 -14  10   3       2124.06       1776.00       213.41 o                         
 -11  10   3        659.45        688.46        73.91 o                         
  -8  10   3       1843.88       1884.86       111.98 o                         
  -5  10   3         36.46         62.74        67.85 o                         
   4  10   3       3040.33       3075.03       359.31 o                         
   7  10   3        430.87        222.61       155.01 o                         
 -16  11   3        439.31        324.10       153.32 o                         
 -10  11   3       1142.74       1101.72        99.45 o                         
  -7  11   3       1521.19       1519.19        83.95 o                         
   5  11   3        677.59        615.61       203.35 o                         
 -12  12   3       1154.53       1498.35       209.77 o                         
  -9  12   3       2225.93       2112.26       121.08 o                         
 -11  13   3        482.77        513.22       152.01 o                         
  -8  13   3       8771.96       8255.59       247.61 o                         
 -13  14   3        207.07        389.30       207.13 o                         
 -10  14   3       2888.62       2857.35       194.06 o                         
  -7  14   3        397.82        253.00       194.45 o                         
 -12  15   3          4.56         71.74       131.81 o                         
  -9  15   3        117.08        102.62       120.16 o                         
 -11  16   3        119.39          0.00       136.99 o                         
 -10  17   3          7.30        354.77       253.09 o                         
  -1   1   4       6061.86       7044.90       291.69 o                         
  -3   2   4      16524.09      15946.03       187.69 o                         
   0   2   4       6787.16       6254.50       120.75 o                         
  -5   3   4      25450.66      26295.67       211.47 o                         
  -2   3   4      14328.08      14098.45       173.21 o                         
   1   3   4      58444.44      56454.75       575.61 o                         
  -7   4   4        254.21        293.42        21.09 o                         
  -4   4   4      29568.27      29427.68       250.12 o                         
  -1   4   4      44396.72      44546.70       719.67 o                         
   2   4   4      27292.76      27214.04       282.87 o                         
  -9   5   4       2577.10       2703.95        70.07 o                         
  -6   5   4        698.60        669.60        21.73 o                         
  -3   5   4      20431.93      21338.36       296.87 o                         
   0   5   4      48229.02      46656.43       668.90 o                         
   3   5   4       1318.08       1488.08        42.43 o                         
 -11   6   4       2899.46       3001.67       116.89 o                         
  -8   6   4      10515.92      10651.65       109.32 o                         
  -5   6   4      27235.39      25811.38       303.59 o                         
  -2   6   4      20094.49      20008.59       395.46 o                         
   1   6   4      10553.39       9013.22       885.30 o                         
   4   6   4       2785.23       2847.29       106.16 o                         
 -13   7   4       5896.19       6187.06       275.42 o                         
 -10   7   4      11212.45      11320.19       159.52 o                         
  -7   7   4      33311.16      33550.97       381.74 o                         
  -4   7   4        507.38        588.28        58.41 o                         
   5   7   4      12632.89      12892.21       305.37 o                         
 -15   8   4       1162.56       1547.47       188.63 o                         
 -12   8   4       6598.04       6980.02       224.10 o                         
  -9   8   4      25793.70      26048.24       298.18 o                         
  -6   8   4       6460.58       6194.40       124.50 o                         
   3   8   4      26900.65      25947.80      1018.76 o                         
   6   8   4       4532.50       4783.83       247.30 o                         
 -14   9   4       2473.25       2222.89       182.03 o                         
 -11   9   4       6807.72       6786.47       176.52 o                         
  -8   9   4      17077.83      16694.37       388.37 o                         
  -5   9   4         36.72        125.42        78.00 o                         
   4   9   4      10611.09      11360.90       466.43 o                         
   7   9   4        403.15        440.39       150.08 o                         
 -16  10   4       2339.05       5251.52       398.66 o                         
 -13  10   4       4071.05       4385.22       350.23 o                         
 -10  10   4       6031.83       6256.88       206.37 o                         
  -7  10   4      11542.07      11381.74       217.34 o                         
   5  10   4       4749.92       4817.77       476.16 o                         
 -15  11   4       3557.34       3619.38       238.79 o                         
 -12  11   4        783.23        631.58       190.21 o                         
  -9  11   4      11542.21      12250.08       506.72 o                         
  -6  11   4       5229.42       5172.08       231.58 o                         
 -11  12   4        286.69        420.70       100.15 o                         
  -8  12   4      10153.80      10044.15       321.15 o                         
 -13  13   4       1024.23        547.34       219.36 o                         
 -10  13   4       1634.10       1564.93       156.43 o                         
 -12  14   4       2847.89       2405.33       240.85 o                         
  -9  14   4       1813.07       1812.43       317.66 o                         
 -14  15   4        713.71        919.18       270.51 o                         
 -11  15   4       5565.62       6096.65       513.56 o                         
 -10  16   4       2227.74       1869.31       341.73 o                         
   0   1   5        346.86        304.65        84.18 o                         
  -2   2   5       2308.82       2382.32        66.94 o                         
   1   2   5      17571.53      17272.48       317.18 o                         
  -4   3   5        816.83        787.76        28.95 o                         
  -1   3   5      19703.82      19009.92       232.34 o                         
   2   3   5       2777.61       2550.09        63.83 o                         
  -6   4   5       6398.83       6541.99        86.97 o                         
  -3   4   5        104.93         80.90        24.63 o                         
   0   4   5      37481.54      35999.20       371.79 o                         
   3   4   5        299.47        277.11        20.58 o                         
  -8   5   5        727.48        711.01        41.40 o                         
  -5   5   5        309.88        327.27        22.75 o                         
  -2   5   5      10018.89       9707.86       178.86 o                         
   1   5   5      10410.21      10351.68       155.54 o                         
   4   5   5       1526.30       1386.26        56.56 o                         
 -10   6   5        771.04        769.46        53.36 o                         
  -7   6   5       9879.53       9949.87       121.73 o                         
  -4   6   5         17.58         41.34        34.80 o                         
  -1   6   5       5888.58       5877.01       124.08 o                         
   2   6   5       1230.64       1156.42        93.68 o                         
   5   6   5       7009.90       6779.71       210.70 o                         
 -12   7   5        234.80        106.04        80.98 o                         
  -9   7   5       2436.52       2399.82        60.59 o                         
  -6   7   5       1179.68       1134.12        55.91 o                         
  -3   7   5       1418.30       1469.70        91.54 o                         
   0   7   5       1078.06       1002.61        72.91 o                         
   6   7   5       2828.84       2801.36       228.92 o                         
 -14   8   5         36.72          0.00       106.50 o                         
 -11   8   5        438.59        552.65        57.72 o                         
  -8   8   5      14846.43      15028.87       218.47 o                         
  -5   8   5       4331.15       4386.98       128.59 o                         
   4   8   5       5017.98       5332.26       283.60 o                         
   7   8   5        187.28        107.40       167.26 o                         
 -16   9   5         23.27          0.00       136.54 o                         
 -13   9   5        270.81        430.35       225.23 o                         
 -10   9   5       6153.47       6054.22       144.21 o                         
  -7   9   5       8755.04       8417.20       201.71 o                         
   5   9   5       3612.92       3608.02       278.87 o                         
 -15  10   5       1477.24       1043.11       139.83 o                         
 -12  10   5         38.40        114.50        82.82 o                         
  -9  10   5       5640.14       5669.64       173.51 o                         
  -6  10   5       1124.40       1009.34       119.68 o                         
   6  10   5         16.78          0.00       300.56 o                         
 -14  11   5        947.62        662.57       190.26 o                         
 -11  11   5       1263.96       1095.26       144.22 o                         
  -8  11   5        504.87        521.82        97.11 o                         
 -13  12   5        433.96        311.92       133.80 o                         
 -10  12   5        340.78        322.56       108.36 o                         
  -7  12   5        254.65        175.15       130.72 o                         
 -12  13   5        118.88          0.00       170.69 o                         
  -9  13   5          0.69         61.18       141.78 o                         
 -14  14   5        319.80        457.03       248.71 o                         
 -11  14   5       1005.46       1041.00       253.70 o                         
 -13  15   5       1774.75       1765.23       246.31 o                         
 -10  15   5        687.70        495.79       217.61 o                         
   1   1   6      10374.66       9897.70       300.74 o                         
  -1   2   6      13158.27      11474.59       310.15 o                         
   2   2   6      10275.76      10462.90       197.18 o                         
  -3   3   6        524.03        543.97        38.79 o                         
   0   3   6       8899.36       8831.52       264.11 o                         
   3   3   6       9952.81       9987.82       142.02 o                         
  -5   4   6        310.04        332.90        36.15 o                         
  -2   4   6       2925.94       3113.50        90.26 o                         
   1   4   6      12009.40      12349.06       228.68 o                         
   4   4   6      18636.90      18574.42       196.94 o                         
  -7   5   6        812.36        917.91        36.21 o                         
  -4   5   6        790.77        838.29        37.65 o                         
  -1   5   6      13908.20      13666.53       220.81 o                         
   2   5   6       8737.23       8605.57       177.37 o                         
   5   5   6       5470.21       5585.75       113.05 o                         
  -9   6   6      14987.44      15012.12       237.13 o                         
  -6   6   6       4291.58       4352.04        95.24 o                         
  -3   6   6       6897.26       6704.65       129.04 o                         
   0   6   6       3650.63       3584.20        77.18 o                         
   3   6   6       6375.38       6207.86       194.67 o                         
   6   6   6       1001.95       1135.28       113.31 o                         
 -11   7   6         58.86        132.68        50.99 o                         
  -8   7   6      10965.42      11169.75       180.88 o                         
  -5   7   6       8365.59       8783.58       138.58 o                         
  -2   7   6      13062.14      12783.11       210.39 o                         
   1   7   6         25.17         67.87        56.20 o                         
   7   7   6       1653.64       1971.09       179.45 o                         
 -13   8   6         91.34          0.00        96.56 o                         
 -10   8   6       2156.96       2168.68        68.60 o                         
  -7   8   6       9515.96       9393.04       137.75 o                         
  -4   8   6      10139.15      10207.67       209.98 o                         
  -1   8   6         14.47          0.00        53.39 o                         
 -15   9   6       1207.91       1231.07       183.47 o                         
 -12   9   6        449.66        348.97        82.53 o                         
  -9   9   6       3922.23       3867.73       191.20 o                         
  -6   9   6       5357.56       5373.31       138.22 o                         
  -3   9   6       6463.24       6399.24       395.69 o                         
 -14  10   6        863.41        530.20       149.91 o                         
 -11  10   6       1750.80       1855.17       108.10 o                         
  -8  10   6       2797.87       2845.15       153.61 o                         
 -13  11   6       2493.34       2307.91       145.04 o                         
 -10  11   6       2141.71       2231.26       124.33 o                         
  -7  11   6       1288.60       1071.68       197.79 o                         
 -12  12   6       4077.01       4128.80       204.27 o                         
  -9  12   6        393.36        360.63       108.09 o                         
 -14  13   6       3413.40       3175.29       373.27 o                         
 -11  13   6       2019.54       1914.13       163.95 o                         
 -13  14   6       3898.99       4359.37       454.49 o                         
 -10  14   6        556.92        647.13       177.71 o                         
  -3   2   7       1963.43       1977.41        89.52 o                         
   0   2   7      10528.67      10371.75       330.14 o                         
  -5   3   7        535.56        566.02        58.13 o                         
  -2   3   7       2976.95       2839.53       122.71 o                         
   1   3   7        769.00        783.64        54.40 o                         
  -7   4   7      13604.07      13947.56       204.96 o                         
  -4   4   7         77.32         23.81        31.37 o                         
  -1   4   7       1763.73       1825.06        81.34 o                         
   2   4   7       1908.54       1962.28        87.24 o                         
  -9   5   7       5734.71       5609.25        99.38 o                         
  -6   5   7       9015.34       9039.97       121.06 o                         
  -3   5   7       2130.87       2159.24        83.30 o                         
   0   5   7        438.10        479.23        67.43 o                         
   3   5   7       8440.90       8067.54       245.06 o                         
 -11   6   7       2778.72       2834.22       133.90 o                         
  -8   6   7       3594.82       3514.35        92.54 o                         
  -5   6   7        209.92        230.07        37.69 o                         
  -2   6   7       1103.56       1103.76        63.33 o                         
   1   6   7       2056.16       1748.30       108.78 o                         
   4   6   7       5226.02       4774.63       184.70 o                         
 -13   7   7        445.98        350.63       108.32 o                         
 -10   7   7        908.49        968.48        60.52 o                         
  -7   7   7        200.97        295.52        40.54 o                         
  -4   7   7      14915.64      15324.69       278.61 o                         
  -1   7   7        631.98        646.43        66.89 o                         
   2   7   7       1663.83       1473.81       120.38 o                         
 -12   8   7        128.30        153.74        80.56 o                         
  -9   8   7        181.95        186.72        44.71 o                         
  -6   8   7       4104.19       4267.31        96.77 o                         
  -3   8   7       9507.13       9950.13       268.90 o                         
   0   8   7       1058.78        948.26        90.92 o                         
 -14   9   7        888.63        587.46       125.56 o                         
 -11   9   7        540.90        467.65        76.91 o                         
  -8   9   7        713.08        638.93        58.14 o                         
  -5   9   7      11960.10      11507.30       341.13 o                         
  -2   9   7       2143.16       2006.23       122.83 o                         
 -13  10   7        136.06        108.98        85.16 o                         
 -10  10   7       1356.14       1320.90        92.60 o                         
  -7  10   7        827.46        720.44        88.18 o                         
  -4  10   7       3676.22       3346.45       197.44 o                         
 -12  11   7       4534.48       4526.11       210.79 o                         
  -9  11   7        152.96        133.76        70.57 o                         
 -11  12   7       3735.09       3192.68       141.24 o                         
 -10  13   7       1189.51       1075.69       143.83 o                         
   1   2   8        908.97        749.24       100.34 o                         
  -4   3   8       7183.08       7324.07       198.86 o                         
  -1   3   8        656.66        621.86        79.97 o                         
   2   3   8       2808.99       2838.64       107.16 o                         
  -6   4   8       1726.65       1865.61        68.11 o                         
  -3   4   8       4875.08       4733.94       154.92 o                         
   0   4   8       1338.87       1622.17        98.26 o                         
   3   4   8       6819.27       6981.39       296.40 o                         
  -8   5   8       5746.18       5880.84       124.81 o                         
  -5   5   8       5699.60       5435.08       127.82 o                         
  -2   5   8        956.30        993.94        93.39 o                         
   1   5   8        267.33        216.77        69.86 o                         
   4   5   8       4538.91       4675.37       191.28 o                         
 -10   6   8       2445.06       2398.04       108.94 o                         
  -7   6   8        417.26        411.89        40.18 o                         
  -4   6   8       5050.35       5140.46       259.34 o                         
  -1   6   8       2570.63       2578.91       107.07 o                         
   2   6   8       3327.54       3308.72       132.59 o                         
   5   6   8        260.04        128.94        97.90 o                         
 -12   7   8        864.99        696.46       105.83 o                         
  -9   7   8       1152.82       1121.42        65.54 o                         
  -6   7   8       4147.85       4142.25       118.14 o                         
  -3   7   8       5663.22       5637.84       150.45 o                         
   0   7   8       1123.61       1229.03        94.88 o                         
   3   7   8       1276.78       1389.36       209.53 o                         
 -11   8   8        903.72        983.93        91.09 o                         
  -8   8   8         62.26         72.68        46.56 o                         
  -5   8   8       2616.32       2665.55       114.68 o                         
  -2   8   8       3346.45       3487.74       140.69 o                         
   1   8   8       2723.80       2417.59       162.46 o                         
 -13   9   8       3646.20       3476.05       254.49 o                         
 -10   9   8        128.49         16.27        66.27 o                         
  -7   9   8        235.43        205.61        68.65 o                         
  -4   9   8       3410.46       3579.36       151.56 o                         
  -1   9   8       2694.06       2655.76       173.59 o                         
 -12  10   8       2507.93       2443.36       135.26 o                         
  -9  10   8        224.83        236.67        72.45 o                         
  -6  10   8       2530.39       2593.81       161.81 o                         
 -11  11   8       1283.59       1383.79       125.28 o                         
  -8  11   8       2016.87       1848.53       234.13 o                         
  -5  11   8        853.12        541.87       232.11 o                         
 -10  12   8       2085.32       2230.53       174.32 o                         
   2   2   9       1018.09       1301.07       159.85 o                         
   0   3   9       1002.72        908.43       142.10 o                         
   3   3   9       1500.45       1487.69        95.95 o                         
  -5   4   9       9933.20      10063.06       223.38 o                         
  -2   4   9       3184.67       3287.14       180.02 o                         
   1   4   9        724.57        668.72        80.12 o                         
   4   4   9        610.71        541.28        88.56 o                         
  -7   5   9       4892.45       4702.58       136.05 o                         
  -4   5   9       6505.31       6872.32       193.24 o                         
  -1   5   9        160.03        100.69        64.49 o                         
   2   5   9       1242.22       1310.51       102.10 o                         
   5   5   9        561.53        592.04       103.30 o                         
  -9   6   9        102.30         62.39        98.27 o                         
  -6   6   9       1754.02       1818.99        86.20 o                         
  -3   6   9       2665.95       2711.48       138.15 o                         
   0   6   9       1540.19       1784.91       103.69 o                         
   3   6   9       1111.72       1102.89       115.71 o                         
   6   6   9       1165.30       1211.56       192.80 o                         
 -11   7   9       3981.44       4168.80       216.42 o                         
  -8   7   9        116.97        165.19        59.12 o                         
  -5   7   9       1710.46       1527.38       119.68 o                         
  -2   7   9        156.38        123.42       159.58 o                         
   1   7   9       5513.09       5903.61       216.02 o                         
   4   7   9        123.46        131.34       207.37 o                         
 -10   8   9       1149.85       1085.09       125.49 o                         
  -7   8   9         56.98        117.01        88.60 o                         
  -4   8   9       2221.07       2502.14       141.69 o                         
  -1   8   9       6978.18       7358.52       212.80 o                         
   2   8   9       1259.74       1376.19       153.33 o                         
  -9   9   9        342.39        307.77       111.85 o                         
  -6   9   9        835.89        981.90        94.66 o                         
  -3   9   9       1308.98       1537.36       179.56 o                         
   0   9   9       3879.05       3747.58       215.66 o                         
 -11  10   9       1565.32       1464.06       113.57 o                         
  -8  10   9       1158.13       1070.11       114.33 o                         
  -5  10   9        519.37        336.26       157.85 o                         
  -2  10   9        779.07        611.56       175.73 o                         
 -10  11   9        929.35        639.72       130.05 o                         
  -7  11   9       2185.95       2095.06       220.93 o                         
  -4  11   9         54.53         91.85       205.13 o                         
  -5   3  10       3193.14       3221.09       188.58 o                         
   1   3  10       1136.05       1181.49       138.32 o                         
  -7   4  10         15.65          0.00        96.76 o                         
  -1   4  10        741.77        800.65        99.96 o                         
   2   4  10       1224.13       1063.28       106.43 o                         
  -9   5  10        183.11        240.69       137.53 o                         
  -3   5  10       2124.50       2251.16       129.32 o                         
   0   5  10       1291.25       1293.48       119.83 o                         
   3   5  10         73.81         70.02        73.30 o                         
  -8   6  10        352.05        150.38       108.81 o                         
  -5   6  10       3140.86       2895.66       155.05 o                         
  -2   6  10       2362.12       2335.52       182.86 o                         
   1   6  10       1534.51       1385.52       105.88 o                         
   4   6  10        118.43          0.00       102.56 o                         
 -10   7  10        858.83        926.42       170.39 o                         
  -7   7  10       1224.18       1505.51       303.66 o                         
  -4   7  10         44.78        177.03        96.75 o                         
  -1   7  10       2398.08       2354.57       189.94 o                         
   2   7  10       1197.24       1126.56       148.27 o                         
  -9   8  10        985.99       1208.40       127.46 o                         
  -6   8  10        533.48        459.18       125.10 o                         
  -3   8  10         61.78          0.00        92.17 o                         
   0   8  10       1714.35       1731.87       142.11 o                         
  -8   9  10        751.08        571.13       134.24 o                         
  -5   9  10          7.33         58.13        89.39 o                         
  -2   9  10        668.32        775.04       125.53 o                         
  -7  10  10       1032.92        944.70       149.91 o                         
  -4  10  10        172.05        198.34       114.39 o                         
   0   4  11       6040.06       6747.64       283.58 o                         
   3   4  11         96.48        135.07       104.46 o                         
  -8   5  11         72.38          0.00       147.96 o                         
  -2   5  11       1616.72       1822.77       170.35 o                         
   1   5  11       1938.64       1916.45       141.60 o                         
  -4   6  11        653.60        691.52       136.89 o                         
  -1   6  11        645.54        861.96       104.17 o                         
   2   6  11        460.69        557.15        96.16 o                         
  -6   7  11        386.89        204.43       235.19 o                         
  -3   7  11        132.13        213.00        90.52 o                         
   0   7  11       2010.31       1918.90       141.33 o                         
  -5   8  11        352.96        346.84       137.94 o                         
  -2   8  11        507.40        594.96       123.73 o                         
                                                                                
