# Supplementary material for: Attractive and repulsive forces in a crystal of [Rb(18-crown-6)][SbCl6] under high pressure
Source: Acta Crystallogr B Struct Sci Cryst Eng Mater. 2024 Mar 20;80(Pt 2):135–45. doi: 10.1107/S2052520624001586 (PMC10994168; doi:10.1107/S2052520624001586)
Supplement: Supplementary file 14 [file b-80-00135-Rb14k6sup14.hkl]

data_Rb14k6                                                                     
_shelx_title ' Rb14k6 in R-3'                                                   
_shelx_refln_list_code          4                                               
_shelx_F_calc_maximum      378.20                                               
_exptl_crystal_F_000      1002.00                                               
_reflns_d_resolution_high  0.7707                                               
                                                                                
loop_                                                                           
 _space_group_symop_operation_xyz                                               
 'x, y, z'                                                                      
 '-y, x-y, z'                                                                   
 '-x+y, -x, z'                                                                  
 'x+2/3, y+1/3, z+1/3'                                                          
 '-y+2/3, x-y+1/3, z+1/3'                                                       
 '-x+y+2/3, -x+1/3, z+1/3'                                                      
 'x+1/3, y+2/3, z+2/3'                                                          
 '-y+1/3, x-y+2/3, z+2/3'                                                       
 '-x+y+1/3, -x+2/3, z+2/3'                                                      
 '-x, -y, -z'                                                                   
 'y, -x+y, -z'                                                                  
 'x-y, x, -z'                                                                   
 '-x+2/3, -y+1/3, -z+1/3'                                                       
 'y+2/3, -x+y+1/3, -z+1/3'                                                      
 'x-y+2/3, x+1/3, -z+1/3'                                                       
 '-x+1/3, -y+2/3, -z+2/3'                                                       
 'y+1/3, -x+y+2/3, -z+2/3'                                                      
 'x-y+1/3, x+2/3, -z+2/3'                                                       
                                                                                
_cell_length_a    13.7760                                                       
_cell_length_b    13.7760                                                       
_cell_length_c     9.5808                                                       
_cell_angle_alpha  90.000                                                       
_cell_angle_beta   90.000                                                       
_cell_angle_gamma 120.000                                                       
                                                                                
_shelx_F_squared_multiplier     1.000                                           
                                                                                
loop_                                                                           
 _refln_index_h                                                                 
 _refln_index_k                                                                 
 _refln_index_l                                                                 
 _refln_F_squared_calc                                                          
 _refln_F_squared_meas                                                          
 _refln_F_squared_sigma                                                         
 _refln_observed_status                                                         
  -1   2   0      60878.86      59393.86      1024.98 o                         
   0   3   0      16852.98      18056.74       529.54 o                         
  -2   4   0      30763.13      32300.83       483.44 o                         
  -4   5   0      31057.32      31790.09       582.60 o                         
  -1   5   0      11858.51      11016.80       411.17 o                         
  -3   6   0      55394.35      55525.91       728.84 o                         
  -5   7   0      49150.40      47785.03       619.07 o                         
  -2   7   0      20712.43      19914.61       283.58 o                         
  -7   8   0       7357.52       7199.42       316.31 o                         
  -4   8   0     105742.46     101336.82      1315.98 o                         
  -1   8   0      17627.47      17673.09       630.66 o                         
  -6   9   0      25080.69      24598.30       355.53 o                         
  -3   9   0      51845.09      51080.28       685.43 o                         
   0   9   0       3695.63       3632.00       277.02 o                         
  -8  10   0      12937.91      13530.70       656.08 o                         
  -5  10   0      22677.57      22356.18       302.00 o                         
 -10  11   0       8412.14       9113.13       488.70 o                         
  -7  11   0      17796.74      17651.14       375.77 o                         
  -4  11   0       9952.66       9801.20       237.27 o                         
  -9  12   0      11587.14      12227.50       507.04 o                         
  -6  12   0       3476.23       3326.62       164.74 o                         
 -11  13   0       8100.91       7920.38       643.28 o                         
  -8  13   0       1496.50       1606.61       109.47 o                         
  -5  13   0       6523.09       6499.42       206.55 o                         
 -10  14   0       1715.88       1938.24       139.39 o                         
  -7  14   0       9940.36      10494.84       415.43 o                         
 -12  15   0       5421.53       5141.09       229.56 o                         
  -9  15   0       9526.56       9486.00       280.18 o                         
  -6  15   0       9843.41       9971.99      1009.16 o                         
 -11  16   0       4281.92       4406.36       259.28 o                         
  -8  16   0      14791.45      14640.57       450.93 o                         
 -13  17   0       1829.84       1694.19       176.30 o                         
 -10  17   0       4569.22       5052.99       284.61 o                         
  -1   1   1       3704.56       3808.92        37.69 o                         
  -3   2   1      20002.02      21842.85       148.88 o                         
   0   2   1      18657.28      18651.02       503.34 o                         
  -5   3   1        827.11        961.43        22.33 o                         
  -2   3   1      21263.97      23464.11       185.11 o                         
   1   3   1      24580.48      25540.42       306.69 o                         
  -7   4   1      15812.08      16221.94       227.85 o                         
  -4   4   1       3055.92       2900.67       174.27 o                         
   2   4   1       1693.82       1897.04        89.48 o                         
  -9   5   1       4641.01       4605.62       113.85 o                         
  -6   5   1      28484.40      29946.26       472.97 o                         
  -3   5   1        872.86        989.13        29.79 o                         
   0   5   1      15300.44      14680.16       463.71 o                         
   3   5   1      11550.06      10659.34       238.54 o                         
 -11   6   1       3897.83       3885.92       135.76 o                         
  -8   6   1        130.76        181.04        39.99 o                         
  -5   6   1        188.03        169.54        18.97 o                         
  -2   6   1       2427.69       2488.82       190.11 o                         
   1   6   1       1671.09       1675.12       137.23 o                         
   4   6   1       2908.84       2805.17       135.51 o                         
 -13   7   1        193.88        334.51        91.04 o                         
 -10   7   1        192.77        232.69        36.87 o                         
  -7   7   1       6826.12       7282.24       393.09 o                         
  -4   7   1       9933.01      10207.36       200.16 o                         
   2   7   1       5272.05       5405.59       323.32 o                         
   5   7   1        831.47        854.26        91.67 o                         
 -15   8   1        909.30        850.10       146.25 o                         
 -12   8   1       2395.11       2465.57       164.55 o                         
  -9   8   1       6846.40       6594.34       430.71 o                         
  -6   8   1       2465.64       2330.71       227.63 o                         
  -3   8   1       7182.85       6103.22       415.24 o                         
   0   8   1       6129.63       6011.04       402.54 o                         
   3   8   1      14565.17      14664.46       349.40 o                         
   6   8   1        114.37          0.00        95.05 o                         
 -17   9   1       1462.36       1643.54       199.59 o                         
 -14   9   1       1289.44       1312.92       149.40 o                         
  -8   9   1        844.30        728.28        55.69 o                         
  -5   9   1      13415.92      13784.62       198.34 o                         
   1   9   1       4493.28       4400.05       246.63 o                         
   4   9   1       1086.92       1216.78       149.64 o                         
   7   9   1       1356.04       1294.30       184.98 o                         
 -16  10   1         51.98          0.00       138.09 o                         
 -10  10   1        200.02         52.22       165.97 o                         
  -7  10   1         17.54        118.32        73.55 o                         
  -4  10   1        637.73        575.59        57.94 o                         
   2  10   1        725.06        842.29       159.72 o                         
   5  10   1         48.06         82.64       120.17 o                         
  -9  11   1         11.21          0.00       132.08 o                         
  -6  11   1       4379.02       4337.31       120.79 o                         
   3  11   1        536.94        416.27       181.46 o                         
   6  11   1        661.06        604.65       164.37 o                         
 -11  12   1       5104.27       5014.22       293.24 o                         
  -8  12   1        116.91         96.77        62.65 o                         
  -5  12   1       3091.81       3034.79       137.44 o                         
   4  12   1        268.95        295.45       125.30 o                         
 -10  13   1       3927.61       3844.71       285.21 o                         
  -7  13   1       2636.76       2744.07       227.72 o                         
 -12  14   1         86.01        155.14       112.65 o                         
  -9  14   1       2803.54       2777.79       153.82 o                         
  -6  14   1        614.68        499.15       140.12 o                         
 -11  15   1        700.31        873.86       162.35 o                         
  -8  15   1       1140.59       1337.26       203.89 o                         
 -13  16   1        539.80        578.10       264.92 o                         
 -10  16   1          9.79         63.86       149.82 o                         
 -12  17   1        617.92        417.53       232.51 o                         
  -9  17   1       2279.58       2754.07       229.75 o                         
   0   1   2      69793.11      70206.55       991.65 o                         
  -2   2   2      27112.70      26155.21       217.82 o                         
   1   2   2       5554.94       5527.42        81.86 o                         
  -4   3   2     143031.84     138168.27       900.18 o                         
  -1   3   2      10083.68       9518.93       305.00 o                         
   2   3   2      43742.39      44994.59       423.40 o                         
  -6   4   2      13870.18      12444.65       140.49 o                         
  -3   4   2     132644.00     128471.41       872.58 o                         
   0   4   2       3145.30       3235.81       171.61 o                         
   3   4   2      25642.75      25627.72       402.77 o                         
  -8   5   2      16464.35      16946.40       214.23 o                         
  -5   5   2     103106.73      99744.18       755.03 o                         
  -2   5   2      18353.68      18594.63       590.31 o                         
   1   5   2      14955.29      14887.57       379.28 o                         
   4   5   2       7243.63       7446.48       155.77 o                         
 -10   6   2      17795.89      17309.23       575.72 o                         
  -7   6   2       7426.89       7430.75       144.97 o                         
  -4   6   2      56106.55      56920.15       529.96 o                         
   2   6   2      18414.55      18414.13       325.63 o                         
   5   6   2       2345.61       2178.16       108.81 o                         
 -12   7   2      24313.34      24662.64       516.25 o                         
  -9   7   2      17250.67      17793.33       237.64 o                         
  -6   7   2      26073.27      27104.85       327.36 o                         
  -3   7   2      14550.37      11967.75       489.58 o                         
   3   7   2      16981.87      17371.57       337.70 o                         
   6   7   2       3445.78       3483.34       141.41 o                         
 -14   8   2      13270.63      13006.00       329.68 o                         
 -11   8   2      22601.19      22203.67       496.07 o                         
  -8   8   2       2171.53       2160.71        68.48 o                         
  -5   8   2       7419.68       7453.01       127.20 o                         
   1   8   2      31449.68      30220.94      1096.73 o                         
   4   8   2       5679.66       5652.36       256.10 o                         
   7   8   2       5452.91       5806.66       329.07 o                         
 -16   9   2       4078.52       3956.21       351.68 o                         
 -13   9   2      19660.54      19963.07       584.09 o                         
 -10   9   2       5402.47       5072.60       150.84 o                         
  -7   9   2       3604.22       3680.11        91.92 o                         
  -4   9   2      10844.57      11099.98       345.91 o                         
   2   9   2      11167.12      11403.05       706.84 o                         
   5   9   2       1328.53       1395.62       157.85 o                         
   8   9   2        557.58        654.65       190.14 o                         
 -15  10   2       3907.06       3648.83       235.85 o                         
  -9  10   2       3829.22       3616.46       151.31 o                         
  -6  10   2      13408.49      13345.31       212.87 o                         
   3  10   2       1278.15       1285.92       179.08 o                         
   6  10   2       7052.21       7322.69       259.35 o                         
 -17  11   2       1306.02       1544.82       271.26 o                         
 -11  11   2       5352.46       5161.42       291.76 o                         
  -8  11   2      53419.99      51842.12       724.39 o                         
  -5  11   2       5727.93       5543.20       260.72 o                         
   4  11   2      10068.15       9736.08       455.10 o                         
 -10  12   2       8864.50       8714.55       260.45 o                         
  -7  12   2      19349.01      19176.02       473.55 o                         
   5  12   2       8624.63       9819.61       424.76 o                         
 -12  13   2       5076.39       5042.45       318.83 o                         
  -9  13   2      17875.88      17826.42       359.15 o                         
  -6  13   2       7358.72       7017.91       373.58 o                         
 -11  14   2       4110.41       3615.96       198.91 o                         
  -8  14   2       7365.01       7505.78       254.25 o                         
 -13  15   2       1793.86       1568.60       183.83 o                         
 -10  15   2       5229.67       5709.13       237.95 o                         
  -7  15   2       5128.51       4434.63       357.67 o                         
 -12  16   2       1809.70       1891.23       201.08 o                         
  -9  16   2       3426.27       3064.72       291.40 o                         
 -11  17   2        999.28       1175.70       180.76 o                         
   0   0   3     129585.26     131013.43      3194.73 o                         
   1   1   3       2518.53       2809.02        57.51 o                         
  -1   2   3        210.20        286.93        29.98 o                         
   2   2   3       3262.35       3342.03        73.83 o                         
  -3   3   3      24408.01      23797.99       223.81 o                         
   0   3   3       8543.02       9307.01       194.55 o                         
   3   3   3        135.89        129.65        18.32 o                         
  -5   4   3      34560.37      34364.54       224.00 o                         
  -2   4   3      12693.95      13393.26       166.63 o                         
   1   4   3       1292.05       1403.77        67.69 o                         
   4   4   3       9038.03       8583.30       170.01 o                         
  -7   5   3       9719.70      10277.27       118.21 o                         
  -4   5   3       8571.76       8434.20       101.66 o                         
  -1   5   3       3209.79       3245.60       181.48 o                         
   2   5   3         11.33          0.00        95.08 o                         
   5   5   3        315.49        306.85        60.75 o                         
  -9   6   3       3103.07       3429.13        75.86 o                         
  -6   6   3       4978.29       5207.43        66.01 o                         
  -3   6   3        446.80        449.32        61.77 o                         
   3   6   3        172.72        258.03        41.04 o                         
   6   6   3       4689.24       4592.64       161.93 o                         
 -11   7   3       6300.52       6451.21       169.86 o                         
  -8   7   3        112.93        135.46        25.63 o                         
  -5   7   3          5.10         41.51        24.77 o                         
   4   7   3          2.34          0.00        85.04 o                         
   7   7   3        150.07        120.32        95.68 o                         
 -13   8   3       3924.76       4104.26       165.34 o                         
 -10   8   3       3032.93       3100.52        83.58 o                         
  -7   8   3       1889.72       1964.12        53.13 o                         
  -4   8   3       3587.24       3856.61       261.68 o                         
   2   8   3       1373.40       1634.60       256.03 o                         
   5   8   3       2154.12       2113.04       147.54 o                         
   8   8   3        564.53        499.78       143.35 o                         
 -15   9   3        117.47         13.81       120.24 o                         
 -12   9   3       5328.45       4928.19       172.26 o                         
  -9   9   3       4082.01       4004.73        98.27 o                         
  -6   9   3        509.80        425.45        47.11 o                         
   3   9   3         26.67          0.00       219.16 o                         
   6   9   3          8.85        107.55       104.32 o                         
 -17  10   3        255.57        542.27       344.36 o                         
 -14  10   3       2005.05       1992.02       211.78 o                         
 -11  10   3        519.75        608.40        75.78 o                         
  -8  10   3       1834.98       1890.86        93.42 o                         
  -5  10   3         24.53         12.44        78.02 o                         
   4  10   3       3176.96       2920.29       398.63 o                         
   7  10   3        408.83        220.95       138.74 o                         
 -16  11   3        456.93        586.63       165.45 o                         
 -10  11   3       1005.98       1056.30       108.16 o                         
  -7  11   3       1538.08       1447.23       109.52 o                         
   5  11   3        693.39        820.99       232.22 o                         
 -12  12   3       1561.33       1754.41       161.28 o                         
  -9  12   3       2350.68       2491.51       139.40 o                         
  -6  12   3       3861.28       4049.62       317.17 o                         
 -11  13   3        404.00        382.46       112.17 o                         
  -8  13   3       8993.84       8804.38       460.46 o                         
 -13  14   3        229.65        499.93       230.90 o                         
 -10  14   3       2779.57       2790.26       574.01 o                         
  -7  14   3        273.99        182.86       156.38 o                         
 -12  15   3          4.11          0.00       175.35 o                         
  -9  15   3         78.08        179.54       165.38 o                         
 -11  16   3        136.95         75.01       138.87 o                         
 -10  17   3          3.12        292.90       229.52 o                         
  -1   1   4       6588.03       7667.85       304.46 o                         
  -3   2   4      17409.11      16577.31       212.14 o                         
   0   2   4       7564.01       6958.11       183.25 o                         
  -5   3   4      25750.63      26431.58       274.53 o                         
  -2   3   4      14954.68      14391.37       299.75 o                         
   1   3   4      61309.20      61690.72       714.02 o                         
  -7   4   4        324.14        374.09        39.42 o                         
  -4   4   4      28817.98      27838.17       286.46 o                         
  -1   4   4      46160.18      46373.74       735.06 o                         
   2   4   4      27912.92      27582.85       286.40 o                         
  -9   5   4       2961.08       2989.36        92.31 o                         
  -6   5   4        747.77        662.98        30.34 o                         
  -3   5   4      20502.51      21450.62       282.06 o                         
   0   5   4      50021.43      48969.22       781.33 o                         
   3   5   4       1398.54       1604.94        60.48 o                         
 -11   6   4       3091.47       3208.24       128.29 o                         
  -8   6   4      11524.57      11595.51       152.47 o                         
  -5   6   4      27698.46      27551.34       250.65 o                         
  -2   6   4      21171.52      21291.88       371.09 o                         
   1   6   4      10398.12       9790.96       331.10 o                         
   4   6   4       3302.28       3387.41       164.07 o                         
 -13   7   4       6338.10       6722.02       191.12 o                         
 -10   7   4      11411.92      11167.32       153.73 o                         
  -7   7   4      35957.41      35686.41       283.38 o                         
  -4   7   4        497.26        583.68        69.73 o                         
   5   7   4      13574.72      14371.15       500.88 o                         
 -15   8   4       1150.65       1291.21       181.38 o                         
 -12   8   4       6553.79       7079.04       504.97 o                         
  -9   8   4      26847.42      27314.66       288.90 o                         
  -6   8   4       6982.77       7146.97       132.13 o                         
   3   8   4      28820.62      26564.19      1053.80 o                         
   6   8   4       4999.73       5552.68       341.46 o                         
 -14   9   4       2519.25       2087.48       344.18 o                         
 -11   9   4       6794.63       6971.78       269.75 o                         
  -8   9   4      18473.53      18446.49       232.60 o                         
  -5   9   4         58.74        104.74        62.47 o                         
   4   9   4      11141.43      11279.67       678.92 o                         
   7   9   4        346.21        361.34       160.55 o                         
 -16  10   4       2502.43       3032.21       360.49 o                         
 -13  10   4       4376.80       4403.38       193.82 o                         
 -10  10   4       6306.25       6628.27       139.44 o                         
  -7  10   4      12273.41      11864.84       320.24 o                         
   5  10   4       4972.02       4670.97       519.20 o                         
 -15  11   4       4223.44       3861.81       389.51 o                         
 -12  11   4        792.71        914.95       132.85 o                         
  -9  11   4      11571.70      11090.34       428.94 o                         
 -11  12   4        315.58        539.38       114.22 o                         
  -8  12   4       9963.65      10474.58       579.40 o                         
 -13  13   4       1140.58       1238.20       206.99 o                         
 -10  13   4       1721.79       1771.76       224.59 o                         
  -7  13   4       2883.53       3037.52       296.56 o                         
 -12  14   4       3165.37       3767.56       311.84 o                         
  -9  14   4       1973.58       1655.13       316.59 o                         
 -14  15   4        732.99        994.80       323.06 o                         
 -11  15   4       6541.09       7286.82       509.98 o                         
   0   1   5        428.23        298.89        88.06 o                         
  -2   2   5       1968.43       2015.22        57.14 o                         
   1   2   5      16526.11      16303.56       284.88 o                         
  -4   3   5       1214.27       1125.86        46.88 o                         
  -1   3   5      18827.92      18249.57       355.42 o                         
   2   3   5       2413.81       2304.89        72.02 o                         
  -6   4   5       6317.24       6279.84       126.17 o                         
  -3   4   5        291.44        210.49        35.29 o                         
   0   4   5      36621.36      35612.14       477.16 o                         
   3   4   5        319.95        307.45        44.92 o                         
  -8   5   5        684.14        737.43        56.58 o                         
  -5   5   5        468.92        491.58        38.12 o                         
  -2   5   5       9340.59       9264.66       153.15 o                         
   1   5   5       9844.02       9681.08       163.85 o                         
   4   5   5       1542.42       1403.48        71.93 o                         
 -10   6   5        661.39        589.55        54.65 o                         
  -7   6   5       9650.05       9776.10       136.63 o                         
  -4   6   5         12.29         22.66        32.60 o                         
  -1   6   5       5215.76       5319.21       151.83 o                         
   2   6   5       1042.14       1057.81        63.98 o                         
   5   6   5       7028.45       6493.67       310.67 o                         
 -12   7   5        130.19         75.16       109.67 o                         
  -9   7   5       2350.69       2278.61        65.81 o                         
  -6   7   5       1065.92        975.82        55.21 o                         
  -3   7   5       1413.43       1341.62        61.31 o                         
   0   7   5        752.56        615.81        70.27 o                         
   6   7   5       2572.80       2094.31       180.12 o                         
 -14   8   5         22.07          0.00       155.39 o                         
 -11   8   5        272.81        403.53        71.83 o                         
  -8   8   5      14697.86      14689.96       307.09 o                         
  -5   8   5       4565.24       4643.23        99.40 o                         
  -2   8   5        508.73        433.95       103.80 o                         
   4   8   5       5303.78       5820.47       484.50 o                         
   7   8   5        167.30        272.26       123.09 o                         
 -16   9   5         30.76         29.67       179.75 o                         
 -13   9   5        400.60        709.73       150.09 o                         
 -10   9   5       5868.13       5813.47       135.06 o                         
  -7   9   5       8213.62       7886.23       139.65 o                         
 -15  10   5       1591.41       1203.27       183.99 o                         
 -12  10   5         13.88         29.03        91.10 o                         
  -9  10   5       5328.96       5450.44       147.15 o                         
  -6  10   5        871.22        981.58        96.27 o                         
 -14  11   5        904.96        900.64       182.48 o                         
 -11  11   5       1200.31       1078.06       115.44 o                         
  -8  11   5        739.15        448.41       121.52 o                         
 -13  12   5        472.26        355.97       150.02 o                         
 -10  12   5        341.93        136.15       139.14 o                         
  -7  12   5        151.66         21.04       169.41 o                         
 -12  13   5        106.68         32.47       157.14 o                         
  -9  13   5          2.70        142.39       195.08 o                         
 -14  14   5        272.84        122.06       185.85 o                         
 -11  14   5       1027.55       1396.57       325.92 o                         
 -13  15   5       1918.67       1699.24       252.63 o                         
 -10  15   5        642.39        617.51       175.50 o                         
   1   1   6      11332.61      10530.95       313.82 o                         
  -1   2   6      14247.56      12517.41       493.14 o                         
   2   2   6      11034.12      10313.73       217.73 o                         
  -3   3   6        685.04        775.44        37.29 o                         
   0   3   6       8824.74       8542.88       178.72 o                         
   3   3   6      10905.42      10691.83       167.89 o                         
  -5   4   6        238.82        230.12        35.02 o                         
  -2   4   6       3274.83       3259.92        94.17 o                         
   1   4   6      11867.01      12300.38       263.03 o                         
   4   4   6      20746.18      20645.85       257.97 o                         
  -7   5   6       1188.91       1263.32        57.67 o                         
  -4   5   6       1005.20       1123.18        46.66 o                         
  -1   5   6      14260.91      14433.79       337.96 o                         
   2   5   6       9291.77       9659.54       236.46 o                         
   5   5   6       5925.55       6011.04       166.21 o                         
  -9   6   6      16086.76      15995.81       298.35 o                         
  -6   6   6       4802.51       5036.54       100.92 o                         
  -3   6   6       7722.00       7571.68       200.19 o                         
   0   6   6       3796.09       3712.54       131.54 o                         
   3   6   6       7063.69       6859.51       249.12 o                         
   6   6   6       1062.76       1155.66       143.15 o                         
 -11   7   6         52.16        114.68        61.22 o                         
  -8   7   6      11171.67      11545.39       162.06 o                         
  -5   7   6       8901.06       9735.64       170.14 o                         
  -2   7   6      14473.92      14014.23       348.31 o                         
   1   7   6         18.76         45.33        58.81 o                         
   7   7   6       2062.57       2293.30       202.22 o                         
 -13   8   6        115.84         70.34       129.81 o                         
 -10   8   6       2169.42       2149.87        82.69 o                         
  -7   8   6       9825.63      10072.86       174.83 o                         
  -4   8   6      11601.12      11765.48       222.05 o                         
  -1   8   6         22.15         32.13        69.00 o                         
 -15   9   6       1418.75       1517.93       198.95 o                         
 -12   9   6        547.86        412.16        93.14 o                         
  -9   9   6       4000.55       4251.39       118.62 o                         
  -6   9   6       5803.20       6023.94       132.41 o                         
  -3   9   6       7123.27       6449.98       282.75 o                         
 -14  10   6       1031.34       1230.33       182.44 o                         
 -11  10   6       2091.40       1967.85       103.56 o                         
  -8  10   6       2894.54       2892.04       129.90 o                         
  -5  10   6       7792.47       6154.53       396.32 o                         
 -13  11   6       2816.61       2550.94       174.75 o                         
 -10  11   6       2541.88       2230.08       139.54 o                         
  -7  11   6       1323.43       1111.37       237.62 o                         
 -12  12   6       4913.91       4940.18       352.74 o                         
  -9  12   6        386.15        403.87       120.87 o                         
 -14  13   6       3588.07       3541.40       387.80 o                         
 -11  13   6       2415.24       2399.34       243.21 o                         
 -13  14   6       4230.42       5065.07       342.80 o                         
 -10  14   6        703.49        551.36       178.66 o                         
  -3   2   7       1666.19       1546.17        63.18 o                         
   0   2   7       9567.37       9606.10       276.44 o                         
  -5   3   7        466.89        459.83        54.90 o                         
  -2   3   7       2731.24       2661.58       160.80 o                         
   1   3   7        467.93        537.23        54.63 o                         
  -7   4   7      13447.08      14256.53       359.95 o                         
  -4   4   7        102.87        124.10        32.62 o                         
  -1   4   7       1331.65       1316.63       107.54 o                         
   2   4   7       1731.89       1770.43       123.21 o                         
  -9   5   7       5396.32       5764.89       184.84 o                         
  -6   5   7       8865.30       8381.70       175.99 o                         
  -3   5   7       2051.72       1918.78       111.98 o                         
   0   5   7        256.48        217.85        74.21 o                         
   3   5   7       8471.35       9221.28       244.06 o                         
 -11   6   7       2606.56       2465.94       128.09 o                         
  -8   6   7       3164.37       2951.00       110.55 o                         
  -5   6   7        176.00        195.28        49.45 o                         
  -2   6   7        888.84        973.66       152.03 o                         
   1   6   7       1965.24       2083.67       126.30 o                         
   4   6   7       4732.88       4636.05       221.14 o                         
 -13   7   7        371.41        176.50       130.87 o                         
 -10   7   7        874.91        778.97        74.55 o                         
  -7   7   7         63.80        135.71        52.25 o                         
  -4   7   7      15392.97      14990.49       283.37 o                         
  -1   7   7        560.96        571.22        91.09 o                         
   2   7   7       1531.92       1412.28       119.45 o                         
 -12   8   7        133.33         97.89       100.57 o                         
  -9   8   7        114.11        132.89        55.52 o                         
  -6   8   7       3658.01       3870.93       109.40 o                         
  -3   8   7       9172.64       9094.46       264.22 o                         
   0   8   7       1091.06        988.67       117.70 o                         
 -14   9   7        930.05        816.14       159.99 o                         
 -11   9   7        512.58        456.54       102.39 o                         
  -8   9   7        474.86        460.96        62.75 o                         
  -5   9   7      11576.44      11586.65       390.69 o                         
  -2   9   7       2038.69       2155.31       163.65 o                         
 -13  10   7        107.51         73.13       108.80 o                         
 -10  10   7       1282.34       1154.20       100.70 o                         
  -7  10   7        683.17        604.81        78.04 o                         
  -4  10   7       3323.69       2831.25       223.33 o                         
 -12  11   7       4810.47       4600.60       306.34 o                         
  -9  11   7        150.53         66.66        82.88 o                         
 -11  12   7       3705.88       3325.66       257.63 o                         
 -10  13   7       1205.16        855.58       184.17 o                         
   1   2   8       1124.61        953.21        90.53 o                         
  -4   3   8       8272.85       7843.44       208.25 o                         
  -1   3   8        802.38        561.30       120.13 o                         
   2   3   8       3079.58       3728.13       312.60 o                         
  -6   4   8       1938.34       1993.99       113.50 o                         
  -3   4   8       5873.83       5916.41       190.47 o                         
   0   4   8       1353.28       1647.30       157.56 o                         
   3   4   8       6992.10       6838.40       298.92 o                         
  -8   5   8       6047.00       5471.63       312.91 o                         
  -5   5   8       6465.97       6206.87       158.25 o                         
  -2   5   8       1196.51       1337.94       112.69 o                         
   1   5   8        374.88        331.91        84.17 o                         
   4   5   8       4655.93       5160.49       226.91 o                         
 -10   6   8       2640.49       2399.98       126.33 o                         
  -7   6   8        483.23        563.44        62.51 o                         
  -4   6   8       5360.98       5511.14       233.21 o                         
  -1   6   8       2960.86       3217.27       218.58 o                         
   2   6   8       3757.81       3672.55       198.86 o                         
   5   6   8        299.38          0.00       195.41 o                         
 -12   7   8       1098.43       1258.26       143.51 o                         
  -9   7   8       1226.56       1211.34       112.08 o                         
  -6   7   8       4420.73       4321.73       141.19 o                         
  -3   7   8       5850.95       5835.96       201.08 o                         
   0   7   8       1515.64       1700.33       118.07 o                         
   3   7   8       1392.91       1387.57       127.85 o                         
 -11   8   8       1218.01       1279.80       133.29 o                         
  -8   8   8         68.98         88.41        56.83 o                         
  -5   8   8       2623.62       2642.59       125.85 o                         
  -2   8   8       3614.51       3596.95       279.72 o                         
   1   8   8       3351.97       3486.71       179.53 o                         
 -13   9   8       4170.38       4169.74       422.54 o                         
 -10   9   8        194.82        190.87        90.75 o                         
  -7   9   8        331.01        316.94        84.48 o                         
  -4   9   8       3601.39       4065.09       182.99 o                         
  -1   9   8       3147.26       2793.79       194.73 o                         
 -12  10   8       2890.99       2642.60       172.64 o                         
  -9  10   8        301.07        254.81       115.32 o                         
  -6  10   8       2901.00       2939.63       227.75 o                         
  -3  10   8       1307.24       1218.84       183.96 o                         
 -11  11   8       1460.94       1717.73       177.31 o                         
  -8  11   8       2393.85       2669.08       242.47 o                         
  -5  11   8        926.11        616.54       223.34 o                         
 -10  12   8       2274.53       2367.17       330.71 o                         
   2   2   9        929.12       1089.60       213.39 o                         
   0   3   9        977.07        698.77       200.69 o                         
   3   3   9       1314.37       1361.92       168.38 o                         
  -5   4   9       9939.72      10096.96       259.38 o                         
  -2   4   9       3022.65       3001.71       299.91 o                         
   1   4   9        782.80        655.33       147.94 o                         
   4   4   9        393.92        295.57       107.84 o                         
  -7   5   9       4326.48       4706.75       301.65 o                         
  -4   5   9       6434.29       7159.86       227.33 o                         
  -1   5   9        141.53        201.05       105.90 o                         
   2   5   9       1124.17       1257.38       137.89 o                         
   5   5   9        459.04        573.15       123.56 o                         
  -9   6   9         62.81        152.15        89.28 o                         
  -6   6   9       1615.25       1679.07       145.36 o                         
  -3   6   9       2411.76       2508.74       175.46 o                         
   0   6   9       1538.72       1534.66       140.44 o                         
   3   6   9       1001.98       1310.85       149.05 o                         
   6   6   9       1162.51        806.14       261.17 o                         
 -11   7   9       4295.87       4642.80       286.08 o                         
  -8   7   9        101.40        203.95        95.17 o                         
  -5   7   9       1587.79       1652.83       155.78 o                         
  -2   7   9         82.05         96.82       109.06 o                         
   1   7   9       5588.31       5903.27       262.16 o                         
   4   7   9        109.70        214.99       150.79 o                         
 -10   8   9       1203.10        744.92       174.73 o                         
  -7   8   9         40.77         45.94        97.48 o                         
  -4   8   9       1814.69       1721.14       160.34 o                         
  -1   8   9       7222.15       8817.56       390.07 o                         
   2   8   9       1187.54       1209.74       167.36 o                         
  -9   9   9        371.40        406.70       134.80 o                         
  -6   9   9        730.91        776.05       128.84 o                         
  -3   9   9       1094.80       1109.34       147.23 o                         
   0   9   9       3771.12       4077.89       239.91 o                         
 -11  10   9       1459.81       1214.23       168.54 o                         
  -8  10   9       1199.34       1213.91       155.36 o                         
  -5  10   9        433.84        336.54       110.41 o                         
  -2  10   9        763.39        492.74       169.01 o                         
 -10  11   9        793.74        825.56       296.28 o                         
  -7  11   9       2354.96       2875.28       211.44 o                         
  -4  11   9         49.04          0.00       144.33 o                         
  -5   3  10       3337.34       3465.89       261.86 o                         
   1   3  10       1439.15       1555.72       555.61 o                         
  -7   4  10         15.56         22.44       142.49 o                         
  -1   4  10        998.23        930.10       134.98 o                         
   2   4  10       1342.46       1153.91       266.41 o                         
  -9   5  10        205.18         50.45       112.02 o                         
  -3   5  10       2264.09       2365.15       213.75 o                         
   0   5  10       1586.57       1648.38       183.38 o                         
   3   5  10         65.94         27.19       110.68 o                         
  -8   6  10        452.43        392.45       201.35 o                         
  -5   6  10       3225.51       2769.23       243.33 o                         
  -2   6  10       2572.39       2453.19       225.96 o                         
   1   6  10       1715.55       1856.19       215.28 o                         
   4   6  10        181.83         21.47       129.52 o                         
 -10   7  10        908.52        903.80       240.09 o                         
  -7   7  10       1531.70       1599.57       312.56 o                         
  -4   7  10         75.60          0.00       129.69 o                         
  -1   7  10       2542.27       2610.78       229.32 o                         
   2   7  10       1281.93       1297.23       163.29 o                         
  -9   8  10       1161.96       1302.09       468.76 o                         
  -6   8  10        687.37        638.69       148.66 o                         
  -3   8  10         71.44        152.45       122.16 o                         
   0   8  10       1814.36       2014.21       265.60 o                         
  -8   9  10        967.94        660.79       184.34 o                         
  -5   9  10          4.11         54.79       131.57 o                         
  -2   9  10        719.18        563.74       151.67 o                         
  -7  10  10       1213.69       1364.80       177.25 o                         
  -4  10  10        239.67        182.25       123.91 o                         
   0   4  11       6417.40       7600.34      1395.09 o                         
   3   4  11         84.56        105.91       133.57 o                         
  -8   5  11         62.21        186.75       164.92 o                         
  -2   5  11       1529.58       1416.05       277.64 o                         
   1   5  11       1899.88       2057.60       191.29 o                         
  -4   6  11        619.22        576.52       172.78 o                         
  -1   6  11        617.57        816.65       220.60 o                         
   2   6  11        412.76        284.27       144.23 o                         
  -6   7  11        406.39        344.60       281.26 o                         
  -3   7  11        124.50        136.78       168.50 o                         
   0   7  11       1829.78       1671.75       185.80 o                         
  -5   8  11        355.57        288.74       181.23 o                         
  -2   8  11        492.49        420.29       124.65 o                         
                                                                                
