# Supplementary material for: Attractive and repulsive forces in a crystal of [Rb(18-crown-6)][SbCl6] under high pressure
Source: Acta Crystallogr B Struct Sci Cryst Eng Mater. 2024 Mar 20;80(Pt 2):135–45. doi: 10.1107/S2052520624001586 (PMC10994168; doi:10.1107/S2052520624001586)
Supplement: Supplementary file 15 [file b-80-00135-Rb16k1sup15.hkl]

data_Rb16k1                                                                     
_shelx_title ' Rb16k1 in R-3'                                                   
_shelx_refln_list_code          4                                               
_shelx_F_calc_maximum      380.06                                               
_exptl_crystal_F_000      1002.00                                               
_reflns_d_resolution_high  0.7714                                               
                                                                                
loop_                                                                           
 _space_group_symop_operation_xyz                                               
 'x, y, z'                                                                      
 '-y, x-y, z'                                                                   
 '-x+y, -x, z'                                                                  
 'x+2/3, y+1/3, z+1/3'                                                          
 '-y+2/3, x-y+1/3, z+1/3'                                                       
 '-x+y+2/3, -x+1/3, z+1/3'                                                      
 'x+1/3, y+2/3, z+2/3'                                                          
 '-y+1/3, x-y+2/3, z+2/3'                                                       
 '-x+y+1/3, -x+2/3, z+2/3'                                                      
 '-x, -y, -z'                                                                   
 'y, -x+y, -z'                                                                  
 'x-y, x, -z'                                                                   
 '-x+2/3, -y+1/3, -z+1/3'                                                       
 'y+2/3, -x+y+1/3, -z+1/3'                                                      
 'x-y+2/3, x+1/3, -z+1/3'                                                       
 '-x+1/3, -y+2/3, -z+2/3'                                                       
 'y+1/3, -x+y+2/3, -z+2/3'                                                      
 'x-y+1/3, x+2/3, -z+2/3'                                                       
                                                                                
_cell_length_a    13.7392                                                       
_cell_length_b    13.7392                                                       
_cell_length_c     9.5341                                                       
_cell_angle_alpha  90.000                                                       
_cell_angle_beta   90.000                                                       
_cell_angle_gamma 120.000                                                       
                                                                                
_shelx_F_squared_multiplier     1.000                                           
                                                                                
loop_                                                                           
 _refln_index_h                                                                 
 _refln_index_k                                                                 
 _refln_index_l                                                                 
 _refln_F_squared_calc                                                          
 _refln_F_squared_meas                                                          
 _refln_F_squared_sigma                                                         
 _refln_observed_status                                                         
  -1   2   0      60437.55      57940.31       756.60 o                         
   0   3   0      17031.17      16959.05       362.31 o                         
  -2   4   0      30825.31      32701.49       452.35 o                         
  -4   5   0      31033.16      32176.58       540.26 o                         
  -1   5   0      11717.24      11158.66       404.75 o                         
  -3   6   0      55405.29      56120.52       765.86 o                         
   0   6   0      15719.21      15650.02       466.92 o                         
  -5   7   0      49780.57      48847.12       599.69 o                         
  -2   7   0      21366.37      19561.69       814.21 o                         
  -7   8   0       6974.24       6847.67       305.52 o                         
  -4   8   0     105534.52     102159.87      1389.11 o                         
  -1   8   0      17693.37      17533.70       655.18 o                         
  -6   9   0      25050.98      24744.54       305.14 o                         
  -3   9   0      52299.26      49215.51       786.64 o                         
   0   9   0       3786.17       3905.65       191.99 o                         
  -8  10   0      13166.59      12749.64       325.96 o                         
  -5  10   0      22437.74      22414.06       309.86 o                         
 -10  11   0       8606.19       9462.16       287.65 o                         
  -7  11   0      17875.43      17801.78       346.12 o                         
  -4  11   0      10049.94       9774.63       499.86 o                         
  -9  12   0      11406.34      11123.38       225.15 o                         
  -6  12   0       3442.35       3702.19       162.97 o                         
 -11  13   0       8643.90       9291.69       373.31 o                         
  -8  13   0       1472.66       1511.49       107.99 o                         
  -5  13   0       6758.35       6058.16       309.32 o                         
 -10  14   0       1764.11       1699.49       138.23 o                         
  -7  14   0      10109.23      10214.59       345.10 o                         
 -12  15   0       5378.86       5348.40       290.89 o                         
  -9  15   0       9968.26      10140.88       272.99 o                         
  -6  15   0      10113.94       9728.91       597.00 o                         
 -11  16   0       4225.40       4803.20       226.27 o                         
  -8  16   0      15098.69      15166.93       454.14 o                         
 -13  17   0       1998.16       1931.48       178.56 o                         
 -10  17   0       4397.99       5091.54       243.04 o                         
  -1   1   1       3670.53       3756.97        44.74 o                         
  -3   2   1      19425.50      21186.80       151.91 o                         
   0   2   1      18377.24      19053.43       369.22 o                         
  -5   3   1        920.69       1030.12        31.98 o                         
  -2   3   1      21308.67      23062.04       185.84 o                         
   1   3   1      24430.67      24860.36       344.81 o                         
  -7   4   1      15865.93      15907.72       200.52 o                         
  -4   4   1       3200.98       3298.23        57.67 o                         
  -1   4   1      25591.04      24776.57       748.73 o                         
   2   4   1       1765.53       1867.40        41.83 o                         
  -9   5   1       4759.33       4812.80       111.17 o                         
  -6   5   1      28761.78      31057.03       402.10 o                         
  -3   5   1        995.10       1083.03        29.84 o                         
   0   5   1      15243.45      16003.02       323.98 o                         
   3   5   1      11658.70      10994.98       196.69 o                         
 -11   6   1       3911.50       3902.11       228.46 o                         
  -8   6   1         98.09         81.73        35.70 o                         
  -5   6   1        144.39         96.92        19.75 o                         
  -2   6   1       2621.53       2829.86       192.21 o                         
   1   6   1       1718.54       1799.10       120.75 o                         
   4   6   1       2762.18       2823.91       104.02 o                         
 -13   7   1        221.37        257.21       135.92 o                         
 -10   7   1        252.54        287.96        99.63 o                         
  -7   7   1       6817.08       6453.59       152.27 o                         
  -4   7   1       9997.24       9826.04       140.10 o                         
   2   7   1       5231.94       5056.40       140.13 o                         
   5   7   1        808.26        937.56        99.13 o                         
 -15   8   1       1007.24        743.28       228.01 o                         
 -12   8   1       2405.93       2212.47       153.95 o                         
  -6   8   1       2377.67       2488.59       114.04 o                         
  -3   8   1       7140.24       6770.36       209.54 o                         
   0   8   1       6554.53       6897.79       361.90 o                         
   3   8   1      14834.71      14053.87       529.33 o                         
   6   8   1        101.86         74.63        88.90 o                         
 -17   9   1       1478.46       1343.61       409.75 o                         
 -14   9   1       1336.49       1388.18       192.13 o                         
  -8   9   1        809.22        646.55        59.53 o                         
  -5   9   1      13613.18      13793.50       216.43 o                         
   1   9   1       4570.20       4832.08       289.02 o                         
   4   9   1        996.13       1086.80       118.09 o                         
   7   9   1       1468.54       1673.06       161.70 o                         
 -16  10   1         52.56         72.10       191.03 o                         
 -10  10   1        212.46        210.55        92.35 o                         
  -7  10   1         10.60          6.04        49.78 o                         
  -4  10   1        615.58        822.70        98.62 o                         
   2  10   1        817.97        716.42       116.20 o                         
   5  10   1         53.88          0.00       108.18 o                         
  -9  11   1          8.54         36.64        75.54 o                         
  -6  11   1       4499.66       4527.93       153.11 o                         
   3  11   1        546.72        799.68       128.33 o                         
   6  11   1        730.64        853.93       149.56 o                         
 -11  12   1       5243.94       5195.85       227.85 o                         
  -8  12   1        174.15        135.17        50.82 o                         
  -5  12   1       3215.72       3176.26       220.44 o                         
   4  12   1        320.77        671.06       146.80 o                         
 -10  13   1       3988.73       4069.36       175.59 o                         
  -7  13   1       2846.70       3021.08       150.85 o                         
 -12  14   1         81.64          0.00        92.57 o                         
  -9  14   1       2772.48       2854.81       127.79 o                         
  -6  14   1        526.13        633.25       130.54 o                         
 -11  15   1        709.83        699.96       130.82 o                         
  -8  15   1       1196.37       1303.88       171.38 o                         
 -13  16   1        491.89        810.98       150.53 o                         
 -10  16   1         12.20        152.75       113.26 o                         
 -12  17   1        680.45        553.26       144.01 o                         
  -9  17   1       2346.72       1928.17       255.76 o                         
   0   1   2      68876.41      67399.80       874.95 o                         
  -2   2   2      27411.34      26639.78       212.51 o                         
   1   2   2       5700.83       5593.68        80.05 o                         
  -4   3   2     144443.41     139105.55       900.88 o                         
  -1   3   2      10539.82      10792.93       356.54 o                         
   2   3   2      43619.14      44498.50       437.82 o                         
  -6   4   2      13551.28      11849.03       136.70 o                         
  -3   4   2     133545.12     133224.89      1000.22 o                         
   0   4   2       3366.13       3342.14       164.66 o                         
   3   4   2      25570.51      24831.34       459.40 o                         
  -8   5   2      16711.20      16661.88       289.37 o                         
  -5   5   2     103332.13     100168.83       765.62 o                         
  -2   5   2      18624.51      19156.28       365.48 o                         
   1   5   2      15661.17      16125.14       405.53 o                         
   4   5   2       6973.31       6931.42       132.42 o                         
 -10   6   2      17979.07      17279.58       477.67 o                         
  -7   6   2       7688.75       7378.58       125.59 o                         
  -4   6   2      56632.63      54990.14       539.92 o                         
   2   6   2      18618.57      19151.48       289.30 o                         
   5   6   2       2361.49       2392.54        94.49 o                         
 -12   7   2      24982.81      24179.89       639.96 o                         
  -9   7   2      17573.85      18136.68       297.13 o                         
  -6   7   2      26252.71      26825.19       288.98 o                         
  -3   7   2      14319.18      13134.74       246.35 o                         
   3   7   2      17664.94      17614.84       296.44 o                         
   6   7   2       3394.60       3580.26       149.64 o                         
 -14   8   2      13310.59      13145.24       302.99 o                         
 -11   8   2      23357.62      22851.48       408.85 o                         
  -8   8   2       2145.25       2313.43        72.74 o                         
  -5   8   2       7351.99       7380.43       108.30 o                         
   1   8   2      31827.12      33979.82      2008.01 o                         
   4   8   2       5655.72       5869.56       199.61 o                         
   7   8   2       5518.80       5777.74       204.93 o                         
 -16   9   2       4194.61       3562.50       273.37 o                         
 -13   9   2      20103.04      18504.24       831.57 o                         
 -10   9   2       5725.69       4925.13       297.62 o                         
  -7   9   2       3686.56       3657.50        98.12 o                         
  -4   9   2      10663.75      10943.59       270.06 o                         
   2   9   2      11290.46      11537.33       489.73 o                         
   5   9   2       1500.46       1485.03       131.98 o                         
   8   9   2        528.22        605.74       117.86 o                         
 -15  10   2       3922.45       3505.85       240.80 o                         
  -9  10   2       4001.19       3686.86       174.02 o                         
  -6  10   2      13710.95      13440.44       213.22 o                         
   3  10   2       1373.81       1614.23       155.77 o                         
   6  10   2       7122.00       8055.47       402.36 o                         
 -11  11   2       5252.28       4926.43       354.11 o                         
  -8  11   2      54617.75      53982.84       616.32 o                         
  -5  11   2       5978.28       5273.47       186.96 o                         
   4  11   2      10431.95      10981.04       736.86 o                         
 -10  12   2       8989.49       9266.49       210.59 o                         
  -7  12   2      19615.49      19225.74       398.10 o                         
   5  12   2       9095.95      10161.06       415.10 o                         
 -12  13   2       5163.25       5734.75       569.20 o                         
  -9  13   2      17883.08      18343.02       325.01 o                         
  -6  13   2       7615.06       6801.48       272.57 o                         
 -11  14   2       4233.19       4502.69       162.44 o                         
  -8  14   2       7694.21       7807.63       252.98 o                         
 -13  15   2       1716.15       1821.02       152.49 o                         
 -10  15   2       5296.65       4876.40       179.30 o                         
  -7  15   2       5060.42       4623.95       291.40 o                         
 -12  16   2       1857.99       1739.93       149.51 o                         
  -9  16   2       3459.96       3362.60       268.13 o                         
 -11  17   2        964.48        774.50       148.03 o                         
   0   0   3     131335.77     128604.36      3365.61 o                         
   1   1   3       2377.70       2721.22        58.65 o                         
  -1   2   3        186.02        270.01        15.90 o                         
   2   2   3       3157.53       3311.98        51.16 o                         
  -3   3   3      23483.82      22894.16       174.78 o                         
   0   3   3       8681.43       9695.04       162.62 o                         
   3   3   3        178.15        207.31        19.01 o                         
  -5   4   3      34154.09      33874.27       224.71 o                         
  -2   4   3      12713.24      13403.29       232.87 o                         
   1   4   3       1360.14       1495.42        63.74 o                         
   4   4   3       9280.67       8562.61       145.70 o                         
  -7   5   3       9206.90       9953.22       120.77 o                         
  -4   5   3       8179.44       7788.28        96.04 o                         
  -1   5   3       3285.06       3395.44       139.83 o                         
   2   5   3          6.59          0.00        42.76 o                         
   5   5   3        328.83        355.46        54.03 o                         
  -9   6   3       3156.72       3574.70        79.64 o                         
  -6   6   3       4805.61       4930.63        72.47 o                         
  -3   6   3        424.12        466.67        37.72 o                         
   3   6   3        166.53        266.45        48.08 o                         
   6   6   3       4781.58       4588.69       197.92 o                         
 -11   7   3       6242.10       6531.57       161.80 o                         
  -8   7   3        124.83        130.54        22.79 o                         
  -5   7   3         11.51         21.80        26.40 o                         
   4   7   3          2.53          0.00        58.38 o                         
   7   7   3        131.99        213.82       128.39 o                         
 -13   8   3       3794.31       4059.97       159.92 o                         
 -10   8   3       3185.64       3234.09       107.78 o                         
  -7   8   3       2094.49       2094.23        62.24 o                         
  -4   8   3       3678.71       3490.38       124.73 o                         
   2   8   3       1319.14       1363.92       154.79 o                         
   5   8   3       2261.89       2312.09       132.44 o                         
   8   8   3        574.11        737.75       140.81 o                         
 -15   9   3         94.63         77.30        99.23 o                         
 -12   9   3       5255.20       5728.18       295.92 o                         
  -9   9   3       4218.94       4235.11       105.75 o                         
  -6   9   3        498.86        502.52        44.86 o                         
   3   9   3         54.95         23.64       118.36 o                         
   6   9   3          3.90         68.81       100.01 o                         
 -17  10   3        280.75        204.64       284.93 o                         
 -14  10   3       2132.07       1896.00       209.54 o                         
 -11  10   3        506.21        547.26        74.37 o                         
  -8  10   3       1797.27       1713.41        79.50 o                         
  -5  10   3         27.12        101.06        72.82 o                         
   4  10   3       3260.49       3895.07       956.24 o                         
   7  10   3        485.09        448.55       123.25 o                         
 -16  11   3        503.22         86.98       234.29 o                         
 -10  11   3        959.03        984.97        88.39 o                         
  -7  11   3       1583.36       1452.79       150.95 o                         
   5  11   3        769.18       1008.30       185.50 o                         
 -12  12   3       1604.19       1720.68       149.04 o                         
  -9  12   3       2316.07       2337.34       106.92 o                         
  -6  12   3       3958.06       3612.46       171.04 o                         
 -11  13   3        313.27        296.55        69.86 o                         
  -8  13   3       9150.96       8151.74       251.76 o                         
 -13  14   3        194.51        213.04       129.06 o                         
 -10  14   3       2782.25       2598.69       272.41 o                         
  -7  14   3        284.29         48.33       130.16 o                         
 -12  15   3          9.53          0.00       102.29 o                         
  -9  15   3         48.86          0.00       127.96 o                         
 -11  16   3        168.67         28.23       124.15 o                         
 -10  17   3          9.94          0.00       141.62 o                         
  -1   1   4       7160.66       8487.09       188.86 o                         
  -3   2   4      18051.87      17962.54       161.83 o                         
   0   2   4       8111.88       7593.87       119.68 o                         
  -5   3   4      25654.41      26264.54       239.24 o                         
  -2   3   4      15282.07      15013.54       157.88 o                         
   1   3   4      62612.38      61358.30       751.49 o                         
  -7   4   4        391.86        417.33        31.69 o                         
  -4   4   4      28530.27      27794.70       231.27 o                         
  -1   4   4      47846.27      47631.82       928.71 o                         
   2   4   4      28986.11      29108.90       333.68 o                         
  -9   5   4       3145.14       3266.14        97.60 o                         
  -6   5   4        735.71        727.92        24.93 o                         
  -3   5   4      20482.53      21717.56       322.48 o                         
   0   5   4      51516.13      52524.37      1500.99 o                         
   3   5   4       1580.39       1693.90        50.90 o                         
 -11   6   4       3249.98       3164.16       170.09 o                         
  -8   6   4      12280.27      12812.15       126.19 o                         
  -5   6   4      28551.32      27539.71       273.19 o                         
  -2   6   4      21637.98      22359.39       509.63 o                         
   1   6   4      10635.14       9773.59       461.31 o                         
   4   6   4       3690.09       3894.15       111.19 o                         
 -13   7   4       6324.68       6939.02       216.79 o                         
 -10   7   4      11549.63      11355.36       159.26 o                         
  -7   7   4      37104.17      36814.10       320.67 o                         
  -4   7   4        585.95        668.50        50.62 o                         
   5   7   4      14063.52      15543.17       361.52 o                         
 -15   8   4       1193.79       1197.40       146.31 o                         
 -12   8   4       6771.94       7031.16       270.60 o                         
  -9   8   4      27579.74      27735.69       291.31 o                         
  -6   8   4       7547.42       7174.59       154.50 o                         
   6   8   4       5372.47       5915.28       235.53 o                         
 -14   9   4       2550.85       2509.93       169.77 o                         
 -11   9   4       7043.98       7206.42       224.72 o                         
  -8   9   4      19012.49      18566.65       278.70 o                         
  -5   9   4         84.81        142.44        45.04 o                         
   4   9   4      11440.43      11377.85       629.70 o                         
   7   9   4        356.07        683.46       329.60 o                         
 -16  10   4       2745.07       2357.17       256.49 o                         
 -13  10   4       4487.50       4639.97       294.71 o                         
 -10  10   4       6490.19       7001.44       260.95 o                         
  -7  10   4      12851.22      12400.60       255.01 o                         
   5  10   4       5220.66       6507.76       530.55 o                         
 -15  11   4       4379.44       5237.71       446.82 o                         
 -12  11   4        824.85        872.03       101.29 o                         
  -9  11   4      11919.82      12119.78       262.01 o                         
  -6  11   4       5666.46       5047.45       303.61 o                         
 -11  12   4        331.27        307.69        81.80 o                         
  -8  12   4       9803.98       9493.09       263.14 o                         
 -13  13   4       1257.50       1102.12       153.49 o                         
 -10  13   4       1811.42       1778.65       124.88 o                         
  -7  13   4       2905.55       2176.24       260.87 o                         
 -12  14   4       3392.31       3084.56       209.23 o                         
  -9  14   4       2074.42       1949.70       166.04 o                         
 -14  15   4        718.25        691.12       242.60 o                         
 -11  15   4       6815.44       6273.39       251.40 o                         
   0   1   5        470.96        404.98       108.39 o                         
  -2   2   5       1782.98       1856.65        38.21 o                         
   1   2   5      16218.38      16512.37       238.72 o                         
  -4   3   5       1517.42       1452.93        46.05 o                         
  -1   3   5      18278.02      18144.38       284.83 o                         
   2   3   5       2285.19       2058.84        61.79 o                         
  -6   4   5       6322.48       6404.42        88.43 o                         
  -3   4   5        400.81        337.79        24.56 o                         
   0   4   5      35634.06      34140.48       751.26 o                         
   3   4   5        305.07        351.52        36.23 o                         
  -8   5   5        665.11        682.19        43.26 o                         
  -5   5   5        591.42        642.22        34.45 o                         
  -2   5   5       8944.38       8229.75       173.61 o                         
   1   5   5       9414.62       9237.40       208.21 o                         
   4   5   5       1717.68       1664.67        67.37 o                         
 -10   6   5        633.58        639.37        51.78 o                         
  -7   6   5       9386.73       9208.25       111.75 o                         
  -4   6   5          3.07         44.71        27.49 o                         
  -1   6   5       4781.35       4618.48       164.22 o                         
   2   6   5        999.25        982.77       202.41 o                         
   5   6   5       7073.42       6636.25       206.45 o                         
 -12   7   5         87.59         44.02        78.68 o                         
  -9   7   5       2226.93       2102.95        56.64 o                         
  -6   7   5        988.08        935.86        44.57 o                         
  -3   7   5       1468.70       1300.55       102.01 o                         
   0   7   5        651.06        528.56        99.45 o                         
   6   7   5       2602.29       2628.16       163.96 o                         
 -14   8   5         21.57         37.29       118.99 o                         
 -11   8   5        187.47        163.75        76.86 o                         
  -8   8   5      14665.75      14352.39       171.93 o                         
  -5   8   5       4667.47       4645.53       115.11 o                         
  -2   8   5        430.02        295.63       140.69 o                         
   4   8   5       5338.32       4970.64       421.62 o                         
   7   8   5        165.69        171.58       125.40 o                         
 -16   9   5         26.32         78.35       122.02 o                         
 -13   9   5        462.07        476.35       141.88 o                         
 -10   9   5       5628.18       5651.62       127.73 o                         
  -7   9   5       8256.16       7692.73       166.17 o                         
   5   9   5       3272.62       3381.23       235.60 o                         
 -15  10   5       1619.47       1769.50       181.83 o                         
 -12  10   5          8.05         28.08       111.24 o                         
  -9  10   5       5104.58       5190.69       193.40 o                         
  -6  10   5        853.23        849.90        92.19 o                         
 -14  11   5        991.24       1365.27       283.46 o                         
 -11  11   5       1297.24       1149.83       157.59 o                         
  -8  11   5        904.27        992.18       123.34 o                         
 -13  12   5        496.76        367.79       168.36 o                         
 -10  12   5        288.74        253.12       104.30 o                         
  -7  12   5        134.45        165.49       100.50 o                         
 -12  13   5        118.18          1.17       131.88 o                         
  -9  13   5          5.12         47.74       193.51 o                         
 -14  14   5        280.88        223.08       169.27 o                         
 -11  14   5       1017.60       1008.08       138.72 o                         
 -13  15   5       2034.30       2148.20       207.13 o                         
 -10  15   5        684.20        412.96       233.11 o                         
   1   1   6      12055.33      11671.09       260.36 o                         
  -1   2   6      15146.03      14502.25       338.87 o                         
   2   2   6      11544.04      11237.51       296.26 o                         
  -3   3   6        886.48        910.71        43.78 o                         
   0   3   6       8896.47       8734.57       159.77 o                         
   3   3   6      11677.69      11240.47       139.48 o                         
  -5   4   6        178.67        229.37        30.45 o                         
  -2   4   6       3359.88       3436.77        94.06 o                         
   1   4   6      11960.70      12432.09       229.12 o                         
   4   4   6      22087.93      22846.23       288.58 o                         
  -7   5   6       1416.72       1428.15        46.55 o                         
  -4   5   6       1191.22       1234.32        39.52 o                         
  -1   5   6      14529.69      14827.15       257.45 o                         
   2   5   6      10058.33       9879.81       278.14 o                         
   5   5   6       6252.46       6647.46       165.50 o                         
  -9   6   6      16786.04      17207.17       184.73 o                         
  -6   6   6       5242.47       5442.34        94.37 o                         
  -3   6   6       8172.40       8117.69       162.13 o                         
   0   6   6       3882.60       3936.67       143.00 o                         
   3   6   6       7550.37       7396.11       238.76 o                         
   6   6   6       1147.79       1401.57       110.51 o                         
 -11   7   6         80.13         94.67        58.92 o                         
  -8   7   6      11406.53      11471.43       151.85 o                         
  -5   7   6       9882.22      10139.74       164.29 o                         
  -2   7   6      15290.99      14586.28       277.94 o                         
   1   7   6         18.62          0.00        79.16 o                         
   7   7   6       2280.40       2378.77       170.51 o                         
 -13   8   6        158.02        137.27        85.68 o                         
 -10   8   6       2167.75       2300.34        87.46 o                         
  -7   8   6       9848.41       9861.82       149.71 o                         
  -4   8   6      12381.17      12692.53       265.72 o                         
  -1   8   6         40.10         65.84        90.26 o                         
 -15   9   6       1648.57       2005.05       175.83 o                         
 -12   9   6        676.32        744.42       101.65 o                         
  -9   9   6       4067.25       3932.97       116.14 o                         
  -6   9   6       6203.11       6189.28       135.51 o                         
  -3   9   6       7683.33       8026.22       448.54 o                         
 -14  10   6       1080.11        986.33       235.32 o                         
 -11  10   6       2256.20       2402.70       141.56 o                         
  -8  10   6       3080.23       3148.68       147.46 o                         
  -5  10   6       8240.40       8112.70       485.49 o                         
 -13  11   6       3095.89       2937.24       200.96 o                         
 -10  11   6       2782.39       3118.21       200.65 o                         
  -7  11   6       1384.23        896.58       137.89 o                         
 -12  12   6       5251.07       5648.85       231.11 o                         
  -9  12   6        494.38        209.96       157.10 o                         
 -11  13   6       2798.62       3150.24       254.52 o                         
 -10  14   6        805.38        651.90       147.89 o                         
  -3   2   7       1536.14       1548.97        67.70 o                         
   0   2   7       9184.14       8933.57       211.75 o                         
  -5   3   7        476.71        450.50        38.18 o                         
  -2   3   7       2591.99       2364.10        83.56 o                         
   1   3   7        359.30        398.30        46.78 o                         
  -7   4   7      13487.67      13742.59       220.12 o                         
  -4   4   7        127.44         93.78        30.30 o                         
  -1   4   7       1087.32       1045.62        74.61 o                         
   2   4   7       1537.95       1613.36        89.94 o                         
  -9   5   7       5291.63       5342.57       135.18 o                         
  -6   5   7       9101.85       8880.76       133.10 o                         
  -3   5   7       2126.74       1875.18       153.16 o                         
   0   5   7        162.59        267.91        55.83 o                         
   3   5   7       8278.31       8218.94       203.24 o                         
 -11   6   7       2553.00       2373.00       107.02 o                         
  -8   6   7       2924.79       2909.21        71.56 o                         
  -5   6   7        131.85        150.71        39.75 o                         
  -2   6   7        744.33        724.86        77.25 o                         
   1   6   7       1911.11       1856.77        98.62 o                         
   4   6   7       4573.48       4450.00       197.89 o                         
 -13   7   7        440.10        413.81       103.45 o                         
 -10   7   7        852.45        879.75        57.58 o                         
  -7   7   7         29.13         32.96        39.80 o                         
  -4   7   7      15317.84      15616.47       292.54 o                         
  -1   7   7        531.92        551.52        75.74 o                         
   2   7   7       1440.52       1465.20       131.10 o                         
 -12   8   7        127.29         68.08        74.45 o                         
  -9   8   7         70.88        105.28        47.61 o                         
  -6   8   7       3453.35       3513.54        95.90 o                         
  -3   8   7       9281.81       9256.68       309.35 o                         
   0   8   7       1237.59       1276.92       133.13 o                         
 -14   9   7        996.23       1013.96       140.65 o                         
 -11   9   7        481.83        403.78        79.70 o                         
  -8   9   7        404.16        465.90        79.80 o                         
  -5   9   7      11461.11      11608.26       401.97 o                         
  -2   9   7       1991.58       2186.73       150.48 o                         
 -13  10   7        102.61        157.65       118.58 o                         
 -10  10   7       1244.87       1045.28        94.78 o                         
  -7  10   7        627.10        493.78       131.28 o                         
  -4  10   7       3135.73       3202.91       339.97 o                         
 -12  11   7       4972.11       4722.19       217.81 o                         
  -9  11   7        129.94        122.67        84.28 o                         
 -11  12   7       3887.63       3323.22       182.43 o                         
 -10  13   7       1191.04       1125.64       184.77 o                         
   1   2   8       1232.20       1075.59        89.19 o                         
  -4   3   8       9202.65       8713.37       189.67 o                         
  -1   3   8        911.97        761.89        99.24 o                         
   2   3   8       3378.17       3360.98       115.87 o                         
  -6   4   8       2075.37       2140.30        75.74 o                         
  -3   4   8       6434.54       6167.28       151.82 o                         
   0   4   8       1277.19       1308.85        88.51 o                         
   3   4   8       7260.51       7409.06       189.63 o                         
  -8   5   8       6297.20       6302.73       148.75 o                         
  -5   5   8       7169.52       6737.11       217.77 o                         
  -2   5   8       1362.51       1424.30       106.94 o                         
   1   5   8        462.07        337.03        67.35 o                         
   4   5   8       4608.15       5051.00       188.81 o                         
 -10   6   8       2867.86       2861.70       113.00 o                         
  -7   6   8        569.52        589.13        52.03 o                         
  -4   6   8       5771.32       6367.70       505.95 o                         
  -1   6   8       3381.67       3474.73       147.20 o                         
   2   6   8       4061.72       4142.72       173.30 o                         
   5   6   8        335.12        368.25       118.90 o                         
 -12   7   8       1299.56       1182.89       115.92 o                         
  -9   7   8       1330.57       1304.36        75.42 o                         
  -6   7   8       4745.74       4564.08       156.33 o                         
  -3   7   8       6062.81       5988.65       247.40 o                         
   0   7   8       1713.72       1992.87       113.15 o                         
   3   7   8       1489.07       1420.24       122.07 o                         
 -11   8   8       1465.25       1592.47       110.21 o                         
  -8   8   8         59.39         54.14        55.21 o                         
  -5   8   8       2677.95       2653.62       383.71 o                         
  -2   8   8       3952.98       4069.07       182.27 o                         
   1   8   8       3700.43       3857.10       200.51 o                         
 -13   9   8       4623.45       4543.95       218.15 o                         
 -10   9   8        262.51        149.36        68.27 o                         
  -7   9   8        344.69        448.94        97.99 o                         
  -4   9   8       3540.00       3448.14       164.26 o                         
  -1   9   8       3580.32       3540.06       270.15 o                         
 -12  10   8       3160.14       3026.55       182.97 o                         
  -9  10   8        410.35        400.40        96.63 o                         
  -6  10   8       3088.03       3174.22       229.23 o                         
  -3  10   8       1465.99        870.42       232.27 o                         
 -11  11   8       1463.39       1319.68       194.12 o                         
  -8  11   8       2726.78       2896.71       346.34 o                         
  -5  11   8       1053.88       1372.98       278.74 o                         
 -10  12   8       2596.44       2816.22       211.76 o                         
   2   2   9        893.50       1223.68       154.02 o                         
   0   3   9       1049.56        844.62       137.91 o                         
   3   3   9       1226.31       1246.09        98.22 o                         
  -5   4   9      10108.91       9678.42       359.12 o                         
  -2   4   9       3144.09       2939.33       210.41 o                         
   1   4   9        822.10        792.77        87.24 o                         
   4   4   9        305.37        387.89        77.18 o                         
  -7   5   9       4229.86       4140.78       140.67 o                         
  -4   5   9       6494.59       6756.80       284.01 o                         
  -1   5   9        143.00        197.58        90.50 o                         
   2   5   9       1007.04       1086.44        87.67 o                         
   5   5   9        411.81        462.41       131.22 o                         
  -9   6   9         46.14         45.98        82.36 o                         
  -6   6   9       1514.59       1402.45       109.94 o                         
  -3   6   9       2334.97       2203.40       127.43 o                         
   0   6   9       1631.87       1857.12       121.15 o                         
   3   6   9        921.35       1038.65       119.28 o                         
   6   6   9       1202.14        930.62       154.62 o                         
 -11   7   9       4394.48       4257.90       199.09 o                         
  -8   7   9        113.06        125.05        81.46 o                         
  -5   7   9       1402.70       1276.08       138.24 o                         
  -2   7   9         55.08         59.72       106.25 o                         
   1   7   9       5710.85       6038.26       217.03 o                         
   4   7   9        111.68         48.98       103.32 o                         
 -10   8   9       1326.37       1355.18       160.19 o                         
  -7   8   9         47.86          0.00        98.17 o                         
  -4   8   9       1692.01       1820.93       139.69 o                         
  -1   8   9       7451.99       8305.10       300.29 o                         
   2   8   9       1176.13       1211.20       123.50 o                         
  -9   9   9        379.09        303.87        87.52 o                         
  -6   9   9        670.14        755.62       116.53 o                         
  -3   9   9       1029.32        924.24       135.06 o                         
   0   9   9       3850.22       4018.90       220.71 o                         
 -11  10   9       1488.36       1423.11       166.87 o                         
  -8  10   9       1242.53       1214.90       127.07 o                         
  -5  10   9        391.62        275.32       124.42 o                         
  -2  10   9        682.52        642.14       186.17 o                         
 -10  11   9        787.05       1205.54       300.39 o                         
  -7  11   9       2463.83       2699.58       239.74 o                         
  -4  11   9         44.80        210.42       249.53 o                         
  -5   3  10       3456.78       3324.76       219.99 o                         
   1   3  10       1659.52       1792.95       184.68 o                         
  -7   4  10         14.80        225.44        83.57 o                         
  -1   4  10       1182.05       1108.19       123.71 o                         
   2   4  10       1510.58       1157.79       120.85 o                         
  -9   5  10        250.21        148.31        93.15 o                         
  -3   5  10       2321.10       2512.05       158.84 o                         
   0   5  10       1866.91       2004.92       137.58 o                         
   3   5  10         78.38         50.81        80.31 o                         
  -8   6  10        538.06        219.39       148.90 o                         
  -5   6  10       3462.69       3240.82       245.57 o                         
  -2   6  10       2938.36       3140.49       197.93 o                         
   1   6  10       1871.61       1957.69       129.91 o                         
   4   6  10        217.34         80.98       106.48 o                         
 -10   7  10        989.46       1104.85       301.95 o                         
  -7   7  10       1749.18       1788.89       163.53 o                         
  -4   7  10         76.58          0.00       123.69 o                         
  -1   7  10       2680.20       3048.33       202.37 o                         
   2   7  10       1426.44       1239.60       139.70 o                         
  -9   8  10       1354.11       1334.45       179.19 o                         
  -6   8  10        778.07        516.52       117.33 o                         
  -3   8  10         73.19        194.61       104.97 o                         
   0   8  10       1779.48       2081.19       186.21 o                         
  -8   9  10       1146.26       1018.21       156.55 o                         
  -5   9  10          2.95          7.91       130.41 o                         
  -2   9  10        798.89        850.59       157.83 o                         
  -7  10  10       1319.50       1175.49       138.37 o                         
  -4  10  10        285.45        251.02       142.31 o                         
   0   4  11       6804.77       7657.13       511.13 o                         
   3   4  11         97.49         26.02       104.80 o                         
  -8   5  11         64.16          0.00       147.70 o                         
  -2   5  11       1543.63       1716.30       230.39 o                         
   1   5  11       1928.88       2084.62       144.17 o                         
  -4   6  11        606.95        843.71       175.26 o                         
  -1   6  11        586.08        895.96       129.16 o                         
  -6   7  11        403.44        383.86       166.85 o                         
  -3   7  11        124.39        190.19       117.13 o                         
   0   7  11       1860.63       2205.19       176.95 o                         
  -5   8  11        397.26        316.36       139.17 o                         
                                                                                
