# Supplementary material for: Attractive and repulsive forces in a crystal of [Rb(18-crown-6)][SbCl6] under high pressure
Source: Acta Crystallogr B Struct Sci Cryst Eng Mater. 2024 Mar 20;80(Pt 2):135–45. doi: 10.1107/S2052520624001586 (PMC10994168; doi:10.1107/S2052520624001586)
Supplement: Supplementary file 16 [file b-80-00135-Rb18k9sup16.hkl]

data_Rb18k9                                                                     
_shelx_title ' Rb18k9 in R-3'                                                   
_shelx_refln_list_code          4                                               
_shelx_F_calc_maximum      381.17                                               
_exptl_crystal_F_000      1002.00                                               
_reflns_d_resolution_high  0.7706                                               
                                                                                
loop_                                                                           
 _space_group_symop_operation_xyz                                               
 'x, y, z'                                                                      
 '-y, x-y, z'                                                                   
 '-x+y, -x, z'                                                                  
 'x+2/3, y+1/3, z+1/3'                                                          
 '-y+2/3, x-y+1/3, z+1/3'                                                       
 '-x+y+2/3, -x+1/3, z+1/3'                                                      
 'x+1/3, y+2/3, z+2/3'                                                          
 '-y+1/3, x-y+2/3, z+2/3'                                                       
 '-x+y+1/3, -x+2/3, z+2/3'                                                      
 '-x, -y, -z'                                                                   
 'y, -x+y, -z'                                                                  
 'x-y, x, -z'                                                                   
 '-x+2/3, -y+1/3, -z+1/3'                                                       
 'y+2/3, -x+y+1/3, -z+1/3'                                                      
 'x-y+2/3, x+1/3, -z+1/3'                                                       
 '-x+1/3, -y+2/3, -z+2/3'                                                       
 'y+1/3, -x+y+2/3, -z+2/3'                                                      
 'x-y+1/3, x+2/3, -z+2/3'                                                       
                                                                                
_cell_length_a    13.6805                                                       
_cell_length_b    13.6805                                                       
_cell_length_c     9.4433                                                       
_cell_angle_alpha  90.000                                                       
_cell_angle_beta   90.000                                                       
_cell_angle_gamma 120.000                                                       
                                                                                
_shelx_F_squared_multiplier     1.000                                           
                                                                                
loop_                                                                           
 _refln_index_h                                                                 
 _refln_index_k                                                                 
 _refln_index_l                                                                 
 _refln_F_squared_calc                                                          
 _refln_F_squared_meas                                                          
 _refln_F_squared_sigma                                                         
 _refln_observed_status                                                         
  -1   2   0      59517.30      59426.28       745.19 o                         
   0   3   0      17180.37      16497.14       303.09 o                         
  -2   4   0      30964.63      31970.21       552.32 o                         
  -4   5   0      30769.10      32166.68       605.22 o                         
  -1   5   0      11401.65      11413.57       312.84 o                         
  -3   6   0      55432.45      56122.78       943.95 o                         
   0   6   0      15576.82      15733.59       658.11 o                         
  -5   7   0      49254.08      46437.82       573.28 o                         
  -2   7   0      21759.63      20717.49       327.11 o                         
  -7   8   0       6618.22       6875.69       230.09 o                         
  -4   8   0     104528.96     104534.50      1494.09 o                         
  -6   9   0      24309.41      23788.69       373.65 o                         
  -3   9   0      51108.13      49976.59      1083.57 o                         
   0   9   0       3659.30       3500.91       143.75 o                         
  -8  10   0      13083.75      13046.92       350.94 o                         
  -5  10   0      21428.76      21611.04       392.21 o                         
 -10  11   0       8750.23       8206.26       338.77 o                         
  -7  11   0      17014.13      16744.74       379.18 o                         
  -4  11   0       9800.54       9079.82       428.91 o                         
  -9  12   0      10209.26       9216.31       360.70 o                         
  -6  12   0       3503.83       3698.96       201.37 o                         
 -11  13   0       8550.84       7895.79       450.24 o                         
  -8  13   0       1435.29       1543.14       136.49 o                         
  -5  13   0       6399.88       6572.15       479.74 o                         
 -10  14   0       1778.03       1763.60       238.01 o                         
  -7  14   0       9907.33      11154.71       540.69 o                         
 -12  15   0       5047.31       4724.08       353.28 o                         
  -9  15   0       9939.23       9159.25       358.80 o                         
  -6  15   0       9831.71       9734.14       479.99 o                         
 -11  16   0       3682.08       4355.93       425.02 o                         
  -8  16   0      14828.89      14477.26       884.33 o                         
 -10  17   0       4021.61       4422.13       328.63 o                         
  -1   1   1       3598.90       3535.01        49.45 o                         
  -3   2   1      18929.03      20596.03       160.14 o                         
   0   2   1      17873.29      17757.29       275.11 o                         
  -5   3   1       1077.47       1128.96        27.53 o                         
  -2   3   1      20760.72      23121.28       231.71 o                         
   1   3   1      24750.06      23779.92       361.22 o                         
  -7   4   1      15413.88      15420.32       222.81 o                         
  -4   4   1       3432.12       3558.43        57.12 o                         
   2   4   1       1642.25       1724.59        92.34 o                         
  -9   5   1       4817.96       4645.94       168.55 o                         
  -6   5   1      28167.54      30377.52       336.18 o                         
  -3   5   1       1192.35       1666.46        95.82 o                         
   0   5   1      15018.23      13635.78       292.51 o                         
   3   5   1      11540.51      10959.60       242.63 o                         
 -11   6   1       3712.98       3615.89       140.00 o                         
  -8   6   1         55.19        150.67        49.61 o                         
  -5   6   1        126.54        113.56        21.44 o                         
  -2   6   1       2699.60       3297.30        99.62 o                         
   1   6   1       1783.50       2158.59       157.76 o                         
   4   6   1       2550.64       2487.85       153.33 o                         
 -13   7   1        274.78         96.50       147.40 o                         
 -10   7   1        332.89        351.01        56.24 o                         
  -7   7   1       6939.01       6909.58       182.15 o                         
  -4   7   1       9879.34      11997.18      1127.05 o                         
   2   7   1       4646.98       4518.79       183.41 o                         
   5   7   1        818.09        759.07       126.23 o                         
 -15   8   1       1013.63        680.48       251.16 o                         
 -12   8   1       2501.63       2476.66       154.54 o                         
  -9   8   1       6332.04       6186.03       151.59 o                         
  -6   8   1       2283.28       2376.75        81.40 o                         
  -3   8   1       6886.37       7368.48       254.77 o                         
   3   8   1      14658.84      14151.73       386.29 o                         
   6   8   1        103.11         26.51       145.11 o                         
 -17   9   1       1444.06       1821.02       265.86 o                         
 -14   9   1       1264.64       1208.69       197.29 o                         
 -11   9   1       1065.68        836.40       218.99 o                         
  -8   9   1        838.75        653.74        69.22 o                         
  -5   9   1      13597.70      14893.40       271.22 o                         
   1   9   1       4591.31       4102.07       388.56 o                         
   4   9   1        882.82        816.35       138.23 o                         
   7   9   1       1486.78       1221.38       238.38 o                         
 -16  10   1         58.91          0.00       187.53 o                         
 -10  10   1        226.45        242.27       193.15 o                         
  -7  10   1          8.25          3.25        57.30 o                         
  -4  10   1        497.55        530.34        65.78 o                         
   2  10   1        885.44        732.18       147.84 o                         
   5  10   1         43.26          0.00       150.21 o                         
  -9  11   1          8.27          0.00       126.65 o                         
  -6  11   1       4319.14       4147.74       235.01 o                         
   3  11   1        571.96       1019.17       370.06 o                         
   6  11   1        724.87       1317.24       332.18 o                         
 -11  12   1       4856.58       4549.62       344.19 o                         
  -8  12   1        282.27        292.58       119.96 o                         
  -5  12   1       3278.60       3420.19       238.79 o                         
   4  12   1        389.97        181.65       274.25 o                         
 -10  13   1       3899.87       3780.23       226.79 o                         
  -7  13   1       2997.08       2804.68       197.28 o                         
 -12  14   1         52.32         49.70       167.30 o                         
  -9  14   1       2505.29       2242.08       190.58 o                         
  -6  14   1        409.41        559.62       229.49 o                         
 -11  15   1        759.97        869.32       214.35 o                         
  -8  15   1       1258.90       1250.10       292.72 o                         
 -13  16   1        485.61        533.44       370.42 o                         
 -10  16   1         19.46          0.00       178.86 o                         
 -12  17   1        585.82        560.92       244.00 o                         
  -9  17   1       2288.65       2488.25       265.87 o                         
   0   1   2      66813.23      63844.82      1287.80 o                         
  -2   2   2      27939.02      26460.49       268.98 o                         
   1   2   2       6104.97       5878.54        85.50 o                         
  -4   3   2     145293.98     138194.86      1235.98 o                         
  -1   3   2      11134.72      10614.07       142.22 o                         
   2   3   2      43828.07      44652.61       412.72 o                         
  -6   4   2      12994.72      11136.57       114.11 o                         
  -3   4   2     134336.06     131967.05      1028.21 o                         
   0   4   2       3692.52       3792.23       103.65 o                         
   3   4   2      24443.51      24754.51       328.02 o                         
  -8   5   2      16760.20      16230.03       208.60 o                         
  -5   5   2     103032.05      97720.68       844.71 o                         
  -2   5   2      18843.86      18939.52       288.66 o                         
   1   5   2      16072.63      15648.60       530.98 o                         
   4   5   2       6385.70       6209.00       135.77 o                         
 -10   6   2      17901.32      17390.91       294.82 o                         
  -7   6   2       7912.61       7831.39       126.16 o                         
  -4   6   2      55608.65      56981.20       770.49 o                         
   2   6   2      18669.71      17643.13       466.07 o                         
   5   6   2       2435.65       2619.20       133.35 o                         
 -12   7   2      25327.55      25479.32       500.82 o                         
  -9   7   2      17569.39      18213.65       285.64 o                         
  -6   7   2      25792.94      26385.28       272.39 o                         
  -3   7   2      14236.01      14128.09       293.54 o                         
   3   7   2      17566.65      16986.42       392.95 o                         
   6   7   2       3247.09       3182.08       192.25 o                         
 -14   8   2      12380.26      14437.26       528.58 o                         
 -11   8   2      23502.22      23759.36      1909.09 o                         
  -8   8   2       2085.55       2107.36        47.34 o                         
  -5   8   2       6995.49       7110.86       207.58 o                         
   4   8   2       5290.64       5811.18       553.65 o                         
   7   8   2       5008.46       4750.12       445.59 o                         
 -16   9   2       4117.46       4472.86       411.24 o                         
 -13   9   2      19725.79      20317.54       901.80 o                         
 -10   9   2       5748.07       5578.49       166.80 o                         
  -7   9   2       4014.99       3717.73       105.98 o                         
  -4   9   2      10037.73      10687.20       223.10 o                         
   2   9   2      10849.39      10832.05       510.92 o                         
   5   9   2       1665.25       1783.34       214.55 o                         
 -15  10   2       3703.29       3635.14       292.13 o                         
 -12  10   2      11962.06      12932.66       344.64 o                         
  -9  10   2       4213.80       4536.15       320.09 o                         
  -6  10   2      13730.69      15830.34       348.63 o                         
   3  10   2       1412.20       1312.57       189.76 o                         
   6  10   2       6582.13       6463.62       349.51 o                         
 -17  11   2       1304.86       1326.94       257.81 o                         
 -14  11   2       4513.64       4807.62       427.59 o                         
 -11  11   2       5119.86       5060.13       513.37 o                         
  -8  11   2      54118.54      56257.90      1079.96 o                         
  -5  11   2       6053.83       4978.83       365.72 o                         
   4  11   2      10652.93       8523.50       678.64 o                         
 -13  12   2       5221.09       4902.32       587.64 o                         
 -10  12   2       8318.78       8050.19       383.56 o                         
  -7  12   2      19506.75      23043.07       659.09 o                         
 -12  13   2       4957.86       4745.90       297.94 o                         
  -9  13   2      17283.91      19187.91       512.26 o                         
  -6  13   2       7438.55       7307.90       482.36 o                         
 -11  14   2       4070.47       3911.28       305.59 o                         
  -8  14   2       7583.64       8455.98       389.34 o                         
 -13  15   2       1633.52       1048.01       250.25 o                         
 -10  15   2       5106.30       4911.99       274.92 o                         
 -12  16   2       1629.67       1350.29       288.36 o                         
  -9  16   2       3258.98       3604.07       498.86 o                         
 -11  17   2        933.67        847.87       204.80 o                         
   1   1   3       2156.60       2622.99       109.72 o                         
  -1   2   3        109.71        166.26        37.59 o                         
   2   2   3       2752.22       2887.87        62.67 o                         
  -3   3   3      22044.27      21666.78       210.98 o                         
   0   3   3       8958.08       9948.50       138.34 o                         
   3   3   3        256.45        280.10        28.64 o                         
  -5   4   3      32729.86      31665.54       288.72 o                         
  -2   4   3      12311.02      13226.46       203.66 o                         
   1   4   3       1410.95       1569.28        64.03 o                         
   4   4   3       9753.43       9197.94       151.56 o                         
  -7   5   3       8082.92       8548.43       100.40 o                         
  -4   5   3       7449.12       7182.94        86.86 o                         
  -1   5   3       3392.14       3601.35        84.29 o                         
   2   5   3          6.92         43.54        49.46 o                         
   5   5   3        328.73        378.97        61.26 o                         
  -9   6   3       3146.28       3401.14        74.67 o                         
  -6   6   3       4334.05       4711.76        98.79 o                         
  -3   6   3        280.47        271.18        43.41 o                         
   0   6   3       7259.76       7194.42       258.66 o                         
   3   6   3        124.23         74.69        98.99 o                         
   6   6   3       4338.54       4149.84       188.51 o                         
 -11   7   3       5969.49       5830.61       197.21 o                         
  -8   7   3        170.16        180.03        31.18 o                         
  -5   7   3         30.46         44.40        27.02 o                         
  -2   7   3         11.39          0.00       128.65 o                         
   4   7   3          3.45        103.91        93.64 o                         
   7   7   3         99.65        168.82       113.46 o                         
 -13   8   3       3453.11       3501.42       228.65 o                         
 -10   8   3       3226.66       3341.00       100.92 o                         
  -7   8   3       2291.10       2305.66        56.66 o                         
  -4   8   3       4051.16       4152.38       107.55 o                         
   5   8   3       2203.02       2201.06       214.02 o                         
   8   8   3        683.04        775.38       302.05 o                         
 -15   9   3         59.28        245.24       170.58 o                         
 -12   9   3       4881.13       4646.92       279.85 o                         
  -9   9   3       4141.47       4221.63       100.42 o                         
  -6   9   3        465.48        480.71        49.68 o                         
   6   9   3          1.74          0.00       208.90 o                         
 -17  10   3        239.65        516.87       386.63 o                         
 -14  10   3       2011.54       1776.55       229.23 o                         
 -11  10   3        387.25        477.03        82.66 o                         
  -8  10   3       1667.73       1564.74        80.62 o                         
  -5  10   3         20.46         88.40       113.25 o                         
   7  10   3        473.74        272.60       257.39 o                         
 -16  11   3        594.97        702.33       309.47 o                         
 -13  11   3          5.00          6.30       146.95 o                         
 -10  11   3        780.72        636.29       130.04 o                         
  -7  11   3       1541.99       1567.10       107.76 o                         
 -15  12   3        385.83        412.84       289.36 o                         
 -12  12   3       1833.31       2312.60       237.25 o                         
  -9  12   3       2399.19       2561.25       152.19 o                         
  -6  12   3       3782.84       2750.87       349.62 o                         
 -14  13   3        143.98          0.00       461.63 o                         
 -11  13   3        215.36        144.44       143.22 o                         
  -8  13   3       8503.94       8895.67       515.17 o                         
 -13  14   3        150.95        133.55       216.18 o                         
 -10  14   3       2460.64       2580.20       213.40 o                         
 -12  15   3         13.65         10.10       194.39 o                         
  -9  15   3         19.79          0.00       207.01 o                         
 -11  16   3        253.83          0.00       396.98 o                         
  -3   2   4      18588.04      17995.41       281.70 o                         
   0   2   4       9101.85       7877.51       247.12 o                         
  -5   3   4      25210.46      25616.05       401.69 o                         
  -2   3   4      15821.49      14819.80       372.27 o                         
   1   3   4      64936.60      63342.76       839.64 o                         
  -7   4   4        497.38        582.45        43.87 o                         
  -4   4   4      27039.05      26099.44       324.30 o                         
  -1   4   4      49610.38      48132.24       589.24 o                         
   2   4   4      29298.62      30026.09       388.10 o                         
  -9   5   4       3423.37       3584.71        86.96 o                         
  -6   5   4        848.34        790.77        47.66 o                         
  -3   5   4      20245.17      20385.53       317.84 o                         
   0   5   4      52796.36      51511.92       644.83 o                         
   3   5   4       1739.24       1763.99        99.16 o                         
 -11   6   4       3314.71       3479.41       132.22 o                         
  -8   6   4      13329.62      13413.72       146.48 o                         
  -5   6   4      28677.48      28434.01       264.95 o                         
  -2   6   4      22503.86      22341.07       350.12 o                         
   1   6   4      10909.10      10394.18       217.69 o                         
   4   6   4       4176.15       4222.57       236.30 o                         
 -13   7   4       5974.61       6020.13       311.72 o                         
 -10   7   4      11124.57      10921.16       184.48 o                         
  -7   7   4      38080.88      38445.48       327.30 o                         
  -4   7   4        680.52        739.99        63.64 o                         
  -1   7   4      15773.75      15910.09       287.08 o                         
   5   7   4      14454.98      14346.11       387.15 o                         
 -15   8   4       1176.00       1169.61       208.71 o                         
 -12   8   4       6571.23       6906.25       177.88 o                         
  -9   8   4      27741.02      27604.48       407.18 o                         
  -6   8   4       8084.97       8132.97       133.69 o                         
  -3   8   4       1584.98       1721.50       104.73 o                         
   6   8   4       5192.58       5508.33       430.13 o                         
 -14   9   4       2513.20       2429.53       168.71 o                         
 -11   9   4       6780.03       7107.26       254.24 o                         
  -8   9   4      19690.53      19805.30       258.63 o                         
  -5   9   4        142.25        138.86       118.30 o                         
   7   9   4        343.12        224.33       199.13 o                         
 -16  10   4       2811.01       2596.24       225.57 o                         
 -13  10   4       4472.14       4743.68       245.97 o                         
 -10  10   4       6642.94       6739.96       134.90 o                         
  -7  10   4      13141.27      13049.27       391.97 o                         
 -15  11   4       4580.01       5234.49       644.76 o                         
 -12  11   4        818.96        713.18       137.52 o                         
  -9  11   4      11314.73      12077.16       279.68 o                         
 -14  12   4       2457.22       2503.98       253.54 o                         
 -11  12   4        397.07        521.06       126.03 o                         
  -8  12   4       9121.01      10429.45       380.98 o                         
 -13  13   4       1283.47       1226.04       425.65 o                         
 -10  13   4       1787.23       1940.96       239.57 o                         
 -15  14   4       2998.17       2620.14       624.70 o                         
 -12  14   4       3632.26       3030.11       308.60 o                         
  -9  14   4       2136.70       2698.68       517.55 o                         
 -14  15   4        640.96       1396.05       522.14 o                         
 -11  15   4       6859.52       5323.07       691.16 o                         
  -2   2   5       1465.14       1431.58        53.68 o                         
   1   2   5      14909.31      14360.42       345.79 o                         
  -4   3   5       2042.54       1939.14        67.75 o                         
  -1   3   5      16937.93      16497.58       438.26 o                         
   2   3   5       1848.48       1740.54       101.92 o                         
  -6   4   5       5890.56       6012.29       266.76 o                         
  -3   4   5        687.85        533.93        80.39 o                         
   0   4   5      33506.54      32414.58       534.30 o                         
   3   4   5        374.88        351.93        50.92 o                         
  -8   5   5        561.68        655.21        55.97 o                         
  -5   5   5        880.05        938.33        63.96 o                         
  -2   5   5       7870.62       7061.35       181.23 o                         
   1   5   5       8456.37       8768.61       168.27 o                         
   4   5   5       1833.36       1752.39        94.61 o                         
 -10   6   5        556.23        562.90        62.00 o                         
  -7   6   5       8639.39       8250.73       115.28 o                         
  -4   6   5          0.59          0.00        41.21 o                         
  -1   6   5       4076.37       3994.45       112.53 o                         
   2   6   5        823.52        698.62        86.32 o                         
   5   6   5       6503.51       6159.80       180.42 o                         
 -12   7   5         14.13        134.70        89.49 o                         
  -9   7   5       1952.98       1921.89        75.13 o                         
  -6   7   5        857.24        827.86        50.67 o                         
  -3   7   5       1383.96       1320.82        69.47 o                         
   0   7   5        364.11        380.25        53.05 o                         
   3   7   5       1309.50       1226.02       130.88 o                         
   6   7   5       2355.76       1873.55       293.52 o                         
 -14   8   5         16.35         35.51       146.79 o                         
 -11   8   5         70.94        114.42        60.70 o                         
  -8   8   5      13989.26      13810.96       166.44 o                         
  -5   8   5       4742.13       4909.41       123.91 o                         
  -2   8   5        356.38        311.90        60.58 o                         
   1   8   5          1.23        185.12       111.39 o                         
   7   8   5        201.05         79.79       249.79 o                         
 -16   9   5         13.60         58.93       202.79 o                         
 -13   9   5        585.64        713.18        99.75 o                         
 -10   9   5       4890.71       5015.41       125.47 o                         
  -7   9   5       7486.23       7455.34       141.85 o                         
  -4   9   5       2121.69       2040.09       107.32 o                         
 -15  10   5       1569.27       1518.64       254.01 o                         
 -12  10   5          8.51         97.79       107.90 o                         
  -9  10   5       4400.37       4454.95       126.84 o                         
  -6  10   5        713.42        866.80       107.23 o                         
 -14  11   5        966.14        639.89       179.96 o                         
 -11  11   5       1203.50       1013.77       109.81 o                         
  -8  11   5       1129.57       1468.63       207.52 o                         
 -13  12   5        510.16        389.46       130.16 o                         
 -10  12   5        282.70        279.21       108.15 o                         
 -12  13   5        104.15         81.85       151.66 o                         
 -14  14   5        282.06         30.80       297.78 o                         
 -11  14   5        949.21        990.94       432.37 o                         
  -1   2   6      16319.55      15470.52       655.92 o                         
   2   2   6      12111.65      11747.89       292.00 o                         
  -3   3   6       1064.04       1087.73        71.39 o                         
   0   3   6       8660.36       8428.94       267.99 o                         
   3   3   6      12462.32      11989.08       346.51 o                         
  -5   4   6         99.89          0.00        69.02 o                         
  -2   4   6       3591.14       3762.63       162.12 o                         
   1   4   6      11725.46      12609.83       228.85 o                         
   4   4   6      23556.60      23015.87       334.03 o                         
  -7   5   6       1920.18       1925.65        94.25 o                         
  -4   5   6       1463.60       1489.69       121.81 o                         
  -1   5   6      14163.44      14173.86       276.58 o                         
   2   5   6      10555.63      10544.01       229.60 o                         
   5   5   6       6447.79       6385.24       236.28 o                         
  -9   6   6      16959.65      16596.12       276.39 o                         
  -6   6   6       5693.15       5874.62       269.58 o                         
  -3   6   6       8931.26       8865.95       184.35 o                         
   0   6   6       3843.88       3735.34       125.40 o                         
   3   6   6       8101.06       7904.20       188.68 o                         
   6   6   6       1260.63       1450.29       184.68 o                         
 -11   7   6         89.63        129.18        82.93 o                         
  -8   7   6      10887.44      11205.91       172.77 o                         
  -5   7   6      10631.72      10946.68       185.02 o                         
  -2   7   6      15731.37      15366.10       448.48 o                         
   1   7   6         26.13         16.79        70.83 o                         
   4   7   6       8067.12       7953.45       266.92 o                         
 -13   8   6        249.47        498.62       183.92 o                         
 -10   8   6       2113.94       2011.07        85.61 o                         
  -7   8   6       9499.48       9652.85       161.29 o                         
  -4   8   6      13612.17      13537.87       315.03 o                         
  -1   8   6         53.69          0.00        73.91 o                         
   2   8   6       3350.15       3471.61       528.23 o                         
 -15   9   6       1812.19       1605.53       236.84 o                         
 -12   9   6        788.04        711.12       101.22 o                         
  -9   9   6       4032.13       4128.52       105.49 o                         
  -6   9   6       6522.28       7004.57       153.07 o                         
  -3   9   6       8442.03       8314.56       192.27 o                         
   0   9   6        123.10        165.32       112.51 o                         
 -14  10   6       1098.98        964.55       142.70 o                         
 -11  10   6       2459.00       2628.30       116.39 o                         
  -8  10   6       3046.17       3042.52       152.69 o                         
  -5  10   6       8626.56       9124.71       304.00 o                         
  -2  10   6       4718.27       4684.22       281.69 o                         
 -13  11   6       3207.76       3439.59       197.43 o                         
 -10  11   6       3045.73       3195.73       149.35 o                         
  -7  11   6       1441.32       1301.56       142.52 o                         
 -12  12   6       5815.06       5887.43       204.88 o                         
  -9  12   6        498.96        485.04       137.51 o                         
 -11  13   6       3133.55       2828.95       388.19 o                         
  -5   3   7        434.52        314.52        75.26 o                         
   1   3   7        147.94        133.26        75.56 o                         
  -7   4   7      12794.87      12998.46       294.80 o                         
  -4   4   7        185.59         78.59       119.78 o                         
  -1   4   7        675.46        767.05        88.12 o                         
   2   4   7       1285.06       1354.71       126.47 o                         
  -9   5   7       4775.03       4909.93       216.31 o                         
  -6   5   7       8610.59       8502.74       238.96 o                         
  -3   5   7       1941.57       1691.78       159.86 o                         
   0   5   7         40.74        100.43        79.96 o                         
   3   5   7       7912.91       7777.76       212.81 o                         
 -11   6   7       2390.41       2277.13       164.22 o                         
  -8   6   7       2323.12       2366.50       119.28 o                         
  -5   6   7         95.94        127.62        80.96 o                         
  -2   6   7        508.02        596.02        94.78 o                         
   1   6   7       1601.20       1585.26       103.58 o                         
   4   6   7       3800.40       3926.04       165.61 o                         
 -13   7   7        423.64        378.95       169.76 o                         
 -10   7   7        784.55        608.76        85.99 o                         
  -7   7   7          0.96         17.23        61.44 o                         
  -4   7   7      14855.34      14232.25       333.79 o                         
  -1   7   7        514.99        458.61        84.81 o                         
   2   7   7       1185.92       1171.15       116.17 o                         
   5   7   7         74.35          0.00       160.02 o                         
 -12   8   7        107.57        107.27       140.15 o                         
  -9   8   7         12.75          0.00        69.50 o                         
  -6   8   7       2883.08       2688.91       135.29 o                         
  -3   8   7       8627.23       8905.23       207.68 o                         
   0   8   7       1226.87       1105.27       124.48 o                         
   3   8   7          0.85          0.00       130.41 o                         
 -14   9   7        956.85        808.96       166.10 o                         
 -11   9   7        435.95        336.00        80.70 o                         
  -8   9   7        223.67        236.27        92.15 o                         
  -5   9   7      10563.30      10793.85       335.13 o                         
  -2   9   7       1850.43       1798.88       118.35 o                         
   1   9   7       1169.30       1208.55       157.71 o                         
 -13  10   7         96.15        279.47       134.10 o                         
 -10  10   7       1033.39       1120.12       102.18 o                         
  -7  10   7        485.31        519.47        92.62 o                         
  -4  10   7       2508.44       2496.84       127.52 o                         
  -1  10   7         31.24         61.53       125.59 o                         
 -12  11   7       4852.56       4631.50       238.31 o                         
  -9  11   7        142.29        235.95       253.42 o                         
  -6  11   7        827.68       1010.63       165.84 o                         
  -3  11   7        135.44          0.00       167.25 o                         
 -11  12   7       3577.12       3123.64       293.80 o                         
  -8  12   7         78.49        163.93       301.45 o                         
 -10  13   7       1143.34        942.50       305.22 o                         
   2   3   8       3638.47       3526.77       504.23 o                         
  -6   4   8       2330.46       2124.07       323.32 o                         
   0   4   8       1222.57       1173.59       132.14 o                         
   3   4   8       6850.12       7056.59       252.26 o                         
  -8   5   8       6308.32       6497.71       225.19 o                         
  -5   5   8       7925.85       7844.33       477.52 o                         
  -2   5   8       1614.87       1374.05       135.71 o                         
   1   5   8        595.72        561.17       105.24 o                         
   4   5   8       4326.43       4600.40       319.08 o                         
 -10   6   8       2818.44       2665.73       204.39 o                         
  -7   6   8        623.20        693.73       175.98 o                         
  -4   6   8       6014.88       5830.35       265.80 o                         
  -1   6   8       3619.45       3647.59       204.30 o                         
   2   6   8       4170.85       4061.10       160.65 o                         
   5   6   8        378.92        236.67       117.60 o                         
 -12   7   8       1628.77       2124.83       227.40 o                         
  -9   7   8       1389.50       1159.69       116.34 o                         
  -6   7   8       4785.56       4862.30       200.84 o                         
  -3   7   8       5939.93       5972.83       227.41 o                         
   0   7   8       2142.47       2543.83       182.84 o                         
   3   7   8       1455.12       1350.21       158.66 o                         
   6   7   8        596.64        550.48       190.83 o                         
 -11   8   8       1804.22       1767.21       148.86 o                         
  -8   8   8         61.40        153.49       108.48 o                         
  -5   8   8       2508.15       2631.56       163.31 o                         
  -2   8   8       4030.29       3948.96       179.17 o                         
   1   8   8       4146.93       4283.99       186.76 o                         
   4   8   8          7.71        218.58       173.92 o                         
 -13   9   8       4852.62       4503.76       335.41 o                         
 -10   9   8        377.09        332.04       130.62 o                         
  -7   9   8        400.11        402.81        98.17 o                         
  -4   9   8       3485.95       3728.31       166.02 o                         
  -1   9   8       4056.99       3875.43       180.70 o                         
   2   9   8        858.30        830.19       155.93 o                         
 -12  10   8       3056.21       2979.98       234.57 o                         
  -9  10   8        512.63        538.78       124.05 o                         
  -6  10   8       3114.54       3210.47       175.50 o                         
  -3  10   8       1531.85       1655.54       157.28 o                         
   0  10   8       4681.85       5341.42       302.85 o                         
 -11  11   8       1474.90        999.73       307.65 o                         
  -8  11   8       3028.11       2820.73       207.77 o                         
  -5  11   8        979.68        777.01       151.60 o                         
  -2  11   8       1578.28       1187.15       206.25 o                         
 -10  12   8       2634.99       2865.41       422.27 o                         
  -7  12   8       2264.07       1885.72       395.06 o                         
  -4  12   8        133.45        133.93       281.28 o                         
  -9  13   8       2552.01       3062.45       433.95 o                         
   3   3   9        989.96       1045.49       198.31 o                         
   1   4   9        818.72        794.63       285.55 o                         
   4   4   9        142.42        159.14       122.78 o                         
  -1   5   9        147.66        253.42       108.66 o                         
   2   5   9        827.01        553.02       179.26 o                         
   5   5   9        307.99        491.35       131.68 o                         
  -9   6   9         27.69        272.31       143.64 o                         
  -3   6   9       1981.76       2075.68       154.30 o                         
   0   6   9       1592.31       2373.75       287.86 o                         
   3   6   9        700.46        711.48       149.67 o                         
   6   6   9       1134.05       1100.51       273.55 o                         
 -11   7   9       4364.49       5064.14       267.48 o                         
  -5   7   9       1114.67       1012.18       135.05 o                         
  -2   7   9         36.06         90.53       110.03 o                         
   1   7   9       5299.57       5819.94       236.06 o                         
   4   7   9         79.81        123.18       154.65 o                         
 -10   8   9       1281.97       1106.32       395.24 o                         
  -7   8   9         41.41          0.00       124.17 o                         
  -4   8   9       1232.63       1314.46       140.86 o                         
  -1   8   9       7373.68       7596.91       226.43 o                         
   2   8   9       1141.73       1325.35       149.22 o                         
  -9   9   9        369.93        380.50       231.41 o                         
  -6   9   9        517.37        492.59       107.27 o                         
  -3   9   9        722.24        752.28       147.09 o                         
   0   9   9       3500.58       3349.35       301.56 o                         
  -8  10   9       1265.48       1318.85       248.67 o                         
  -5  10   9        286.56        312.88       129.11 o                         
  -2  10   9        599.24        987.52       155.52 o                         
  -7  11   9       2356.47       2327.17       264.42 o                         
  -4  11   9         40.57        133.14       127.59 o                         
  -6  12   9        774.30        879.17       204.55 o                         
  -9   5  10        246.76        272.05       192.22 o                         
   3   5  10         57.46        182.56       165.77 o                         
   1   6  10       1975.42       2036.33       237.21 o                         
   4   6  10        299.42        189.78       162.17 o                         
  -4   7  10        105.83         29.36       227.36 o                         
  -1   7  10       2569.65       2320.98       178.50 o                         
   2   7  10       1403.48       1550.59       158.57 o                         
  -6   8  10        891.48        702.46       300.47 o                         
  -3   8  10         71.53        107.63       116.38 o                         
   0   8  10       1732.31       1881.35       180.70 o                         
  -5   9  10          2.92        130.81       180.44 o                         
  -2   9  10        772.29        544.15       156.44 o                         
  -7  10  10       1355.87       1428.02       291.08 o                         
  -4  10  10        366.20        285.44       143.43 o                         
                                                                                
