# Supplementary material for: Attractive and repulsive forces in a crystal of [Rb(18-crown-6)][SbCl6] under high pressure
Source: Acta Crystallogr B Struct Sci Cryst Eng Mater. 2024 Mar 20;80(Pt 2):135–45. doi: 10.1107/S2052520624001586 (PMC10994168; doi:10.1107/S2052520624001586)
Supplement: Supplementary file 17 [file b-80-00135-Rb12k3rsup17.hkl]

data_Rb12k3r                                                                    
_shelx_title ' Rbdec12k3 in R-3'                                                
_shelx_refln_list_code          4                                               
_shelx_F_calc_maximum      368.14                                               
_exptl_crystal_F_000      1002.00                                               
_reflns_d_resolution_high  0.7702                                               
                                                                                
loop_                                                                           
 _space_group_symop_operation_xyz                                               
 'x, y, z'                                                                      
 '-y, x-y, z'                                                                   
 '-x+y, -x, z'                                                                  
 'x+2/3, y+1/3, z+1/3'                                                          
 '-y+2/3, x-y+1/3, z+1/3'                                                       
 '-x+y+2/3, -x+1/3, z+1/3'                                                      
 'x+1/3, y+2/3, z+2/3'                                                          
 '-y+1/3, x-y+2/3, z+2/3'                                                       
 '-x+y+1/3, -x+2/3, z+2/3'                                                      
 '-x, -y, -z'                                                                   
 'y, -x+y, -z'                                                                  
 'x-y, x, -z'                                                                   
 '-x+2/3, -y+1/3, -z+1/3'                                                       
 'y+2/3, -x+y+1/3, -z+1/3'                                                      
 'x-y+2/3, x+1/3, -z+1/3'                                                       
 '-x+1/3, -y+2/3, -z+2/3'                                                       
 'y+1/3, -x+y+2/3, -z+2/3'                                                      
 'x-y+1/3, x+2/3, -z+2/3'                                                       
                                                                                
_cell_length_a    13.8103                                                       
_cell_length_b    13.8103                                                       
_cell_length_c     9.6615                                                       
_cell_angle_alpha  90.000                                                       
_cell_angle_beta   90.000                                                       
_cell_angle_gamma 120.000                                                       
                                                                                
_shelx_F_squared_multiplier     1.000                                           
                                                                                
loop_                                                                           
 _refln_index_h                                                                 
 _refln_index_k                                                                 
 _refln_index_l                                                                 
 _refln_F_squared_calc                                                          
 _refln_F_squared_meas                                                          
 _refln_F_squared_sigma                                                         
 _refln_observed_status                                                         
  -1   2   0      61570.80      64219.82      1417.19 o                         
   0   3   0      16530.61      16499.16       699.26 o                         
  -2   4   0      29719.63      31019.55       721.47 o                         
  -4   5   0      29952.80      30395.33       474.42 o                         
  -1   5   0      11884.77      11493.17       550.77 o                         
  -3   6   0      50888.33      54361.20      1548.14 o                         
   0   6   0      14364.83      13744.46       516.10 o                         
  -5   7   0      46774.22      46269.27       710.28 o                         
  -2   7   0      19008.04      19050.72       877.55 o                         
  -7   8   0       6926.40       6785.45       149.58 o                         
  -4   8   0      94641.65      94039.05      1861.65 o                         
  -1   8   0      15776.77      15828.65       617.04 o                         
  -6   9   0      21905.96      22278.13       428.42 o                         
  -3   9   0      46476.27      47918.14      1178.32 o                         
   0   9   0       3212.82       3091.33       179.98 o                         
  -8  10   0      10822.65      10979.91       238.78 o                         
  -5  10   0      20150.55      19829.54       449.94 o                         
 -10  11   0       6924.52       7065.55       245.36 o                         
  -7  11   0      15065.94      15442.53       494.00 o                         
  -4  11   0       8764.08       8946.85       297.65 o                         
  -9  12   0       9635.68       9936.37       461.58 o                         
  -6  12   0       2993.63       3169.82       161.95 o                         
 -11  13   0       5995.40       5894.87       299.01 o                         
  -8  13   0       1313.77       1328.78       140.02 o                         
  -5  13   0       5163.62       4711.20       305.34 o                         
 -10  14   0       1254.78       1506.41       298.73 o                         
  -7  14   0       6937.03       7415.01       329.92 o                         
 -12  15   0       3891.26       3946.30       407.02 o                         
  -9  15   0       6752.69       7395.14       494.34 o                         
  -6  15   0       6951.02       6466.04       460.61 o                         
 -11  16   0       3005.12       3627.19       734.00 o                         
  -8  16   0      10194.85       9491.60       504.31 o                         
 -13  17   0       1243.48       1066.78       289.88 o                         
 -10  17   0       2832.90       3025.94       578.59 o                         
  -7  17   0       4464.40       5175.82      1145.39 o                         
  -1   1   1       3745.77       3632.42        71.40 o                         
  -3   2   1      20144.47      21941.98       214.74 o                         
   0   2   1      18780.18      18708.83       289.18 o                         
  -5   3   1        730.26        796.26        32.55 o                         
  -2   3   1      21434.60      23879.50       318.47 o                         
   1   3   1      22914.54      22942.75       889.97 o                         
  -7   4   1      15274.50      15310.89       304.84 o                         
  -4   4   1       2763.01       2952.45        50.36 o                         
   2   4   1       1681.78       1787.13        48.99 o                         
  -9   5   1       4187.70       4090.77       134.39 o                         
  -6   5   1      26732.04      27758.63       702.89 o                         
  -3   5   1        856.42        898.84        45.89 o                         
   0   5   1      14569.12      13773.68       664.35 o                         
   3   5   1      10175.38      10346.20       226.72 o                         
 -11   6   1       3348.45       3079.14       163.68 o                         
  -8   6   1        165.86        255.56       100.49 o                         
  -5   6   1        157.43         81.82        26.05 o                         
  -2   6   1       2379.39       2944.15       173.40 o                         
   1   6   1       1269.79       1256.72       112.77 o                         
   4   6   1       2857.27       2798.95        98.43 o                         
 -13   7   1        209.08        157.98       129.33 o                         
 -10   7   1        163.01        227.96        52.07 o                         
  -7   7   1       5511.63       5436.65       127.08 o                         
  -4   7   1       9345.19      13702.52       453.80 o                         
   2   7   1       4839.60       4643.90       184.29 o                         
   5   7   1        621.74        631.84       112.19 o                         
 -15   8   1        624.02        615.03       167.09 o                         
 -12   8   1       1694.42       1474.74       183.35 o                         
  -9   8   1       5485.63       5036.63       204.96 o                         
  -6   8   1       2116.05       2251.24        83.22 o                         
  -3   8   1       6510.42       6634.90       334.12 o                         
   0   8   1       5375.27       4192.75       353.82 o                         
   3   8   1      10987.10      11059.58       311.87 o                         
   6   8   1        116.68          3.37       144.16 o                         
 -17   9   1        918.93        572.45       240.77 o                         
 -14   9   1        994.51        864.00       287.27 o                         
 -11   9   1        641.11        296.61       291.81 o                         
  -8   9   1        649.87        594.40        66.16 o                         
  -5   9   1      12054.72      13725.62       350.82 o                         
   1   9   1       3569.22       3533.87       146.26 o                         
   4   9   1        786.31        811.06       145.77 o                         
   7   9   1        762.29        728.22       384.29 o                         
 -16  10   1         44.10         66.70       422.97 o                         
 -13  10   1       2425.83       1859.80       272.39 o                         
 -10  10   1        159.04        175.55        98.51 o                         
  -7  10   1         57.43         84.93        73.61 o                         
  -4  10   1        651.15        596.73       113.19 o                         
   2  10   1        556.79        439.24       122.65 o                         
   5  10   1         32.48         39.60       181.83 o                         
  -9  11   1         26.66          0.00       116.98 o                         
  -6  11   1       3578.65       3951.91       198.88 o                         
   3  11   1        420.53        641.16       178.45 o                         
   6  11   1        491.76        198.34       291.94 o                         
 -11  12   1       3846.39       3993.42       316.09 o                         
  -8  12   1         61.34         51.12        80.07 o                         
  -5  12   1       2153.59       1796.71       244.99 o                         
   4  12   1        152.20         26.59       290.59 o                         
 -10  13   1       3013.95       2984.39       225.60 o                         
  -7  13   1       2119.13       2359.35       371.29 o                         
 -12  14   1         85.20        191.06       204.82 o                         
  -9  14   1       2178.45       2030.24       463.99 o                         
  -6  14   1        369.56        122.73       190.98 o                         
 -11  15   1        344.48        227.55       237.49 o                         
  -8  15   1        768.32        896.50       224.56 o                         
 -13  16   1        258.59        522.00       246.51 o                         
 -10  16   1         11.37          0.00       268.91 o                         
  -7  16   1        799.42        570.31       539.51 o                         
 -12  17   1        345.09        309.89       273.55 o                         
  -9  17   1       1437.71       1566.25       412.88 o                         
   0   1   2      70309.30      69962.17      2710.33 o                         
  -2   2   2      25969.56      24951.86       341.04 o                         
   1   2   2       4959.90       4922.06        86.65 o                         
  -4   3   2     135524.31     132955.84      1174.69 o                         
  -1   3   2       9521.20       9059.29       233.94 o                         
   2   3   2      40589.18      41142.74       595.45 o                         
  -6   4   2      13396.91      11745.39       161.13 o                         
  -3   4   2     125038.13     122160.38      1782.23 o                         
   3   4   2      23570.12      23597.59       386.04 o                         
  -8   5   2      14824.12      14330.60       259.20 o                         
  -5   5   2      96637.84      92905.44      1055.16 o                         
  -2   5   2      17019.88      16666.20       439.56 o                         
   1   5   2      13784.14      13109.52       432.67 o                         
   4   5   2       6532.81       6849.99       194.53 o                         
 -10   6   2      15082.49      14542.60       508.58 o                         
  -7   6   2       6633.32       6553.90       127.57 o                         
  -4   6   2      53222.03      54263.05      1266.25 o                         
   2   6   2      16462.25      15112.40       523.57 o                         
   5   6   2       1991.68       1897.12       168.40 o                         
 -12   7   2      18671.23      18063.93       891.85 o                         
  -9   7   2      14921.34      15158.11       277.86 o                         
  -6   7   2      24312.29      23702.82       323.32 o                         
   3   7   2      13690.41      12703.14       345.94 o                         
   6   7   2       2476.31       2629.73       185.46 o                         
 -14   8   2       9675.11       9498.39      1214.65 o                         
 -11   8   2      17964.37      17426.47       663.93 o                         
  -8   8   2       1857.08       1859.29        60.79 o                         
  -5   8   2       7099.99       7192.80       236.68 o                         
   4   8   2       4802.60       4995.06       208.47 o                         
   7   8   2       3935.25       3735.93       403.19 o                         
 -16   9   2       2988.60       3158.35       466.45 o                         
 -13   9   2      14893.60      16702.90      1093.94 o                         
 -10   9   2       4228.17       4113.79       175.89 o                         
  -7   9   2       2825.71       2889.85       137.82 o                         
  -4   9   2       9727.18       9095.21       712.88 o                         
   2   9   2       9398.23       8921.86       274.01 o                         
   5   9   2        912.01        659.96       154.17 o                         
   8   9   2        478.54        610.90       232.04 o                         
 -15  10   2       2784.81       2491.76       486.87 o                         
 -12  10   2       9422.65       9917.48       333.61 o                         
  -9  10   2       3212.84       2943.07       151.39 o                         
  -6  10   2      10744.15      11179.18       393.83 o                         
   3  10   2        993.72        923.80       138.73 o                         
   6  10   2       4612.53       5105.78       383.45 o                         
 -17  11   2        912.33        993.66       333.30 o                         
 -14  11   2       3328.36       3286.60       772.35 o                         
 -11  11   2       4107.98       4746.32       260.65 o                         
  -8  11   2      41968.56      43070.92       902.17 o                         
  -5  11   2       4742.96       3329.62       527.76 o                         
   4  11   2       6626.82       6192.08       974.78 o                         
 -13  12   2       4208.09       3719.34       322.15 o                         
 -10  12   2       7230.19       7517.94       315.96 o                         
  -7  12   2      15277.25      19789.82       852.17 o                         
 -12  13   2       3705.76       3316.36       292.43 o                         
  -9  13   2      13294.67      13550.15       716.36 o                         
  -6  13   2       5359.66       5099.16       488.54 o                         
 -14  14   2       2550.19       2614.49       323.56 o                         
 -11  14   2       2914.61       2504.73       324.69 o                         
  -8  14   2       5495.44       6226.57       644.34 o                         
 -13  15   2       1348.15       1323.90       255.35 o                         
 -10  15   2       3776.78       4341.10       386.46 o                         
 -12  16   2       1255.45       1338.23       295.53 o                         
  -9  16   2       2494.20       3206.28       540.41 o                         
 -11  17   2        604.51        331.69       279.31 o                         
   1   1   3       2627.92       2901.22       204.63 o                         
  -1   2   3        277.74        423.01       130.40 o                         
   2   2   3       3457.20       3715.66        81.55 o                         
  -3   3   3      24989.74      24244.78       347.76 o                         
   0   3   3       8020.95       9002.42       168.91 o                         
   3   3   3         44.76         47.54        23.96 o                         
  -5   4   3      32948.03      32680.34       348.31 o                         
  -2   4   3      12666.94      13432.03       309.52 o                         
   1   4   3       1111.70       1278.05        65.87 o                         
   4   4   3       6885.05       6629.66       135.20 o                         
  -7   5   3       9674.96      10414.82       140.57 o                         
  -4   5   3       8671.22       8465.33       149.88 o                         
  -1   5   3       3185.10       3327.53       126.76 o                         
   2   5   3         15.43         33.46        65.61 o                         
   5   5   3        281.26        255.69        58.58 o                         
  -9   6   3       2450.18       2534.09        77.46 o                         
  -6   6   3       5012.88       5133.94       101.31 o                         
  -3   6   3        695.34        692.51        77.77 o                         
   0   6   3       6729.41       6417.70       255.07 o                         
   3   6   3        242.80        321.37        68.83 o                         
   6   6   3       3746.10       3471.20       260.42 o                         
 -11   7   3       5086.15       5169.94       141.00 o                         
  -8   7   3        118.12        122.42        34.68 o                         
  -5   7   3          3.71         60.67        29.69 o                         
  -2   7   3         22.15        106.25        85.15 o                         
   4   7   3          1.44         35.77        99.16 o                         
   7   7   3        221.79        461.32       225.00 o                         
 -13   8   3       2970.78       3283.47       392.01 o                         
 -10   8   3       2514.48       2650.45       146.40 o                         
  -7   8   3       1632.92       1531.69        73.80 o                         
  -4   8   3       2563.07       2428.18       137.06 o                         
   5   8   3       1565.27       1205.10       208.52 o                         
   8   8   3        327.61        486.67       308.79 o                         
 -15   9   3        142.79        139.58       206.72 o                         
 -12   9   3       4250.87       4482.23       188.57 o                         
  -9   9   3       3438.65       3461.92       151.07 o                         
  -6   9   3        581.12        525.25        81.66 o                         
   6   9   3         22.87          0.00       294.82 o                         
 -17  10   3        110.42        164.54       355.28 o                         
 -14  10   3       1675.24       1490.96       222.52 o                         
 -11  10   3        590.74        572.12       104.57 o                         
  -8  10   3       1611.64       1497.35       146.04 o                         
  -5  10   3         38.79        355.74       309.17 o                         
   7  10   3        316.37        237.57       316.96 o                         
 -16  11   3        320.65        116.49       237.24 o                         
 -13  11   3         18.28          0.00       126.37 o                         
 -10  11   3        840.39        876.47       151.33 o                         
  -7  11   3       1335.70       1311.48       154.30 o                         
 -15  12   3        211.54        463.29       296.99 o                         
 -12  12   3        769.45        585.59       195.77 o                         
  -9  12   3       1776.25       1912.01       217.83 o                         
  -6  12   3       3110.24       2440.40       475.98 o                         
 -14  13   3         88.19          0.00       241.12 o                         
 -11  13   3        405.19        498.53       173.11 o                         
  -8  13   3       6963.24       6159.68       520.42 o                         
 -13  14   3        141.04        141.33       307.92 o                         
 -10  14   3       2227.64       2015.55       261.71 o                         
 -15  15   3        841.10       1031.97      1035.44 o                         
 -12  15   3          4.44        481.50       415.19 o                         
  -9  15   3         81.02         74.24       204.25 o                         
 -11  16   3         96.62          0.00       238.03 o                         
 -10  17   3         18.64        322.44       614.43 o                         
  -3   2   4      15384.23      14496.14       275.84 o                         
   0   2   4       6365.64       5381.31       149.82 o                         
  -5   3   4      23135.16      23373.44       283.16 o                         
  -2   3   4      13289.10      13077.27       304.30 o                         
   1   3   4      53814.27      54813.56       908.19 o                         
  -7   4   4        180.24        223.53        40.52 o                         
  -4   4   4      26955.66      26477.71       366.76 o                         
  -1   4   4      40204.64      40932.53       981.44 o                         
   2   4   4      24695.60      24964.54       435.06 o                         
  -9   5   4       2204.14       2152.85        65.94 o                         
  -6   5   4        610.40        609.46        43.70 o                         
  -3   5   4      18707.25      19607.20       450.24 o                         
   0   5   4      43501.77      41271.93       583.49 o                         
   3   5   4       1111.65       1206.50        66.18 o                         
 -11   6   4       2240.91       2441.98       186.71 o                         
  -8   6   4       9031.66       9239.19       143.14 o                         
  -5   6   4      24677.21      24292.86       362.64 o                         
  -2   6   4      17784.22      17580.02       400.42 o                         
   1   6   4       9260.20       8550.00       229.21 o                         
   4   6   4       2365.32       2394.20       111.22 o                         
 -13   7   4       4420.75       4830.27       600.20 o                         
 -10   7   4       9273.26       9008.69       202.92 o                         
  -7   7   4      28780.05      28428.61       361.25 o                         
  -4   7   4        403.85        485.76        50.17 o                         
  -1   7   4      13852.48      13256.58       457.50 o                         
   2   7   4       5538.73       5437.97       703.77 o                         
   5   7   4       9746.96      10743.49       501.30 o                         
 -15   8   4        803.46       1297.52       265.63 o                         
 -12   8   4       5157.67       5313.62       198.68 o                         
  -9   8   4      21247.36      20927.37       400.15 o                         
  -6   8   4       5669.57       5478.24       159.15 o                         
  -3   8   4       1009.93        877.35       123.32 o                         
   6   8   4       3283.66       3311.87       320.82 o                         
 -14   9   4       1843.67       1725.29       262.72 o                         
 -11   9   4       5235.88       5074.52       164.63 o                         
  -8   9   4      14117.82      13703.01       245.54 o                         
  -5   9   4         28.10        120.92        78.19 o                         
   7   9   4        319.12        392.35       234.97 o                         
 -16  10   4       1524.70       1963.47       308.81 o                         
 -13  10   4       3123.93       3366.69       196.13 o                         
 -10  10   4       4781.83       4992.40       170.22 o                         
  -7  10   4       9331.91       8736.29       280.28 o                         
 -15  11   4       2447.49       2952.57       335.26 o                         
 -12  11   4        582.81        517.08       115.26 o                         
  -9  11   4       9393.60       9500.53       256.46 o                         
 -14  12   4       1315.34       1435.80       222.98 o                         
 -11  12   4        209.32         91.68       132.09 o                         
  -8  12   4       7686.28       8352.56       553.73 o                         
 -13  13   4        713.99        359.08       352.03 o                         
 -10  13   4       1210.45       1105.60       287.02 o                         
 -15  14   4       1661.85       1243.66       585.58 o                         
 -12  14   4       2020.12       1593.81       568.49 o                         
  -9  14   4       1335.63       1069.35       231.03 o                         
 -14  15   4        489.01        932.11       643.93 o                         
 -11  15   4       3894.17       3809.98       475.55 o                         
  -2   2   5       2238.73       2196.87        93.55 o                         
   1   2   5      16132.38      16026.57       387.45 o                         
  -4   3   5        621.81        673.57        57.56 o                         
  -1   3   5      18623.81      18376.79       511.59 o                         
   2   3   5       2598.43       2556.09       103.88 o                         
  -6   4   5       5885.74       5736.46       125.36 o                         
  -3   4   5         67.44        123.63        61.00 o                         
   0   4   5      34608.88      33324.73       594.43 o                         
   3   4   5        350.89        274.02        79.23 o                         
  -8   5   5        707.34        757.09        63.59 o                         
  -5   5   5        209.61        252.36        33.87 o                         
  -2   5   5       9323.64       9200.65       327.65 o                         
   1   5   5       9156.13       9091.11       209.12 o                         
   4   5   5       1342.03       1300.19        79.41 o                         
 -10   6   5        624.62        631.89        72.25 o                         
  -7   6   5       8693.25       8390.32       135.79 o                         
  -4   6   5         23.57         30.64        56.98 o                         
  -1   6   5       5253.05       5346.71       227.11 o                         
   2   6   5       1167.44       1132.71        93.52 o                         
   5   6   5       5647.37       5440.76       240.55 o                         
 -12   7   5        226.45        179.54       109.56 o                         
  -9   7   5       2006.55       2016.45        80.09 o                         
  -6   7   5       1068.99       1132.02        73.22 o                         
  -3   7   5       1336.95       1283.57        80.14 o                         
   0   7   5       1044.75       1123.45       135.40 o                         
   3   7   5       1405.55        990.70       163.64 o                         
   6   7   5       2209.97       1894.57       257.80 o                         
 -14   8   5         33.31          0.00       235.67 o                         
 -11   8   5        393.09        385.04        78.55 o                         
  -8   8   5      12585.56      12269.86       203.62 o                         
  -5   8   5       3965.09       3886.16       144.48 o                         
  -2   8   5        479.06        381.85        52.87 o                         
   1   8   5        133.98         75.34        97.52 o                         
   7   8   5        150.01        576.79       568.70 o                         
 -16   9   5         26.26         10.27       297.12 o                         
 -13   9   5        183.18        350.80       144.82 o                         
 -10   9   5       5056.40       4941.19       167.24 o                         
  -7   9   5       7309.81       7019.80       212.85 o                         
  -4   9   5       1779.35       1540.36       106.11 o                         
  -1   9   5          8.69        400.36       255.89 o                         
 -15  10   5       1095.46        926.92       257.38 o                         
 -12  10   5         48.91        105.97       111.95 o                         
  -9  10   5       4469.62       4550.53       369.20 o                         
  -6  10   5        987.07        916.34       106.20 o                         
  -3  10   5       1732.76       1425.04       312.06 o                         
 -14  11   5        691.61        445.76       197.40 o                         
 -11  11   5       1052.68        909.04       114.87 o                         
  -8  11   5        333.04        430.28        96.75 o                         
 -13  12   5        336.10        373.44       148.11 o                         
 -10  12   5        259.49        397.35       142.77 o                         
 -15  13   5        931.56       1102.68       239.41 o                         
 -12  13   5        115.92          0.00       350.90 o                         
  -9  13   5         10.40          0.00       175.79 o                         
 -14  14   5        212.55        531.90       346.09 o                         
 -11  14   5        737.14        808.03       394.90 o                         
 -13  15   5       1129.74       1877.75       629.67 o                         
   2   2   6       8998.35       8941.76       243.67 o                         
  -3   3   6        427.95        399.72        67.20 o                         
   0   3   6       7442.69       6920.39       194.96 o                         
   3   3   6       8257.60       7452.45       229.46 o                         
  -5   4   6        291.32        324.90        51.54 o                         
  -2   4   6       2434.62       2694.09       149.67 o                         
   1   4   6      10329.80      10171.94       225.80 o                         
   4   4   6      14760.08      14654.14       376.82 o                         
  -7   5   6        652.23        672.37        82.46 o                         
  -4   5   6        690.33        778.99        82.90 o                         
  -1   5   6      11535.59      11552.25       266.09 o                         
   2   5   6       7266.19       6890.40       465.54 o                         
   5   5   6       4319.33       4273.36       189.80 o                         
  -9   6   6      11802.46      11699.89       259.63 o                         
  -6   6   6       3476.30       3427.90       107.98 o                         
  -3   6   6       5803.68       5813.73       189.35 o                         
   0   6   6       3062.71       2977.58       160.22 o                         
   3   6   6       5067.27       5183.77       305.51 o                         
   6   6   6        690.30        595.15       171.96 o                         
 -11   7   6         39.50         37.68        87.72 o                         
  -8   7   6       8648.94       8824.88       155.55 o                         
  -5   7   6       6868.63       7265.43       209.76 o                         
  -2   7   6      10979.13      10929.25       349.66 o                         
   1   7   6         29.84        108.45       102.62 o                         
   4   7   6       5796.71       6147.56       319.90 o                         
 -13   8   6         79.80        214.27       161.24 o                         
 -10   8   6       1655.06       1673.94        99.95 o                         
  -7   8   6       7653.12       7606.20       198.04 o                         
  -4   8   6       7888.91       8016.62       283.43 o                         
  -1   8   6          8.97         72.82       105.91 o                         
   2   8   6       2131.58       2330.55       160.80 o                         
 -15   9   6        762.82        813.40       276.64 o                         
 -12   9   6        315.11        266.07       131.26 o                         
  -9   9   6       2939.04       2880.05       171.28 o                         
  -6   9   6       4157.66       4749.01       174.83 o                         
  -3   9   6       5245.07       5239.09       364.57 o                         
   0   9   6          8.36         78.63        99.45 o                         
 -14  10   6        588.46        596.03       221.83 o                         
 -11  10   6       1260.07       1287.42       124.22 o                         
  -8  10   6       2190.88       2205.23       152.69 o                         
  -5  10   6       5447.13       5694.85       293.81 o                         
  -2  10   6       2854.97       3183.14       296.44 o                         
 -13  11   6       1729.54       1783.11       181.53 o                         
 -10  11   6       1650.56       1955.84       165.03 o                         
  -7  11   6        943.68       1318.94       249.74 o                         
  -4  11   6       5785.90       6022.54       393.84 o                         
 -12  12   6       2668.91       2675.97       205.23 o                         
  -9  12   6        274.23        252.52       159.61 o                         
 -14  13   6       2206.27       2331.86       257.43 o                         
 -11  13   6       1405.37       1861.23       317.13 o                         
 -13  14   6       2513.49       2345.93       671.06 o                         
  -5   3   7        564.95        493.15        78.60 o                         
   1   3   7        746.92        914.10        90.66 o                         
  -7   4   7      11254.02      11567.31       429.35 o                         
  -4   4   7         99.56        170.08       189.50 o                         
  -1   4   7       1739.61       1776.74       141.10 o                         
   2   4   7       1641.86       1644.82       103.98 o                         
  -9   5   7       4570.77       4628.24       199.37 o                         
  -6   5   7       7453.72       7012.50       206.08 o                         
  -3   5   7       1767.26       1898.39       127.22 o                         
   0   5   7        414.98        447.43       109.99 o                         
   3   5   7       6823.48       6499.01       278.35 o                         
 -11   6   7       2173.50       2432.33       191.94 o                         
  -8   6   7       2923.61       2838.17       136.62 o                         
  -5   6   7        217.98        333.80        94.00 o                         
  -2   6   7        991.32       1099.91       124.49 o                         
   1   6   7       1719.81       1589.69       144.15 o                         
   4   6   7       3848.92       3599.12       190.91 o                         
 -13   7   7        367.44        342.00       222.14 o                         
 -10   7   7        716.31        660.85       141.85 o                         
  -7   7   7        191.92        313.91        75.45 o                         
  -4   7   7      12280.32      12601.58       346.18 o                         
  -1   7   7        540.35        476.33       100.37 o                         
   2   7   7       1333.30       1341.75       167.61 o                         
   5   7   7        300.77         70.80       224.69 o                         
 -12   8   7        121.47        144.27       207.29 o                         
  -9   8   7        180.02        225.03        79.98 o                         
  -6   8   7       3272.25       3421.16       166.27 o                         
  -3   8   7       7535.85       7905.47       343.99 o                         
   0   8   7        995.60        922.00       139.58 o                         
   3   8   7         92.89         32.70       215.24 o                         
 -14   9   7        565.70        644.08       343.08 o                         
 -11   9   7        433.75        211.68       124.85 o                         
  -8   9   7        597.49        578.83       104.45 o                         
  -5   9   7       9670.15      10020.24       596.02 o                         
  -2   9   7       1739.74       1660.03       205.91 o                         
   1   9   7        849.07        679.05       195.23 o                         
 -13  10   7        101.63         96.24       176.47 o                         
 -10  10   7       1077.34       1122.97       129.67 o                         
  -7  10   7        647.06        842.51       135.28 o                         
  -4  10   7       2789.77       2571.34       234.01 o                         
  -1  10   7         71.03          0.00       175.69 o                         
 -12  11   7       3168.98       3219.20       253.36 o                         
  -9  11   7        127.51        143.44       183.08 o                         
  -6  11   7        876.59        709.20       146.95 o                         
  -3  11   7        311.77          0.00       266.47 o                         
 -11  12   7       2599.70       2538.76       218.74 o                         
  -8  12   7         65.32        146.75       170.57 o                         
  -5  12   7        126.23        224.03       205.14 o                         
 -10  13   7        822.64        792.67       283.75 o                         
   2   3   8       2095.18       2267.93       173.90 o                         
  -6   4   8       1301.42       1078.09       185.75 o                         
   0   4   8       1078.93       1113.66       122.31 o                         
   3   4   8       5120.04       5049.76       349.26 o                         
  -8   5   8       4181.88       4059.47       208.46 o                         
  -2   5   8        762.80        870.02       118.98 o                         
   1   5   8        237.29        327.47       129.17 o                         
   4   5   8       3325.86       3526.07       304.45 o                         
 -10   6   8       1767.58       1621.31       164.50 o                         
  -7   6   8        331.64        407.93       141.30 o                         
  -4   6   8       3930.04       3890.96       192.77 o                         
  -1   6   8       1969.42       1871.96       137.48 o                         
   2   6   8       2358.38       2340.53       236.18 o                         
   5   6   8        197.38        262.75       124.85 o                         
 -12   7   8        554.75        322.94       158.36 o                         
  -9   7   8        838.74        662.89       129.02 o                         
  -6   7   8       3047.57       3159.86       176.74 o                         
  -3   7   8       4288.94       4150.56       186.24 o                         
   0   7   8        794.94        762.92       140.61 o                         
   3   7   8        935.37        682.60       175.31 o                         
   6   7   8        228.89        285.32       480.04 o                         
 -11   8   8        633.60        419.27       327.36 o                         
  -8   8   8         40.76          0.00       155.34 o                         
  -5   8   8       1822.79       2261.45       308.04 o                         
  -2   8   8       2585.91       2630.16       164.58 o                         
   1   8   8       1875.08       2014.98       182.16 o                         
   4   8   8          2.96        160.69       223.38 o                         
 -13   9   8       2331.32       2241.52       421.90 o                         
 -10   9   8         86.23          0.00       153.47 o                         
  -7   9   8        208.34         57.20       134.44 o                         
  -4   9   8       2427.44       2776.94       228.52 o                         
  -1   9   8       1800.80       1810.83       204.75 o                         
   2   9   8        478.42        521.20       217.98 o                         
 -12  10   8       1600.07       2160.78       353.89 o                         
  -9  10   8        147.12        223.85       152.47 o                         
  -6  10   8       1753.28       1493.72       164.64 o                         
  -3  10   8        986.17       1194.96       272.60 o                         
   0  10   8       2639.65       2457.79       271.96 o                         
 -11  11   8        816.27        750.82       175.83 o                         
  -8  11   8       1371.93       1622.58       302.80 o                         
  -5  11   8        607.94        598.03       196.32 o                         
  -2  11   8        922.33        735.74       225.27 o                         
 -10  12   8       1409.14       1279.93       196.79 o                         
  -7  12   8        905.42        943.30       162.89 o                         
  -4  12   8         76.97        314.12       256.28 o                         
  -9  13   8       1068.37       1181.08       233.86 o                         
  -6  13   8        468.14        125.63       222.33 o                         
   1   4   9        589.09        812.51       187.58 o                         
   4   4   9        473.69        477.01       132.58 o                         
  -1   5   9        156.12        183.71       102.11 o                         
   2   5   9        910.44       1353.74       157.80 o                         
   5   5   9        400.05        540.47       162.24 o                         
  -9   6   9        115.74          0.00       138.32 o                         
  -3   6   9       1959.01       1975.24       161.76 o                         
   0   6   9       1152.33       1030.82       177.25 o                         
   3   6   9        809.85        921.89       184.35 o                         
   6   6   9        835.42        737.49       197.13 o                         
 -11   7   9       2649.98       2592.78       370.68 o                         
  -5   7   9       1349.85       1466.66       142.31 o                         
  -2   7   9        140.48        171.20       144.90 o                         
   1   7   9       4077.31       4218.42       251.18 o                         
   4   7   9         87.09        224.63       173.38 o                         
 -10   8   9        807.21        955.22       444.48 o                         
  -7   8   9         42.43          0.00       170.48 o                         
  -4   8   9       1716.72       1692.55       165.14 o                         
  -1   8   9       4974.51       5087.10       270.56 o                         
   2   8   9        871.94        925.84       179.01 o                         
 -12   9   9        981.32       1580.86       523.84 o                         
  -9   9   9        282.70        182.66       203.76 o                         
  -6   9   9        632.60        647.02       141.04 o                         
  -3   9   9        907.35       1038.08       206.96 o                         
   0   9   9       2651.44       2746.88       231.07 o                         
   3   9   9        148.77        109.01       201.59 o                         
 -11  10   9       1015.80       1066.48       409.23 o                         
  -8  10   9        778.20        917.30       180.45 o                         
  -5  10   9        417.66        538.23       130.73 o                         
  -2  10   9        587.44        642.65       186.72 o                         
   1  10   9        940.03       1250.33       322.69 o                         
 -10  11   9        632.91        970.03       219.87 o                         
  -7  11   9       1499.55       1436.27       242.25 o                         
  -4  11   9         41.72          0.00       173.61 o                         
  -1  11   9        467.64        600.48       203.20 o                         
  -9  12   9       1728.50       1991.85       245.80 o                         
  -6  12   9        512.01        448.10       168.69 o                         
  -3  12   9        529.04        633.30       418.03 o                         
  -9   5  10        119.70          0.00       348.19 o                         
   3   5  10         65.09        528.11       267.41 o                         
   1   6  10       1035.76       1273.83       199.84 o                         
   4   6  10         96.67        172.59       159.04 o                         
  -1   7  10       1617.93       1229.12       217.11 o                         
   2   7  10        735.00       1105.54       184.06 o                         
  -3   8  10         47.69        165.67       200.87 o                         
   0   8  10       1069.23       1259.77       194.37 o                         
  -5   9  10          7.33         29.71       144.36 o                         
  -2   9  10        442.08        136.15       158.09 o                         
  -7  10  10        686.89        737.88       183.04 o                         
  -4  10  10        126.48        316.78       154.76 o                         
   0   7  11       1283.72       1209.61       307.49 o                         
  -2   8  11        331.13        490.79       302.32 o                         
                                                                                
