# Supplementary material for: Attractive and repulsive forces in a crystal of [Rb(18-crown-6)][SbCl6] under high pressure
Source: Acta Crystallogr B Struct Sci Cryst Eng Mater. 2024 Mar 20;80(Pt 2):135–45. doi: 10.1107/S2052520624001586 (PMC10994168; doi:10.1107/S2052520624001586)
Supplement: Supplementary file 18 [file b-80-00135-Rb9k5rsup18.hkl]

data_Rb9k5r                                                                     
_shelx_title ' Rb9k5 in R-3'                                                    
_shelx_refln_list_code          4                                               
_shelx_F_calc_maximum      367.31                                               
_exptl_crystal_F_000      1002.00                                               
_reflns_d_resolution_high  0.7698                                               
                                                                                
loop_                                                                           
 _space_group_symop_operation_xyz                                               
 'x, y, z'                                                                      
 '-y, x-y, z'                                                                   
 '-x+y, -x, z'                                                                  
 'x+2/3, y+1/3, z+1/3'                                                          
 '-y+2/3, x-y+1/3, z+1/3'                                                       
 '-x+y+2/3, -x+1/3, z+1/3'                                                      
 'x+1/3, y+2/3, z+2/3'                                                          
 '-y+1/3, x-y+2/3, z+2/3'                                                       
 '-x+y+1/3, -x+2/3, z+2/3'                                                      
 '-x, -y, -z'                                                                   
 'y, -x+y, -z'                                                                  
 'x-y, x, -z'                                                                   
 '-x+2/3, -y+1/3, -z+1/3'                                                       
 'y+2/3, -x+y+1/3, -z+1/3'                                                      
 'x-y+2/3, x+1/3, -z+1/3'                                                       
 '-x+1/3, -y+2/3, -z+2/3'                                                       
 'y+1/3, -x+y+2/3, -z+2/3'                                                      
 'x-y+1/3, x+2/3, -z+2/3'                                                       
                                                                                
_cell_length_a    13.8733                                                       
_cell_length_b    13.8733                                                       
_cell_length_c     9.7541                                                       
_cell_angle_alpha  90.000                                                       
_cell_angle_beta   90.000                                                       
_cell_angle_gamma 120.000                                                       
                                                                                
_shelx_F_squared_multiplier     1.000                                           
                                                                                
loop_                                                                           
 _refln_index_h                                                                 
 _refln_index_k                                                                 
 _refln_index_l                                                                 
 _refln_F_squared_calc                                                          
 _refln_F_squared_meas                                                          
 _refln_F_squared_sigma                                                         
 _refln_observed_status                                                         
  -1   2   0      62457.78      71162.59      1497.51 o                         
   0   3   0      16745.32      20753.44       533.60 o                         
  -2   4   0      29666.79      33559.74       619.05 o                         
  -4   5   0      29704.68      32667.09       461.89 o                         
  -1   5   0      11847.11      11159.45       439.47 o                         
  -3   6   0      52197.41      53280.94       978.53 o                         
   0   6   0      14163.77      15259.18       717.33 o                         
  -5   7   0      47692.34      46664.73       709.29 o                         
  -2   7   0      18592.23      17293.56       341.93 o                         
  -7   8   0       7410.86       7426.72       241.45 o                         
  -4   8   0      96008.95      92375.24      1455.70 o                         
  -1   8   0      15838.05      16286.09       489.43 o                         
  -6   9   0      22982.70      22451.42       465.55 o                         
  -3   9   0      47818.41      47451.99       883.55 o                         
   0   9   0       3243.37       3253.54       302.92 o                         
  -8  10   0      10900.18      10256.83       675.40 o                         
  -5  10   0      21512.37      20881.67       469.31 o                         
  -2  10   0       9789.97       9400.50       408.61 o                         
 -10  11   0       6786.43       5861.28       276.31 o                         
  -7  11   0      15968.32      15681.12       397.22 o                         
  -4  11   0       9272.74       9101.51       414.71 o                         
  -9  12   0      10118.01      10974.38       690.24 o                         
  -6  12   0       3075.20       3050.76       267.28 o                         
  -3  12   0       2028.07       2176.48       225.49 o                         
 -11  13   0       6151.77       5013.38       819.12 o                         
  -8  13   0       1483.65       1262.04       196.75 o                         
  -5  13   0       5287.69       4806.20       327.62 o                         
 -10  14   0       1226.93       1503.64       302.32 o                         
  -7  14   0       7244.23       6804.80       470.95 o                         
  -4  14   0       1630.99       1858.17       258.64 o                         
 -12  15   0       3998.37       3557.21       310.66 o                         
  -9  15   0       6857.32       7441.76       470.20 o                         
  -6  15   0       7399.07       6845.76       409.02 o                         
 -11  16   0       3165.96       2665.06       398.54 o                         
  -8  16   0      10589.65      12054.57       785.20 o                         
  -5  16   0       2141.62       1767.71       366.53 o                         
 -10  17   0       3387.00       4953.55       402.30 o                         
  -7  17   0       4897.98       4743.18      1106.59 o                         
  -9  18   0       3359.45       3641.81       540.67 o                         
  -1   1   1       3891.00       3966.46       167.03 o                         
  -3   2   1      20464.28      24019.24       261.91 o                         
   0   2   1      19303.71      21027.01       701.59 o                         
  -5   3   1        666.70        722.22        34.06 o                         
  -2   3   1      22152.22      29316.48       356.88 o                         
   1   3   1      22267.79      24259.12       591.21 o                         
  -7   4   1      15427.87      15503.88       320.82 o                         
  -4   4   1       2731.03       2867.33        57.78 o                         
   2   4   1       1703.96       1771.25        99.42 o                         
  -9   5   1       4559.59       4222.98       167.01 o                         
  -6   5   1      27386.55      28541.49       705.97 o                         
  -3   5   1        762.82        845.59        68.94 o                         
   3   5   1      10741.63       9880.46       206.07 o                         
 -11   6   1       3587.39       3318.79       204.13 o                         
  -8   6   1        252.38        243.77        65.68 o                         
  -5   6   1        207.78        101.47        43.28 o                         
  -2   6   1       2175.52       2405.07       189.53 o                         
   1   6   1       1138.89       1404.05       135.72 o                         
   4   6   1       3281.74       3083.76       159.70 o                         
 -13   7   1        270.11        178.54       157.49 o                         
 -10   7   1        141.19         49.02       106.10 o                         
  -7   7   1       5392.22       4820.65       182.91 o                         
  -4   7   1       9566.28       8782.25       238.92 o                         
   2   7   1       5128.47       4995.15       188.96 o                         
   5   7   1        581.29        515.65       133.55 o                         
 -15   8   1        688.52        721.47       236.09 o                         
 -12   8   1       1941.51       2045.66       229.50 o                         
  -9   8   1       5876.27       5549.06       239.80 o                         
  -6   8   1       2371.68       2449.71        79.71 o                         
  -3   8   1       6856.91       6774.20       382.40 o                         
   3   8   1      11081.79      10936.02       322.19 o                         
   6   8   1        129.76        388.89       287.45 o                         
 -17   9   1       1107.32       1076.08       276.57 o                         
 -14   9   1       1015.59       1238.41       231.12 o                         
 -11   9   1        572.08        525.55       148.66 o                         
  -8   9   1        641.93        517.87       104.52 o                         
  -5   9   1      13110.75      12066.43       264.09 o                         
  -2   9   1        653.75        266.64       145.86 o                         
   4   9   1       1025.55       1352.76       222.98 o                         
   7   9   1        913.26       1176.83       394.03 o                         
 -16  10   1         58.52        295.60       313.98 o                         
 -13  10   1       2595.88       2279.48       399.53 o                         
 -10  10   1        134.80        205.63       129.50 o                         
  -7  10   1         71.79        142.78        75.98 o                         
  -4  10   1        682.42        841.66       107.06 o                         
   2  10   1        581.04        357.77       147.50 o                         
   5  10   1         39.26          0.00       157.98 o                         
 -15  11   1        106.23         31.75       219.40 o                         
  -9  11   1         14.49         30.60       154.99 o                         
  -6  11   1       3997.28       4031.16       166.31 o                         
  -3  11   1       1035.04        855.71       220.05 o                         
   3  11   1        425.14        257.72       202.72 o                         
   6  11   1        444.40        353.32       305.63 o                         
 -17  12   1         84.75          0.00       304.24 o                         
 -11  12   1       4074.92       3686.57       301.05 o                         
  -8  12   1         41.11         39.93       102.10 o                         
  -5  12   1       2104.67       2227.39       200.97 o                         
 -10  13   1       3031.38       3100.22       267.84 o                         
  -7  13   1       2248.56       2098.25       208.00 o                         
  -4  13   1        244.21        329.49       235.30 o                         
 -12  14   1        111.80        343.08       226.58 o                         
  -9  14   1       2356.62       2872.80       253.42 o                         
  -6  14   1        488.80        459.74       173.68 o                         
 -11  15   1        251.06        382.69       304.27 o                         
  -8  15   1        955.23        705.51       201.97 o                         
  -5  15   1         16.41        114.99       245.44 o                         
 -13  16   1        291.31          0.00       170.20 o                         
 -10  16   1         23.70        683.74       278.00 o                         
  -7  16   1        849.53       1146.01       264.71 o                         
 -12  17   1        406.67       1118.61       334.58 o                         
  -9  17   1       1736.93       1639.05       483.39 o                         
   0   1   2      71758.73      69953.95      2072.21 o                         
  -2   2   2      25077.16      24481.29       458.05 o                         
   1   2   2       4665.46       4620.18        90.86 o                         
  -4   3   2     134914.39     134651.73      1344.64 o                         
  -1   3   2       8841.79       8495.78       206.94 o                         
   2   3   2      39937.33      42093.55       578.25 o                         
  -6   4   2      14066.12      12097.71       166.66 o                         
  -3   4   2     122038.17     124445.53      1232.42 o                         
   0   4   2       2415.74       2994.53       180.21 o                         
   3   4   2      24573.22      24865.12       381.53 o                         
  -8   5   2      14979.11      14216.59       242.73 o                         
  -5   5   2      96867.48      95235.41       974.20 o                         
  -2   5   2      16734.22      17737.86       342.68 o                         
   4   5   2       6557.64       6800.51       197.76 o                         
 -10   6   2      15533.62      14399.80       980.34 o                         
  -7   6   2       6311.85       5828.88       194.54 o                         
  -4   6   2      54154.77      57659.20      1319.28 o                         
   2   6   2      16472.42      14982.31       417.71 o                         
   5   6   2       1984.18       2226.92       181.97 o                         
 -12   7   2      18884.73      17645.45       610.77 o                         
  -9   7   2      14612.65      15234.36       254.10 o                         
  -6   7   2      24683.73      24420.76       433.90 o                         
  -3   7   2      13568.95      13648.28       431.78 o                         
   3   7   2      13521.81      13020.38       278.71 o                         
   6   7   2       2491.85       2638.03       188.55 o                         
 -14   8   2      10660.94      10844.47       489.88 o                         
 -11   8   2      17662.48      18449.38       620.29 o                         
  -8   8   2       1824.51       1791.52        79.00 o                         
  -5   8   2       7301.74       7434.94       188.76 o                         
   4   8   2       4954.62       5085.29       262.84 o                         
   7   8   2       4048.26       4633.22       354.05 o                         
 -16   9   2       3243.55       3706.91       578.99 o                         
 -13   9   2      15365.49      16241.88       624.97 o                         
 -10   9   2       4165.74       4282.64       199.64 o                         
  -7   9   2       2955.00       3056.04       128.95 o                         
  -4   9   2       9963.34      10269.37       389.21 o                         
   5   9   2        865.34        769.02       211.27 o                         
   8   9   2        494.78        797.23       368.38 o                         
 -15  10   2       3044.67       3277.68       318.67 o                         
 -12  10   2       9787.83      10376.04       472.44 o                         
  -9  10   2       2753.93       2881.80       204.35 o                         
  -6  10   2      10747.48      10806.88       406.42 o                         
  -3  10   2      11765.17       9261.92       500.77 o                         
   6  10   2       4825.18       3850.96       450.15 o                         
 -17  11   2        918.98        938.17       270.96 o                         
 -14  11   2       3579.24       3522.24       312.49 o                         
 -11  11   2       4249.44       3821.32       404.85 o                         
  -8  11   2      42641.30      42835.57       907.52 o                         
  -5  11   2       4532.61       4314.14       266.47 o                         
 -16  12   2        389.27        215.60       340.12 o                         
 -13  12   2       4309.92       2043.09       244.38 o                         
 -10  12   2       7477.66       8446.77       304.58 o                         
  -7  12   2      15272.44      15672.33       528.88 o                         
  -4  12   2       1017.40        361.52       190.84 o                         
 -12  13   2       3903.90       4363.72       279.03 o                         
  -9  13   2      14587.84      15672.95       495.80 o                         
  -6  13   2       5233.44       4978.73       284.62 o                         
 -11  14   2       3029.36       3215.05       906.74 o                         
  -8  14   2       5876.71       6090.24       336.41 o                         
 -13  15   2       1417.49        979.16       234.28 o                         
 -10  15   2       3936.49       4612.94       437.67 o                         
  -7  15   2       3983.33       4147.23       283.42 o                         
 -12  16   2       1288.06        613.31       375.42 o                         
  -9  16   2       2647.01       2935.62       398.59 o                         
 -11  17   2        777.15        872.93       334.32 o                         
  -8  17   2       1247.44        681.10       404.82 o                         
   1   1   3       3079.28       3303.00        77.08 o                         
  -1   2   3        472.35        612.89        79.06 o                         
   2   2   3       3922.20       4027.42       113.15 o                         
  -3   3   3      26580.64      25576.42       278.88 o                         
   0   3   3       7599.94       8879.76       166.37 o                         
   3   3   3          8.84         60.73        34.71 o                         
  -5   4   3      34506.50      33743.20       397.33 o                         
  -2   4   3      12931.09      13989.74       287.79 o                         
   1   4   3       1262.88       1329.98        74.00 o                         
   4   4   3       6442.80       5764.02       121.34 o                         
  -7   5   3      11033.76      11730.65       188.49 o                         
  -4   5   3       9643.10       8867.51       130.05 o                         
  -1   5   3       3222.91       3427.82       122.27 o                         
   2   5   3         36.07          0.00        82.76 o                         
   5   5   3        316.64        299.60        68.36 o                         
  -9   6   3       2258.23       2721.34       101.18 o                         
  -6   6   3       5697.23       5669.02       140.67 o                         
  -3   6   3        853.31        881.74       126.01 o                         
   0   6   3       7104.67      11842.96      6014.45 o                         
   3   6   3        324.80        471.43       100.41 o                         
   6   6   3       4073.23       4068.05       239.06 o                         
 -11   7   3       5442.45       5799.50       318.37 o                         
  -8   7   3        138.92         97.95        64.56 o                         
  -5   7   3         27.93         72.53        37.03 o                         
  -2   7   3         80.92        104.44       216.10 o                         
   4   7   3          2.18         60.98        78.67 o                         
   7   7   3        330.46        481.76       221.91 o                         
 -13   8   3       3586.75       3987.39       309.65 o                         
 -10   8   3       2524.74       2541.00       125.06 o                         
  -7   8   3       1621.06       1684.34        76.64 o                         
  -4   8   3       2187.67       2031.22       152.82 o                         
   5   8   3       1638.93       1505.30       226.08 o                         
   8   8   3        260.52        510.09       235.49 o                         
 -15   9   3        193.85        267.97       232.21 o                         
 -12   9   3       4930.22       4814.37       236.01 o                         
  -9   9   3       3503.79       3567.08       137.12 o                         
  -6   9   3        635.91        617.42        75.38 o                         
   6   9   3         52.73        178.28       158.41 o                         
 -17  10   3         95.60        377.00       372.15 o                         
 -14  10   3       1885.67       2564.21       846.16 o                         
 -11  10   3        625.56        586.59       104.65 o                         
  -8  10   3       1876.29       1937.39       146.21 o                         
  -5  10   3         51.67        121.01       120.03 o                         
   7  10   3        298.66        349.61       253.37 o                         
 -16  11   3        415.32        273.39       297.10 o                         
 -13  11   3         35.14          1.80       150.43 o                         
 -10  11   3       1191.94       1094.09       184.41 o                         
  -7  11   3       1464.02       1483.18       147.47 o                         
 -15  12   3        228.88        574.83       356.66 o                         
 -12  12   3        671.35        937.88       152.09 o                         
  -9  12   3       2070.14       2033.72       275.56 o                         
  -6  12   3       3356.77       3138.69       249.47 o                         
 -14  13   3         67.73         82.86       182.11 o                         
 -11  13   3        514.59        689.26       224.08 o                         
  -8  13   3       7370.31       7137.86       538.38 o                         
 -13  14   3        134.29        320.95       281.72 o                         
 -10  14   3       2716.59       2596.76       603.58 o                         
  -7  14   3        395.71        361.80       193.12 o                         
 -12  15   3          9.92        141.98       335.34 o                         
  -9  15   3        154.43        352.70       291.30 o                         
 -14  16   3       1878.28       1109.85       374.65 o                         
 -11  16   3        128.28        205.57       311.82 o                         
  -8  16   3        113.77        246.03       435.03 o                         
 -10  17   3         16.68          0.00       299.78 o                         
  -3   2   4      14371.67      13516.15       253.06 o                         
   0   2   4       5323.36       4893.56       145.74 o                         
  -5   3   4      23023.74      22894.84       461.73 o                         
  -2   3   4      12177.61      12169.09       363.09 o                         
   1   3   4      50391.06      49448.81      1192.49 o                         
  -7   4   4        151.02        191.81        42.85 o                         
  -4   4   4      27710.78      26780.67       367.67 o                         
  -1   4   4      38281.76      36014.80       711.07 o                         
   2   4   4      23384.08      23614.36       332.32 o                         
  -9   5   4       1887.72       2063.32       134.73 o                         
  -6   5   4        520.60        403.71        42.45 o                         
  -3   5   4      18033.46      18723.52       352.72 o                         
   0   5   4      40949.06      38927.03       599.68 o                         
   3   5   4        904.08        985.37        97.12 o                         
 -11   6   4       2220.73       2469.09       146.37 o                         
  -8   6   4       8034.46       8106.20       173.02 o                         
  -5   6   4      24004.76      22948.24       347.67 o                         
  -2   6   4      16835.13      16903.15       471.71 o                         
   1   6   4       9208.04       8646.79       258.89 o                         
   4   6   4       1849.85       2226.82       214.65 o                         
 -13   7   4       4463.16       4555.28       344.59 o                         
 -10   7   4       9229.38       8981.04       299.96 o                         
  -7   7   4      27245.06      26014.05       686.60 o                         
  -4   7   4        290.27        449.50        79.38 o                         
  -1   7   4      13965.37      14014.44       329.45 o                         
   2   7   4       5008.91       4931.33       619.72 o                         
   5   7   4       9431.90       9699.49       436.08 o                         
 -15   8   4        814.58       1239.66       265.65 o                         
 -12   8   4       5106.84       5657.69       215.81 o                         
  -9   8   4      21080.36      21646.73       360.70 o                         
  -6   8   4       5011.43       5189.25       171.06 o                         
  -3   8   4        907.88        801.55       126.81 o                         
   6   8   4       3214.07       3420.70       435.07 o                         
 -17   9   4        227.80        466.00       271.61 o                         
 -14   9   4       1935.02       1874.40       281.25 o                         
 -11   9   4       5316.07       5489.96       182.09 o                         
  -8   9   4      13500.48      13374.19       323.40 o                         
  -5   9   4         40.93         70.55       139.79 o                         
 -16  10   4       1464.33       1810.88       305.42 o                         
 -13  10   4       3127.52       4198.06       318.85 o                         
 -10  10   4       4692.31       5208.93       178.10 o                         
  -7  10   4       9285.52      10597.53       955.34 o                         
 -15  11   4       2432.29       2656.21       316.99 o                         
 -12  11   4        560.18        739.70       134.20 o                         
  -9  11   4       9245.19       9492.08       333.62 o                         
  -6  11   4       3756.54       3500.32       420.28 o                         
 -14  12   4       1147.43       1264.88       457.33 o                         
 -11  12   4        219.57        214.92       168.64 o                         
  -8  12   4       8278.01       9514.80       419.78 o                         
 -16  13   4       2448.58       1781.50       395.58 o                         
 -13  13   4        538.80        546.69       182.17 o                         
 -10  13   4       1306.77       1785.20       246.42 o                         
  -7  13   4       2087.58       1518.93       359.75 o                         
 -12  14   4       1958.82       2188.46       297.05 o                         
  -9  14   4       1394.81       1490.75       326.70 o                         
 -14  15   4        485.71        374.13       361.39 o                         
 -11  15   4       3666.60       3460.42       424.16 o                         
  -8  15   4        401.34        460.67       457.73 o                         
 -13  16   4       2898.40       2454.70       411.46 o                         
 -10  16   4       1430.99       2098.07       816.65 o                         
   0   1   5        367.27        255.73       127.21 o                         
  -2   2   5       2938.79       2969.00       264.21 o                         
   1   2   5      17192.33      16817.93       310.95 o                         
  -4   3   5        326.90        298.13        39.03 o                         
  -1   3   5      19273.92      19204.08       482.48 o                         
   2   3   5       3107.38       2879.36       221.33 o                         
  -6   4   5       6404.50       6442.99       173.70 o                         
  -3   4   5          0.64         22.00        44.54 o                         
   0   4   5      35860.84      33071.88       806.98 o                         
   3   4   5        310.13        310.10       124.68 o                         
  -8   5   5        783.34        835.48        65.24 o                         
  -5   5   5         80.14         75.97        43.24 o                         
  -2   5   5      10225.75       9299.49       346.42 o                         
   1   5   5      10174.58       9886.49       259.32 o                         
   4   5   5       1438.17       1375.06       150.03 o                         
 -10   6   5        761.44        812.99       111.45 o                         
  -7   6   5       9671.86       9287.76       166.71 o                         
  -4   6   5         76.67        123.39        51.73 o                         
  -1   6   5       6287.08       6015.99       275.28 o                         
   2   6   5       1394.82       1305.13        79.45 o                         
   5   6   5       5999.32       6093.12       392.73 o                         
 -12   7   5        355.32        409.28       142.90 o                         
  -9   7   5       2386.62       2073.62        97.83 o                         
  -6   7   5       1204.35       1006.82        76.91 o                         
  -3   7   5       1429.42       1687.22       165.68 o                         
   0   7   5       1429.20       1357.29       125.14 o                         
   3   7   5       1648.48       1912.92       201.55 o                         
 -14   8   5         53.27        401.60       238.57 o                         
 -11   8   5        689.43        555.62       127.17 o                         
  -8   8   5      13157.22      12791.60       279.56 o                         
  -5   8   5       3921.42       4195.46       175.34 o                         
  -2   8   5        690.18        498.32        77.89 o                         
   1   8   5        285.13        205.45       199.94 o                         
 -16   9   5         31.51         18.43       254.57 o                         
 -13   9   5         94.17        271.17       176.84 o                         
 -10   9   5       5589.85       5346.63       171.55 o                         
  -7   9   5       7606.73       7538.49       263.20 o                         
  -4   9   5       1844.66       1322.53       150.19 o                         
  -1   9   5          2.77         31.23       220.06 o                         
 -15  10   5       1193.73       1693.38       475.42 o                         
 -12  10   5         82.90         45.14       116.33 o                         
  -9  10   5       5454.49       5465.23       209.27 o                         
  -6  10   5       1154.64       1198.38       136.77 o                         
  -3  10   5       2066.64      56542.68     13418.31 o                         
 -14  11   5        683.37        683.41       212.01 o                         
 -11  11   5       1131.84       1093.48       163.47 o                         
  -8  11   5        207.30        134.06       129.75 o                         
  -5  11   5       2979.83       7602.09       983.30 o                         
 -13  12   5        393.49        497.99       267.60 o                         
 -10  12   5        398.50        335.75       170.25 o                         
  -7  12   5        408.23        188.96       345.21 o                         
 -15  13   5       1044.80        849.12       342.07 o                         
 -12  13   5        127.47        129.97       191.68 o                         
  -9  13   5         24.43         41.12       254.14 o                         
 -14  14   5        265.54        223.15       253.46 o                         
 -11  14   5        895.14        993.18       265.49 o                         
 -13  15   5       1265.27       1143.07       292.36 o                         
 -10  15   5        548.23        529.05       597.79 o                         
  -1   2   6       9872.43       9082.32       494.73 o                         
   2   2   6       8348.13       7820.05       398.05 o                         
  -3   3   6        310.39        141.32       131.12 o                         
   0   3   6       7542.27       7171.91       221.61 o                         
   3   3   6       7336.41       6661.40       322.99 o                         
  -5   4   6        365.12        282.25        78.28 o                         
  -2   4   6       2352.17       2212.28       126.69 o                         
   1   4   6       9618.58       8832.37       511.79 o                         
   4   4   6      13439.37      12610.53       460.38 o                         
  -7   5   6        359.11        412.23        83.19 o                         
  -4   5   6        535.30        544.35        64.92 o                         
  -1   5   6      11253.41      10274.40       353.79 o                         
   2   5   6       6573.90       6338.58       282.98 o                         
   5   5   6       3902.43       3765.14       250.24 o                         
  -9   6   6      11275.23      11423.23       345.14 o                         
  -6   6   6       3087.63       2936.41       107.49 o                         
  -3   6   6       4966.01       5184.95       610.86 o                         
   0   6   6       2939.81       2642.03       280.16 o                         
   3   6   6       4402.05       4316.13       281.64 o                         
   6   6   6        691.70       1046.91       309.55 o                         
 -11   7   6         32.36        148.36       115.24 o                         
  -8   7   6       8580.14       8949.58       225.54 o                         
  -5   7   6       5898.20       5754.96       236.12 o                         
  -2   7   6      10156.12       8573.55       612.59 o                         
   1   7   6         39.61        217.83       173.56 o                         
   4   7   6       5888.83       6540.29       756.80 o                         
 -13   8   6         36.13        620.26       321.37 o                         
 -10   8   6       1710.43       1750.80       145.06 o                         
  -7   8   6       7377.23       8269.94       318.33 o                         
  -4   8   6       6888.86       7265.68       391.51 o                         
  -1   8   6          6.92         88.39       108.31 o                         
   2   8   6       2028.15       2066.22       337.22 o                         
 -15   9   6        660.63       1416.90       627.22 o                         
 -12   9   6        224.94        316.76       181.61 o                         
  -9   9   6       3005.41       3122.77       206.23 o                         
  -6   9   6       3787.67       3682.82       225.58 o                         
  -3   9   6       4697.21       4462.66       226.07 o                         
   0   9   6          6.66          0.00       233.17 o                         
 -14  10   6        565.68        756.78       344.37 o                         
 -11  10   6       1209.41       1379.97       157.31 o                         
  -8  10   6       2067.02       2038.10       195.48 o                         
  -5  10   6       5008.08       5259.31       426.08 o                         
  -2  10   6       2484.12       3206.34       828.29 o                         
 -13  11   6       1589.44       1559.53       253.04 o                         
 -10  11   6       1387.55       1488.21       209.24 o                         
  -7  11   6        936.57       1073.32       237.14 o                         
  -4  11   6       5930.48       8698.45       494.21 o                         
 -15  12   6       1155.86       1326.04       396.11 o                         
 -12  12   6       2437.16       2604.40       269.64 o                         
  -9  12   6        221.30        178.71       225.48 o                         
  -6  12   6       1095.75       2557.60       588.29 o                         
 -14  13   6       2008.22       1892.28       367.20 o                         
 -11  13   6       1270.28       1040.22       304.71 o                         
  -8  13   6         58.13          0.00      1000.55 o                         
 -13  14   6       2468.93       2855.18       687.59 o                         
 -10  14   6        270.17        650.94       399.63 o                         
 -12  15   6       1899.76       2431.81       514.89 o                         
  -5   3   7        563.13        590.40       136.64 o                         
  -2   3   7       3096.47       2859.36       242.66 o                         
   1   3   7       1134.74       1039.95       157.27 o                         
  -7   4   7      10980.88      11060.97       408.91 o                         
  -4   4   7         75.69          0.00       264.42 o                         
  -1   4   7       2143.96       2135.46       207.82 o                         
   2   4   7       1908.04       1993.63       208.07 o                         
  -9   5   7       4772.97       5467.04       436.10 o                         
  -6   5   7       7758.86       7362.24       263.42 o                         
  -3   5   7       2047.80       2050.49       229.09 o                         
   0   5   7        778.23        895.62       208.72 o                         
   3   5   7       6952.17       7154.90       403.50 o                         
 -11   6   7       2225.07       1943.75       369.90 o                         
  -8   6   7       3333.92       3683.61       259.91 o                         
  -5   6   7        239.52        168.71        93.55 o                         
  -2   6   7       1244.59       1276.44       190.94 o                         
   1   6   7       1819.62       1902.31       196.14 o                         
   4   6   7       4553.63       4021.91       357.67 o                         
 -13   7   7        374.29          0.00       677.39 o                         
 -10   7   7        856.69        768.26       190.45 o                         
  -7   7   7        371.77        560.60       135.29 o                         
  -4   7   7      12333.15      12259.14       528.27 o                         
  -1   7   7        560.90        696.73       198.88 o                         
   2   7   7       1573.96       1031.74       245.78 o                         
   5   7   7        412.82        309.74       298.97 o                         
 -12   8   7        150.98        309.90       256.39 o                         
  -9   8   7        291.71        457.63       118.40 o                         
  -6   8   7       3668.20       4390.64       317.71 o                         
  -3   8   7       7424.68       7134.30       314.59 o                         
   0   8   7        948.41        599.03       249.16 o                         
   3   8   7        167.79          0.00       329.72 o                         
 -14   9   7        618.97        759.70       701.45 o                         
 -11   9   7        533.34        674.37       192.30 o                         
  -8   9   7        874.87       1384.44       221.29 o                         
  -5   9   7       9904.99      10459.21       400.62 o                         
  -2   9   7       1867.91       2421.14       474.25 o                         
   1   9   7        975.19       1116.77       479.47 o                         
 -13  10   7        111.13         76.79       299.80 o                         
 -10  10   7       1181.01       1391.85       189.42 o                         
  -7  10   7        692.06        685.10       184.99 o                         
  -4  10   7       3253.85       3125.47       237.94 o                         
  -1  10   7         77.39        358.67       358.50 o                         
 -12  11   7       3234.10       3382.89       280.26 o                         
  -9  11   7        164.62         82.42       166.20 o                         
  -6  11   7       1183.74       1220.18       308.61 o                         
  -3  11   7        442.71       1106.19       360.78 o                         
 -11  12   7       2563.66       2490.03       234.01 o                         
  -8  12   7         54.27         89.74       177.44 o                         
  -5  12   7        209.73        129.64       289.71 o                         
 -13  13   7       1715.22       1577.00       510.88 o                         
 -10  13   7        885.25        852.57       207.88 o                         
  -7  13   7        740.03       2134.84       790.81 o                         
   2   3   8       1947.01       1682.35       196.32 o                         
  -6   4   8       1008.66        996.01       165.67 o                         
   0   4   8        977.41       1146.81       186.42 o                         
   3   4   8       5146.00       4867.82       242.99 o                         
  -8   5   8       4125.33       3821.12       277.31 o                         
  -2   5   8        647.68        745.71       176.33 o                         
   1   5   8        165.78         77.39       180.75 o                         
   4   5   8       3153.29       3478.17       233.09 o                         
 -10   6   8       1632.92       1703.19       572.47 o                         
  -7   6   8        249.49        468.34       208.26 o                         
  -4   6   8       3444.73       3389.32       530.88 o                         
  -1   6   8       1745.81       1611.76       189.14 o                         
   2   6   8       2201.00       2244.85       194.71 o                         
   5   6   8        206.96        403.13       285.06 o                         
 -12   7   8        473.67        282.40       460.40 o                         
  -9   7   8        840.63        484.06       275.83 o                         
  -6   7   8       3022.63       2579.09       308.29 o                         
  -3   7   8       4086.37       4329.15       450.29 o                         
   0   7   8        598.61        683.15       155.39 o                         
   3   7   8        933.46       1014.93       296.84 o                         
   6   7   8        198.63        348.60       420.31 o                         
 -11   8   8        414.18         99.12       303.69 o                         
  -8   8   8         31.24        139.10       202.10 o                         
  -5   8   8       1860.29       2123.70       184.69 o                         
  -2   8   8       2257.74       2457.12       252.22 o                         
   1   8   8       1616.92       1512.96       280.24 o                         
   4   8   8          5.71         15.35       327.39 o                         
 -13   9   8       2106.03       1639.52       535.96 o                         
 -10   9   8         74.41         89.09       191.75 o                         
  -7   9   8        194.74        130.87       169.38 o                         
  -4   9   8       2406.14       2683.65       233.37 o                         
  -1   9   8       1462.68       1476.55       274.12 o                         
   2   9   8        467.23          0.00       533.58 o                         
 -12  10   8       1514.83       1474.69       511.34 o                         
  -9  10   8         93.93         40.01       162.78 o                         
  -6  10   8       1735.43       2248.37       283.22 o                         
  -3  10   8        886.13        629.07       243.41 o                         
   0  10   8       2439.36       3623.48       501.91 o                         
 -11  11   8        817.71        660.72       228.95 o                         
  -8  11   8       1211.01       1193.96       220.25 o                         
  -5  11   8        574.08        532.59       259.57 o                         
  -2  11   8        916.60       2269.79       712.73 o                         
 -10  12   8       1183.15       1476.75       452.81 o                         
  -7  12   8        710.31        508.03       305.52 o                         
  -4  12   8         43.96         63.62       436.42 o                         
  -9  13   8        937.72        940.00       312.46 o                         
  -6  13   8        429.08          0.00       432.24 o                         
   3   3   9       1303.96       1198.19       194.69 o                         
   1   4   9        684.67        490.20       188.13 o                         
   4   4   9        630.21        540.52       188.10 o                         
  -7   5   9       3938.25       3631.54       507.53 o                         
  -1   5   9        166.21          0.00       151.76 o                         
   2   5   9       1003.05       1270.38       229.57 o                         
   5   5   9        509.71        528.70       241.98 o                         
  -9   6   9        116.35        220.47       299.44 o                         
  -3   6   9       2226.25       2390.31       258.87 o                         
   0   6   9       1086.85       1094.41       251.04 o                         
   3   6   9       1012.79       1066.80       207.68 o                         
   6   6   9        733.80        828.05       346.74 o                         
 -11   7   9       2554.77       2865.98       516.02 o                         
  -8   7   9        100.83         80.67       288.74 o                         
  -5   7   9       1527.87       2003.77       361.66 o                         
  -2   7   9        138.84        248.89       246.49 o                         
   1   7   9       3803.40       3832.33       467.92 o                         
   4   7   9         93.07          0.00       347.02 o                         
 -10   8   9        758.61       1017.92       333.28 o                         
  -7   8   9         83.34          0.00       376.88 o                         
  -4   8   9       1979.54       2151.33       262.64 o                         
  -1   8   9       4720.97       4302.57       310.20 o                         
   2   8   9        835.98        615.85       277.36 o                         
 -12   9   9       1008.81       2126.36       899.84 o                         
  -9   9   9        261.13        140.25       374.31 o                         
  -6   9   9        694.18        783.99       446.51 o                         
  -3   9   9       1038.67       1072.65       203.09 o                         
   0   9   9       2609.15       2787.88       294.80 o                         
   3   9   9        140.65        613.08       433.77 o                         
 -11  10   9       1044.52       1652.03       526.90 o                         
  -8  10   9        763.72        954.57       473.66 o                         
  -5  10   9        504.14        410.04       232.45 o                         
  -2  10   9        620.71        375.74       231.44 o                         
   1  10   9       1080.86        977.93       462.40 o                         
 -10  11   9        654.65        921.88       559.98 o                         
  -7  11   9       1377.79       1444.38       338.02 o                         
  -4  11   9         41.34        296.36       231.50 o                         
  -1  11   9        557.96        464.36       444.96 o                         
  -9  12   9       1725.09       2068.98       288.47 o                         
  -6  12   9        550.30        431.29       367.42 o                         
  -3  12   9        572.03        637.24       642.82 o                         
   2   4  10        806.46        537.20       357.37 o                         
  -9   5  10        137.94          0.00       286.33 o                         
   0   5  10        658.64        432.79       196.79 o                         
   3   5  10         79.78          0.00       199.14 o                         
 -11   6  10        297.80         39.58       357.86 o                         
  -2   6  10       1518.36       1328.83       296.08 o                         
   1   6  10        963.35       1448.88       283.68 o                         
   4   6  10         63.04          0.00       505.47 o                         
 -10   7  10        463.88        530.89       387.28 o                         
  -4   7  10         14.11        397.64       333.46 o                         
  -1   7  10       1563.99       1414.99       288.82 o                         
   2   7  10        712.42        705.99       244.25 o                         
  -6   8  10        338.30        185.16       487.34 o                         
  -3   8  10         79.59        252.15       235.46 o                         
   0   8  10       1018.48       1529.64       236.28 o                         
  -5   9  10          1.04          0.00       327.12 o                         
  -2   9  10        408.15        597.00       237.24 o                         
   1   9  10        905.94       1197.84       271.19 o                         
  -7  10  10        701.99        768.62       493.94 o                         
  -4  10  10         97.35         23.40       228.80 o                         
  -1  10  10       1346.22       1483.68       273.43 o                         
  -6  11  10        463.76        740.06       333.45 o                         
   2   6  11        323.96        642.95       264.13 o                         
   0   7  11       1331.78       1231.16       314.87 o                         
  -2   8  11        353.95        534.94       308.35 o                         
                                                                                
