# Supplementary material for: Attractive and repulsive forces in a crystal of [Rb(18-crown-6)][SbCl6] under high pressure
Source: Acta Crystallogr B Struct Sci Cryst Eng Mater. 2024 Mar 20;80(Pt 2):135–45. doi: 10.1107/S2052520624001586 (PMC10994168; doi:10.1107/S2052520624001586)
Supplement: Supplementary file 19 [file b-80-00135-Rb7k6rsup19.hkl]

data_Rb7k6r                                                                     
_shelx_title ' Rb7k6r in R-3'                                                   
_shelx_refln_list_code          4                                               
_shelx_F_calc_maximum      364.37                                               
_exptl_crystal_F_000      1002.00                                               
_reflns_d_resolution_high  0.7718                                               
                                                                                
loop_                                                                           
 _space_group_symop_operation_xyz                                               
 'x, y, z'                                                                      
 '-y, x-y, z'                                                                   
 '-x+y, -x, z'                                                                  
 'x+2/3, y+1/3, z+1/3'                                                          
 '-y+2/3, x-y+1/3, z+1/3'                                                       
 '-x+y+2/3, -x+1/3, z+1/3'                                                      
 'x+1/3, y+2/3, z+2/3'                                                          
 '-y+1/3, x-y+2/3, z+2/3'                                                       
 '-x+y+1/3, -x+2/3, z+2/3'                                                      
 '-x, -y, -z'                                                                   
 'y, -x+y, -z'                                                                  
 'x-y, x, -z'                                                                   
 '-x+2/3, -y+1/3, -z+1/3'                                                       
 'y+2/3, -x+y+1/3, -z+1/3'                                                      
 'x-y+2/3, x+1/3, -z+1/3'                                                       
 '-x+1/3, -y+2/3, -z+2/3'                                                       
 'y+1/3, -x+y+2/3, -z+2/3'                                                      
 'x-y+1/3, x+2/3, -z+2/3'                                                       
                                                                                
_cell_length_a    13.9183                                                       
_cell_length_b    13.9183                                                       
_cell_length_c     9.8453                                                       
_cell_angle_alpha  90.000                                                       
_cell_angle_beta   90.000                                                       
_cell_angle_gamma 120.000                                                       
                                                                                
_shelx_F_squared_multiplier     1.000                                           
                                                                                
loop_                                                                           
 _refln_index_h                                                                 
 _refln_index_k                                                                 
 _refln_index_l                                                                 
 _refln_F_squared_calc                                                          
 _refln_F_squared_meas                                                          
 _refln_F_squared_sigma                                                         
 _refln_observed_status                                                         
  -1   2   0      63668.54      67571.54      1541.34 o                         
   0   3   0      16464.56      16445.78       267.46 o                         
  -2   4   0      29561.32      33038.52       445.33 o                         
  -4   5   0      29962.10      33018.61       950.69 o                         
  -1   5   0      12638.39      13331.53       308.62 o                         
  -3   6   0      51298.64      54236.73       899.41 o                         
   0   6   0      14655.15      16547.44       497.84 o                         
  -5   7   0      48708.28      48328.51       955.97 o                         
  -2   7   0      18109.95      16772.58       236.75 o                         
  -7   8   0       7816.16       8121.73       331.18 o                         
  -4   8   0      95489.41      95151.06      1273.21 o                         
  -1   8   0      16701.92      18310.46       977.33 o                         
  -6   9   0      23456.59      21271.20       506.98 o                         
  -3   9   0      48593.71      48861.10       644.87 o                         
   0   9   0       3466.21       3846.30       475.51 o                         
  -8  10   0      10967.53      10667.10       621.96 o                         
  -5  10   0      22589.36      21778.55       295.95 o                         
  -2  10   0      10555.77      10559.70       266.76 o                         
 -10  11   0       7011.73       6857.32       551.97 o                         
  -7  11   0      16257.08      15765.45       398.69 o                         
  -4  11   0       9726.71       9114.83       294.88 o                         
  -9  12   0      11326.22      11126.42       440.30 o                         
  -6  12   0       3329.66       3144.74       150.33 o                         
  -3  12   0       2480.96       2536.87       178.84 o                         
 -11  13   0       6162.07       6957.26       367.79 o                         
  -8  13   0       1723.50       1757.09       146.86 o                         
  -5  13   0       5617.41       5358.71       217.32 o                         
 -10  14   0       1395.75       1747.77       235.27 o                         
  -7  14   0       7057.98       7214.38       287.98 o                         
  -4  14   0       1850.18       1427.08       324.05 o                         
 -12  15   0       4469.59       4431.48       336.80 o                         
  -9  15   0       6916.76       7122.82       269.44 o                         
  -6  15   0       7440.54       7425.98       272.73 o                         
 -11  16   0       3627.32       3896.06       218.98 o                         
  -8  16   0      10828.96      11197.66       404.39 o                         
  -5  16   0       2626.63       2550.36       232.26 o                         
 -13  17   0       1502.41       1687.06       285.56 o                         
 -10  17   0       3650.96       4341.70       237.83 o                         
  -7  17   0       5055.39       5447.53       269.79 o                         
  -9  18   0       3521.01       3641.01       316.60 o                         
  -1   1   1       3924.32       3964.45        99.85 o                         
  -3   2   1      21073.20      24795.46       243.02 o                         
   0   2   1      20037.16      21338.54       366.15 o                         
  -5   3   1        526.44        625.85        43.35 o                         
  -2   3   1      22601.01      26974.51       272.46 o                         
   1   3   1      21538.14      23288.39       553.77 o                         
  -7   4   1      16214.72      16389.85       328.01 o                         
  -4   4   1       2482.04       2780.29        47.90 o                         
  -1   4   1      24229.51      25661.30       637.92 o                         
   2   4   1       1865.85       2022.35        61.43 o                         
  -9   5   1       4419.02       4154.47       113.69 o                         
  -6   5   1      26730.37      29509.74       357.34 o                         
  -3   5   1        648.36        755.16        44.96 o                         
   0   5   1      14705.05      14208.62       580.13 o                         
   3   5   1      10178.89       9739.34       238.63 o                         
 -11   6   1       3571.23       3653.66       109.54 o                         
  -8   6   1        331.36        392.54        47.29 o                         
  -5   6   1        248.18        173.36        26.97 o                         
  -2   6   1       2140.75       2322.04        86.27 o                         
   1   6   1       1007.62       1310.13       172.56 o                         
   4   6   1       3479.54       3510.75       215.16 o                         
 -13   7   1        227.09        331.43        94.25 o                         
 -10   7   1         94.12        124.02        58.35 o                         
  -7   7   1       4983.96       4781.71       117.99 o                         
  -4   7   1       9325.85       9327.74       285.33 o                         
   2   7   1       5497.78       5632.13       364.89 o                         
   5   7   1        565.61        509.40       109.48 o                         
 -15   8   1        609.15        560.31       129.88 o                         
 -12   8   1       1673.89       1767.60       103.42 o                         
  -9   8   1       5858.36       5831.11       141.86 o                         
  -6   8   1       2311.46       2395.13        78.93 o                         
  -3   8   1       7292.79       6958.08       155.83 o                         
   3   8   1      10478.57      10011.06       394.85 o                         
   6   8   1        129.20          0.00       169.34 o                         
 -17   9   1        964.01        737.82       175.25 o                         
 -14   9   1        901.19        847.94       153.80 o                         
 -11   9   1        490.74        484.94        87.87 o                         
  -8   9   1        587.97        368.97        92.21 o                         
  -5   9   1      12458.45      12676.25       250.56 o                         
  -2   9   1        644.53        412.47        78.81 o                         
   1   9   1       3589.36       4412.24       376.06 o                         
   4   9   1       1037.20       1055.33       191.83 o                         
   7   9   1        672.04        688.33       173.11 o                         
 -16  10   1         53.69          0.00       151.62 o                         
 -13  10   1       2649.38       2439.79       251.77 o                         
 -10  10   1        111.17        383.92       171.97 o                         
  -7  10   1        122.79         55.60        69.33 o                         
  -4  10   1        786.62        859.72        82.94 o                         
   2  10   1        451.28        322.42       174.39 o                         
   5  10   1         42.11        208.12       186.89 o                         
 -15  11   1         73.78        186.75       209.21 o                         
  -9  11   1         59.46        129.39       134.73 o                         
  -6  11   1       3744.50       3460.22       187.28 o                         
  -3  11   1        976.71        772.54       104.15 o                         
   3  11   1        447.34        744.36       190.38 o                         
   6  11   1        430.41        407.83       159.55 o                         
 -17  12   1         78.41         85.93       247.20 o                         
 -11  12   1       4075.66       4123.47       275.82 o                         
  -8  12   1          7.77          0.00        77.97 o                         
  -5  12   1       1899.50       1875.83       158.80 o                         
   4  12   1        124.56          0.00       290.28 o                         
 -10  13   1       2930.64       2724.23       195.24 o                         
  -7  13   1       1989.89       1689.40       144.41 o                         
  -4  13   1        252.58        328.45       140.62 o                         
 -12  14   1        140.81        350.96       297.90 o                         
  -9  14   1       2492.82       2516.25       190.71 o                         
  -6  14   1        493.61        497.25       137.60 o                         
 -11  15   1        185.38        292.56       135.81 o                         
  -8  15   1        838.75        893.16       194.72 o                         
  -5  15   1         11.43        398.74       301.88 o                         
 -13  16   1        285.83        265.81       222.72 o                         
 -10  16   1         12.14        107.03       138.36 o                         
  -7  16   1        782.54        662.42       160.83 o                         
 -12  17   1        386.87        610.64       273.94 o                         
  -9  17   1       1432.91       1678.45       192.58 o                         
   0   1   2      73725.12      73459.26      2379.33 o                         
  -2   2   2      24388.37      23507.78       283.74 o                         
   1   2   2       4036.21       4149.63       107.62 o                         
  -4   3   2     132764.94     132695.11      1241.78 o                         
  -1   3   2       8187.52       8660.10       143.45 o                         
   2   3   2      39238.75      42741.68       519.76 o                         
  -6   4   2      14399.35      12586.80       175.00 o                         
  -3   4   2     119264.04     120537.48      1125.74 o                         
   0   4   2       2161.08       2490.32        68.36 o                         
   3   4   2      24797.58      24959.99       375.44 o                         
  -8   5   2      14617.41      13779.86       231.45 o                         
  -5   5   2      96618.19      97188.10       849.91 o                         
  -2   5   2      16747.00      16841.01       328.54 o                         
   1   5   2      12708.62       8558.29       479.17 o                         
   4   5   2       7376.37       7290.59       236.50 o                         
 -10   6   2      15531.93      15017.57       288.29 o                         
  -7   6   2       6445.84       6151.15       113.76 o                         
  -4   6   2      54127.56      54341.16       615.15 o                         
   2   6   2      16370.36      15167.38       755.55 o                         
   5   6   2       2129.49       2354.34       192.25 o                         
 -12   7   2      18030.54      17034.91       338.90 o                         
  -9   7   2      14634.35      15057.28       288.17 o                         
  -6   7   2      24718.75      25393.33       291.73 o                         
  -3   7   2      13629.47      13748.81       324.33 o                         
   3   7   2      13152.19      11521.93       400.21 o                         
   6   7   2       2544.70       2258.85       160.14 o                         
 -14   8   2      10739.77      10799.60       305.62 o                         
 -11   8   2      17266.76      17269.40       315.17 o                         
  -8   8   2       1855.33       1800.88        50.38 o                         
  -5   8   2       8066.17       7956.19       152.25 o                         
   4   8   2       5378.64       4986.26       390.13 o                         
   7   8   2       4337.68       4903.63       225.14 o                         
 -16   9   2       3281.74       2962.36       238.44 o                         
 -13   9   2      15660.13      16089.46       311.31 o                         
 -10   9   2       4159.18       3908.20       106.73 o                         
  -7   9   2       2589.06       2549.37        76.10 o                         
  -4   9   2      10546.39      11138.88       260.14 o                         
   5   9   2        794.86        911.40       328.41 o                         
   8   9   2        731.02        653.70       166.96 o                         
 -15  10   2       3303.58       3482.94       204.78 o                         
 -12  10   2       9710.88       9418.95       321.32 o                         
  -9  10   2       2906.07       2709.95       105.71 o                         
  -6  10   2      10140.88      10325.35       231.35 o                         
   6  10   2       5037.85       4924.54       355.44 o                         
 -17  11   2       1035.94        972.92       205.08 o                         
 -14  11   2       3606.66       3906.83       323.42 o                         
 -11  11   2       4469.68       4611.78       199.39 o                         
  -8  11   2      41192.88      40639.68       623.96 o                         
  -5  11   2       4595.93       4122.76       192.39 o                         
 -16  12   2        517.24        661.24       278.15 o                         
 -10  12   2       8005.22       8113.78       273.61 o                         
  -7  12   2      15360.24      14659.95       321.36 o                         
 -12  13   2       4021.93       3870.11       384.16 o                         
  -9  13   2      14787.96      13887.91       491.60 o                         
  -6  13   2       5387.00       5340.40       240.82 o                         
 -11  14   2       3117.00       2888.56       213.06 o                         
  -8  14   2       5720.66       5979.57       234.68 o                         
 -13  15   2       1624.29       1593.11       191.56 o                         
 -10  15   2       3989.88       4122.95       298.48 o                         
  -7  15   2       4338.00       4055.88       212.04 o                         
 -12  16   2       1457.56        943.35       240.22 o                         
  -9  16   2       3017.59       3302.99       340.72 o                         
 -11  17   2        832.68        790.09       201.41 o                         
  -8  17   2       1472.29       1391.40       223.75 o                         
   1   1   3       3525.37       3602.65       181.91 o                         
  -1   2   3        666.00        863.16        35.41 o                         
   2   2   3       4435.24       4696.31        76.64 o                         
  -3   3   3      28628.12      27976.82       351.84 o                         
   0   3   3       7601.10       8863.75       150.81 o                         
   3   3   3          8.02         28.80        26.00 o                         
  -5   4   3      35011.05      35412.13       318.91 o                         
  -2   4   3      13571.52      14505.49       208.03 o                         
   1   4   3       1104.68       1206.93        48.98 o                         
   4   4   3       5446.62       4951.73        95.10 o                         
  -7   5   3      12393.17      13215.14       150.17 o                         
  -4   5   3      11010.45      10259.38       112.50 o                         
  -1   5   3       3218.72       3545.23        85.30 o                         
   2   5   3         52.40         10.76        62.32 o                         
   5   5   3        300.16        361.74        91.35 o                         
  -9   6   3       2087.25       2366.17        69.27 o                         
  -6   6   3       6142.45       6241.85        91.44 o                         
  -3   6   3       1206.85       1271.28        49.71 o                         
   0   6   3       7209.97       7440.28       238.12 o                         
   3   6   3        454.44        578.72        77.32 o                         
   6   6   3       4259.67       3909.40       200.99 o                         
 -11   7   3       5523.31       5585.40       125.54 o                         
  -8   7   3        121.52        104.42        29.44 o                         
  -5   7   3         60.44         74.04        35.27 o                         
  -2   7   3        203.17        279.16        69.24 o                         
   4   7   3          0.99         24.89       165.94 o                         
   7   7   3        439.57        356.17       155.90 o                         
 -13   8   3       3545.24       3810.57       190.09 o                         
 -10   8   3       2481.28       2494.82       159.26 o                         
  -7   8   3       1510.43       1494.31        49.53 o                         
  -4   8   3       1817.07       1809.92       125.58 o                         
   5   8   3       1561.49       1511.75       282.68 o                         
   8   8   3        203.58        244.61       177.35 o                         
 -15   9   3        288.13        256.46       112.61 o                         
 -12   9   3       5022.84       4996.84       126.96 o                         
  -9   9   3       3450.67       3365.16        95.40 o                         
  -6   9   3        713.53        723.38        64.53 o                         
   6   9   3         69.68          0.00       207.37 o                         
 -17  10   3         66.54         71.98       156.58 o                         
 -14  10   3       1916.08       1773.93       121.11 o                         
 -11  10   3        843.68        790.10        98.96 o                         
  -8  10   3       2019.89       2091.23        77.86 o                         
  -5  10   3         85.29        127.31       174.86 o                         
   7  10   3        327.25        377.74       201.91 o                         
 -16  11   3        334.71        373.67       166.55 o                         
 -13  11   3         89.66        161.57       106.94 o                         
 -10  11   3       1303.69       1178.37        86.51 o                         
  -7  11   3       1573.38       1474.47       120.17 o                         
 -15  12   3        214.24        365.99       181.78 o                         
 -12  12   3        469.95        741.67       116.44 o                         
  -9  12   3       1871.23       1943.63       122.04 o                         
  -6  12   3       3388.09       3483.32       338.96 o                         
 -14  13   3         96.31        411.96       269.71 o                         
 -11  13   3        732.73        797.38       128.04 o                         
  -8  13   3       7471.73       6730.18       273.54 o                         
 -13  14   3        144.19        446.52       152.04 o                         
 -10  14   3       2809.58       2637.86       208.11 o                         
  -7  14   3        569.09        397.63       152.05 o                         
 -12  15   3          4.26         93.25       164.55 o                         
  -9  15   3        239.11        218.58       202.04 o                         
 -14  16   3       1776.23       1592.95       272.57 o                         
 -11  16   3         83.96        180.84       178.25 o                         
  -8  16   3         84.04          0.00       222.37 o                         
 -10  17   3         11.76          0.00       242.39 o                         
  -3   2   4      12859.36      11971.35       236.82 o                         
   0   2   4       4175.28       3902.77        96.81 o                         
  -5   3   4      22802.06      22819.54       297.76 o                         
  -2   3   4      11314.81      10784.86       280.24 o                         
   1   3   4      46916.01      45344.60       790.80 o                         
  -7   4   4         50.14         61.99        30.41 o                         
  -4   4   4      28500.03      27326.70       411.32 o                         
  -1   4   4      35914.68      34711.87       713.64 o                         
   2   4   4      22515.66      23087.49       295.57 o                         
  -9   5   4       1650.72       1670.48        72.92 o                         
  -6   5   4        471.76        455.86        28.23 o                         
  -3   5   4      17850.90      18799.30       319.10 o                         
   0   5   4      38406.23      36362.34       557.41 o                         
   3   5   4        766.69        883.12        71.24 o                         
 -11   6   4       1930.60       2039.98        94.83 o                         
  -8   6   4       7029.37       7041.85       114.33 o                         
  -5   6   4      22714.26      22563.22       268.94 o                         
  -2   6   4      15573.16      15473.15       341.75 o                         
   1   6   4       9003.62       8604.54       161.90 o                         
   4   6   4       1564.87       1653.71        93.23 o                         
 -13   7   4       4342.04       4290.74       496.50 o                         
 -10   7   4       9069.80       8882.91       181.43 o                         
  -7   7   4      25232.93      24841.82       248.81 o                         
  -4   7   4        248.55        316.51        42.16 o                         
  -1   7   4      13255.22      13398.58       292.76 o                         
   2   7   4       4592.48       4570.91       241.51 o                         
   5   7   4       8674.38       9656.73       467.41 o                         
 -15   8   4        803.80        854.54       142.68 o                         
 -12   8   4       5318.13       5337.23       129.47 o                         
  -9   8   4      19937.58      19691.68       217.77 o                         
  -6   8   4       4528.10       4214.58        80.89 o                         
  -3   8   4        669.45        658.93        61.90 o                         
   0   8   4       6201.96       6411.93       382.64 o                         
   6   8   4       3062.56       3558.11       313.61 o                         
 -17   9   4        230.15        248.44       171.09 o                         
 -14   9   4       2089.88       2019.60       117.35 o                         
 -11   9   4       5226.45       5647.56       157.28 o                         
  -8   9   4      12326.99      12298.40       163.89 o                         
  -5   9   4         61.86         23.10        74.81 o                         
  -2   9   4       6738.21       7101.78       510.66 o                         
 -16  10   4       1308.40       1349.01       206.67 o                         
 -13  10   4       2917.63       3544.65       176.10 o                         
 -10  10   4       4663.91       4754.76       121.17 o                         
  -7  10   4       8259.49       7997.15       187.26 o                         
 -15  11   4       2186.06       2384.16       205.38 o                         
 -12  11   4        551.00        569.26        82.44 o                         
  -9  11   4       9399.32       9874.36       187.45 o                         
  -6  11   4       3703.58       3981.72       364.77 o                         
 -14  12   4       1045.79       1055.02       124.17 o                         
 -11  12   4        163.96        189.96        93.37 o                         
  -8  12   4       8857.55       8397.03       275.78 o                         
 -16  13   4       2269.75       2199.50       234.50 o                         
 -13  13   4        597.96        501.99       129.02 o                         
 -10  13   4       1226.89       1242.82       149.39 o                         
  -7  13   4       2261.87       2834.04       360.25 o                         
 -12  14   4       1708.61       1060.20       272.24 o                         
  -9  14   4       1204.39       1344.14       174.29 o                         
 -14  15   4        525.44        336.00       230.83 o                         
 -11  15   4       3304.32       3210.98       241.03 o                         
  -8  15   4        428.38        206.01       290.11 o                         
 -13  16   4       2731.07       3003.29       477.71 o                         
 -10  16   4       1415.35        784.74       369.10 o                         
  -2   2   5       3598.24       3390.69       233.26 o                         
   1   2   5      19046.00      18655.73       380.35 o                         
  -4   3   5        102.96        131.25        59.98 o                         
  -1   3   5      20834.93      20414.91       331.42 o                         
   2   3   5       3659.57       3331.30       197.04 o                         
  -6   4   5       6841.40       6417.77       109.73 o                         
  -3   4   5         82.31        177.95        88.73 o                         
   0   4   5      37778.79      34968.66       598.45 o                         
   3   4   5        414.74        379.64        55.92 o                         
  -8   5   5        938.71        895.34        65.41 o                         
  -5   5   5          6.46         12.21        35.83 o                         
  -2   5   5      11257.38      10448.56       240.40 o                         
   1   5   5      11261.52      10981.70       260.76 o                         
   4   5   5       1360.88       1269.39        77.04 o                         
 -10   6   5        868.77        899.57        80.13 o                         
  -7   6   5      10144.13       9929.37       127.90 o                         
  -4   6   5        187.45        153.47        98.22 o                         
  -1   6   5       7387.19       6725.65       150.52 o                         
   2   6   5       1759.66       1635.45        78.15 o                         
   5   6   5       6227.90       5757.45       340.19 o                         
 -12   7   5        638.93        557.82       110.54 o                         
  -9   7   5       2626.47       2432.79        80.10 o                         
  -6   7   5       1460.28       1357.46        55.35 o                         
  -3   7   5       1519.98       1436.34        93.74 o                         
   0   7   5       1969.23       1788.60        77.50 o                         
   3   7   5       1920.08       1958.82       107.87 o                         
 -14   8   5         88.55        405.36       149.79 o                         
 -11   8   5       1028.05       1017.54        78.00 o                         
  -8   8   5      13665.56      13532.71       185.36 o                         
  -5   8   5       3818.85       3847.57       115.65 o                         
  -2   8   5        805.10        738.10        70.85 o                         
   1   8   5        531.50        529.82       127.34 o                         
 -16   9   5         74.57        151.75       197.33 o                         
 -13   9   5         54.37        189.32        88.99 o                         
 -10   9   5       6224.25       6234.94       127.14 o                         
  -7   9   5       8563.75       8319.06       149.65 o                         
  -4   9   5       1823.51       1807.91        80.17 o                         
  -1   9   5         50.11         96.58        98.04 o                         
 -15  10   5       1196.97       1692.91       200.75 o                         
 -12  10   5        184.23        172.72        74.97 o                         
  -9  10   5       5893.88       5661.31       120.45 o                         
  -6  10   5       1594.52       1536.09        87.78 o                         
  -3  10   5       2123.85       2016.08       184.99 o                         
 -14  11   5        811.24        831.56       124.88 o                         
 -11  11   5       1179.18       1096.20        87.12 o                         
  -8  11   5         67.33          4.23        74.14 o                         
  -5  11   5       3265.15       2989.90       241.01 o                         
 -13  12   5        368.64        275.00        96.46 o                         
 -10  12   5        454.24        435.83        86.13 o                         
  -7  12   5        566.78        772.80       142.65 o                         
 -15  13   5       1093.94        967.62       133.88 o                         
 -12  13   5        174.93         56.23       124.64 o                         
  -9  13   5         55.87         53.56       153.74 o                         
 -14  14   5        303.18        505.64       218.52 o                         
 -11  14   5        949.34        799.90       184.97 o                         
 -13  15   5       1190.22       1015.52       294.20 o                         
 -10  15   5        622.67        703.71       237.48 o                         
   2   2   6       7513.01       7080.36       238.33 o                         
  -3   3   6        145.53        239.99       175.03 o                         
   0   3   6       7265.72       6879.08       208.56 o                         
   3   3   6       6368.08       6034.78       184.85 o                         
  -5   4   6        483.26        543.15        65.21 o                         
  -2   4   6       1991.92       2230.18       137.36 o                         
   1   4   6       9738.11       9686.61       342.27 o                         
   4   4   6      11314.80      11182.09       203.19 o                         
  -7   5   6        123.25        100.90        48.68 o                         
  -4   5   6        285.59        234.74        82.26 o                         
  -1   5   6      10774.17      10617.81       207.30 o                         
   2   5   6       5950.64       5117.71       250.23 o                         
   5   5   6       3579.24       3725.54       168.46 o                         
  -9   6   6      10487.35      10519.68       221.03 o                         
  -6   6   6       2522.56       2389.36        79.96 o                         
  -3   6   6       4105.29       3795.50       138.34 o                         
   0   6   6       2702.02       2573.09       134.05 o                         
   3   6   6       3756.79       4038.12       207.76 o                         
   6   6   6        548.17        364.27       329.52 o                         
 -11   7   6         18.44        163.11       112.02 o                         
  -8   7   6       8309.58       8249.82       163.31 o                         
  -5   7   6       5123.65       5313.36       159.41 o                         
  -2   7   6       8789.47       8204.99       242.69 o                         
   1   7   6         63.44         85.73        91.38 o                         
   4   7   6       5673.63       5715.33       360.97 o                         
 -13   8   6         34.47          0.00       174.03 o                         
 -10   8   6       1596.91       1807.61       111.60 o                         
  -7   8   6       7379.36       7151.16       179.99 o                         
  -4   8   6       5753.87       5584.84       167.56 o                         
  -1   8   6         10.53         27.81        84.83 o                         
   2   8   6       1660.62       1447.22       167.95 o                         
 -15   9   6        473.55        435.08       219.30 o                         
 -12   9   6        158.86        217.70        81.39 o                         
  -9   9   6       2906.20       3016.01        89.76 o                         
  -6   9   6       3380.21       3305.56       151.08 o                         
  -3   9   6       3995.83       3858.68       145.82 o                         
   0   9   6         27.81         59.53       103.12 o                         
 -14  10   6        487.50        512.05       114.15 o                         
 -11  10   6        985.35       1174.11        83.49 o                         
  -8  10   6       1878.08       1958.36        97.27 o                         
  -5  10   6       4375.99       4510.46       175.69 o                         
  -2  10   6       2194.07       2265.89       160.85 o                         
 -13  11   6       1254.18       1248.19       100.20 o                         
 -10  11   6       1181.05       1452.95        98.96 o                         
  -7  11   6        866.32        512.76       142.18 o                         
  -4  11   6       5571.35       5772.22       357.17 o                         
 -15  12   6       1095.96       1356.92       149.89 o                         
 -12  12   6       1973.54       2229.18       125.28 o                         
  -9  12   6        228.02        260.98       115.94 o                         
  -6  12   6       1002.65        921.55       156.41 o                         
 -14  13   6       1981.19       2226.98       161.06 o                         
 -11  13   6        855.97        695.49       137.05 o                         
  -8  13   6         80.42         56.79       231.37 o                         
 -13  14   6       2395.07       2678.46       181.73 o                         
 -10  14   6        201.01        213.99       244.59 o                         
 -12  15   6       1869.61       1989.14       559.21 o                         
  -5   3   7        612.59        544.39       141.62 o                         
   1   3   7       1673.16       1724.15       129.22 o                         
  -7   4   7      11640.58      11571.87       328.34 o                         
  -4   4   7         52.79        153.40       118.37 o                         
  -1   4   7       2731.40       3160.93       161.42 o                         
   2   4   7       2213.66       2133.89       115.53 o                         
  -9   5   7       5068.17       4776.40       188.45 o                         
  -6   5   7       7935.75       7047.77       155.41 o                         
  -3   5   7       2098.33       1786.68       132.19 o                         
   0   5   7       1227.42       1235.49       133.54 o                         
   3   5   7       7278.24       7081.64       193.92 o                         
 -11   6   7       2624.38       2277.31       307.85 o                         
  -8   6   7       3841.79       3931.62       165.07 o                         
  -5   6   7        360.67        369.19       128.33 o                         
  -2   6   7       1558.51       1620.66       105.13 o                         
   1   6   7       2020.34       1952.08       110.97 o                         
   4   6   7       4961.11       4761.22       332.01 o                         
 -13   7   7        452.45         17.07       255.93 o                         
 -10   7   7        946.55       1017.27       149.98 o                         
  -7   7   7        619.30        759.77        96.10 o                         
  -4   7   7      12337.97      12415.95       264.80 o                         
  -1   7   7        715.42        606.15       100.08 o                         
   2   7   7       1736.73       2029.49       192.82 o                         
   5   7   7        627.25        645.22       297.31 o                         
 -12   8   7        164.01        134.33       227.67 o                         
  -9   8   7        489.95        442.60       100.11 o                         
  -6   8   7       4119.60       4320.25       179.98 o                         
  -3   8   7       7761.94       7651.55       238.45 o                         
   0   8   7        908.23        678.66       110.41 o                         
   3   8   7        271.25        591.34       208.20 o                         
 -14   9   7        554.63       1474.60       514.25 o                         
 -11   9   7        627.21        615.53       100.10 o                         
  -8   9   7       1259.41       1378.34       127.36 o                         
  -5   9   7      10410.94      10810.33       258.96 o                         
  -2   9   7       2102.67       2230.24       150.53 o                         
   1   9   7       1013.54       1272.15       179.42 o                         
 -13  10   7        161.66        189.54       117.36 o                         
 -10  10   7       1241.42       1262.51        97.61 o                         
  -7  10   7       1006.29       1001.05       132.45 o                         
  -4  10   7       3722.08       3301.68       202.36 o                         
  -1  10   7        139.66         66.13       189.56 o                         
 -12  11   7       3151.34       3232.95       172.54 o                         
  -9  11   7        198.29        222.91       121.52 o                         
  -6  11   7       1286.46       1334.19       168.94 o                         
  -3  11   7        660.92        775.41       141.79 o                         
 -11  12   7       2750.44       2523.22       212.41 o                         
  -8  12   7         35.84        141.39       186.29 o                         
  -5  12   7        349.55        489.35       176.48 o                         
 -13  13   7       1759.42       2210.09       153.18 o                         
 -10  13   7        981.13       1039.46       179.59 o                         
  -7  13   7        734.17        859.77       327.13 o                         
  -9  14   7        776.74        856.02       511.99 o                         
   2   3   8       1736.84       1684.26       183.95 o                         
  -6   4   8        841.07        619.45       173.29 o                         
   0   4   8       1023.60       1148.57       144.74 o                         
   3   4   8       4802.51       4478.12       194.53 o                         
  -8   5   8       3880.94       4544.63       483.25 o                         
  -2   5   8        482.47        508.03       148.34 o                         
   1   5   8         87.16        159.19        87.85 o                         
   4   5   8       3135.67       3173.19       174.92 o                         
 -10   6   8       1578.03       1461.97       254.25 o                         
  -7   6   8        195.05          0.99       167.31 o                         
  -4   6   8       2928.07       3166.28       205.40 o                         
  -1   6   8       1387.53       1380.69       119.43 o                         
   2   6   8       1859.67       2031.35       171.25 o                         
   5   6   8        183.66          0.00       183.28 o                         
 -12   7   8        293.44          0.00       360.18 o                         
  -9   7   8        788.08        348.19       201.24 o                         
  -6   7   8       2818.70       2914.93       179.46 o                         
  -3   7   8       3913.73       3761.89       177.02 o                         
   0   7   8        393.45        486.71        98.54 o                         
   3   7   8        835.20        889.53       129.68 o                         
   6   7   8        143.33         94.59       244.77 o                         
 -14   8   8        795.51       1260.91       293.17 o                         
 -11   8   8        241.94        195.94       330.70 o                         
  -8   8   8         31.51          0.00       106.94 o                         
  -5   8   8       1842.49       1960.85       132.58 o                         
  -2   8   8       2124.38       2224.21       132.79 o                         
   1   8   8       1216.71       1218.06       118.06 o                         
   4   8   8         11.85          0.00       237.23 o                         
 -13   9   8       1880.17       2068.18       324.77 o                         
 -10   9   8         27.14        105.18       111.26 o                         
  -7   9   8        131.19        360.53       113.44 o                         
  -4   9   8       2397.64       2434.72       138.61 o                         
  -1   9   8       1137.67       1094.38       125.42 o                         
   2   9   8        381.73        414.44       153.47 o                         
 -12  10   8       1241.92       1444.46       287.76 o                         
  -9  10   8         51.90        277.43       158.35 o                         
  -6  10   8       1429.53       1432.58       155.01 o                         
  -3  10   8        867.51        661.98       122.76 o                         
   0  10   8       2056.97       2385.65       231.50 o                         
 -11  11   8        799.62       1034.90       164.15 o                         
  -8  11   8        948.66        982.43       146.00 o                         
  -5  11   8        502.17        220.73       128.42 o                         
  -2  11   8        869.71        982.48       233.71 o                         
 -10  12   8       1042.69       1093.39       171.98 o                         
  -7  12   8        539.61        440.00       222.84 o                         
  -4  12   8         40.70        108.82       154.13 o                         
  -9  13   8        810.90       1131.86       207.39 o                         
  -6  13   8        317.97        411.54       257.84 o                         
  -8  14   8        543.26        609.45       351.61 o                         
   3   3   9       1422.69       1009.32       192.75 o                         
   1   4   9        612.75        667.18       181.85 o                         
   4   4   9        932.10       1343.78       270.29 o                         
  -7   5   9       4485.67       4385.96       483.75 o                         
  -1   5   9        174.04        426.89       138.83 o                         
   2   5   9       1088.25       1127.80       199.68 o                         
   5   5   9        603.96        616.57       220.60 o                         
  -9   6   9        144.36        496.70       395.78 o                         
  -3   6   9       2440.88       2588.33       223.69 o                         
   0   6   9       1097.98       1273.49       148.43 o                         
   3   6   9       1158.37       1197.51       134.98 o                         
   6   6   9        809.52       1099.04       301.94 o                         
 -11   7   9       2500.22       2236.46       375.09 o                         
  -8   7   9        112.70        426.76       308.99 o                         
  -5   7   9       1691.27       1582.15       154.53 o                         
  -2   7   9        221.82        345.87       134.21 o                         
   1   7   9       3638.68       3888.67       174.45 o                         
   4   7   9         99.98        194.88       276.17 o                         
 -10   8   9        760.86        261.78       328.17 o                         
  -4   8   9       2360.94       2888.34       243.96 o                         
  -1   8   9       4604.24       5139.15       250.36 o                         
   2   8   9        922.21       1045.69       147.50 o                         
 -12   9   9       1056.77       1627.23       316.55 o                         
  -9   9   9        267.46        486.44       351.84 o                         
  -6   9   9        790.82        831.49       215.43 o                         
  -3   9   9       1240.09       1427.77       133.31 o                         
   0   9   9       2682.13       3032.51       162.38 o                         
   3   9   9        151.17          0.00       216.09 o                         
 -11  10   9       1057.93       1685.90       299.97 o                         
  -8  10   9        783.17        646.10       220.57 o                         
  -5  10   9        602.27        674.95       140.08 o                         
  -2  10   9        715.57       1050.37       131.72 o                         
   1  10   9       1232.88       1059.85       168.88 o                         
 -10  11   9        711.82        922.09       267.85 o                         
  -7  11   9       1276.29       1438.23       284.16 o                         
  -4  11   9         60.16         39.69       123.64 o                         
  -1  11   9        582.11        850.89       179.43 o                         
  -9  12   9       1639.95       1768.39       270.85 o                         
  -6  12   9        567.39        303.38       158.75 o                         
  -3  12   9        519.03        780.77       177.07 o                         
  -9   5  10        135.10        376.65       265.51 o                         
   0   5  10        439.72        278.69       221.95 o                         
   3   5  10         74.10        531.68       237.37 o                         
 -11   6  10        219.92        360.03       291.28 o                         
  -2   6  10       1378.05       1373.58       217.37 o                         
   1   6  10        852.53        706.36       150.53 o                         
   4   6  10         43.82          0.00       239.95 o                         
  -4   7  10          7.73        149.39       232.25 o                         
  -1   7  10       1453.88       1517.08       162.11 o                         
   2   7  10        680.26        450.11       142.58 o                         
  -6   8  10        278.15        215.38       182.53 o                         
  -3   8  10         86.96          0.00       149.47 o                         
   0   8  10       1015.75       1085.16       136.11 o                         
  -8   9  10        235.30        137.98       268.15 o                         
  -5   9  10          2.75        226.54       173.94 o                         
  -2   9  10        361.23        561.97       131.81 o                         
   1   9  10        870.16        808.93       154.01 o                         
  -7  10  10        550.01        293.58       309.95 o                         
  -4  10  10         76.32          0.00       138.63 o                         
  -1  10  10       1232.89       1141.64       169.65 o                         
  -6  11  10        428.49        451.16       206.14 o                         
   4   5  11         44.42        202.20       493.60 o                         
   2   6  11        342.98        493.67       529.22 o                         
   0   7  11       1383.14       1261.57       246.40 o                         
  -2   8  11        334.66        177.29       209.21 o                         
  -4   9  11        113.47        402.59       192.93 o                         
                                                                                
