# Supplementary material for: Attractive and repulsive forces in a crystal of [Rb(18-crown-6)][SbCl6] under high pressure
Source: Acta Crystallogr B Struct Sci Cryst Eng Mater. 2024 Mar 20;80(Pt 2):135–45. doi: 10.1107/S2052520624001586 (PMC10994168; doi:10.1107/S2052520624001586)
Supplement: Supplementary file 20 [file b-80-00135-Rb3k0rsup20.hkl]

data_Rb3k0r                                                                     
_shelx_title ' Rb0k0r in R-3'                                                   
_shelx_refln_list_code          4                                               
_shelx_F_calc_maximum      348.25                                               
_exptl_crystal_F_000      1002.00                                               
_reflns_d_resolution_high  0.7696                                               
                                                                                
loop_                                                                           
 _space_group_symop_operation_xyz                                               
 'x, y, z'                                                                      
 '-y, x-y, z'                                                                   
 '-x+y, -x, z'                                                                  
 'x+2/3, y+1/3, z+1/3'                                                          
 '-y+2/3, x-y+1/3, z+1/3'                                                       
 '-x+y+2/3, -x+1/3, z+1/3'                                                      
 'x+1/3, y+2/3, z+2/3'                                                          
 '-y+1/3, x-y+2/3, z+2/3'                                                       
 '-x+y+1/3, -x+2/3, z+2/3'                                                      
 '-x, -y, -z'                                                                   
 'y, -x+y, -z'                                                                  
 'x-y, x, -z'                                                                   
 '-x+2/3, -y+1/3, -z+1/3'                                                       
 'y+2/3, -x+y+1/3, -z+1/3'                                                      
 'x-y+2/3, x+1/3, -z+1/3'                                                       
 '-x+1/3, -y+2/3, -z+2/3'                                                       
 'y+1/3, -x+y+2/3, -z+2/3'                                                      
 'x-y+1/3, x+2/3, -z+2/3'                                                       
                                                                                
_cell_length_a    14.1078                                                       
_cell_length_b    14.1078                                                       
_cell_length_c    10.2256                                                       
_cell_angle_alpha  90.000                                                       
_cell_angle_beta   90.000                                                       
_cell_angle_gamma 120.000                                                       
                                                                                
_shelx_F_squared_multiplier     1.000                                           
                                                                                
loop_                                                                           
 _refln_index_h                                                                 
 _refln_index_k                                                                 
 _refln_index_l                                                                 
 _refln_F_squared_calc                                                          
 _refln_F_squared_meas                                                          
 _refln_F_squared_sigma                                                         
 _refln_observed_status                                                         
  -1   2   0      65977.45      65746.92      1862.50 o                         
  -2   4   0      27742.98      31542.39       743.37 o                         
  -4   5   0      29181.31      30592.30       724.69 o                         
  -1   5   0      13383.63      13800.38       618.70 o                         
  -3   6   0      47513.03      49523.39       903.72 o                         
   0   6   0      13737.13      14096.85       640.75 o                         
  -5   7   0      46707.80      46973.53       965.66 o                         
  -2   7   0      15775.09      14168.69       349.52 o                         
  -4   8   0      86552.46      84527.28      1995.94 o                         
  -6   9   0      21544.71      20839.44       389.23 o                         
  -3   9   0      43574.00      42300.15       903.77 o                         
   0   9   0       3223.40       3310.44       262.08 o                         
  -8  10   0       8948.80       9366.24       367.61 o                         
  -5  10   0      20899.21      19870.13       439.05 o                         
 -10  11   0       5793.46       6192.07       403.88 o                         
  -7  11   0      13718.46      14291.72       337.92 o                         
  -4  11   0       8529.09       8469.46       371.68 o                         
  -9  12   0      10286.96      11094.75       444.84 o                         
  -6  12   0       2839.52       2857.15       133.63 o                         
  -3  12   0       2447.40       2255.24       464.71 o                         
 -11  13   0       4367.90       4710.53       286.62 o                         
  -8  13   0       1704.15       1834.61       130.38 o                         
  -5  13   0       4290.44       3558.14       180.26 o                         
 -10  14   0       1081.07       1395.87       200.51 o                         
  -7  14   0       5125.45       5582.62       300.69 o                         
  -4  14   0       1439.86       1138.30       193.32 o                         
 -12  15   0       3296.59       4091.74       317.31 o                         
  -9  15   0       4471.68       4558.66       314.55 o                         
  -6  15   0       5190.45       5462.27       248.53 o                         
 -11  16   0       2693.51       3115.32       309.61 o                         
  -8  16   0       7412.27       7631.24       611.76 o                         
 -10  17   0       2766.02       2289.34       363.69 o                         
  -7  17   0       3357.99       3512.36       233.95 o                         
 -12  18   0        907.66       1242.60       242.37 o                         
  -9  18   0       2138.15       2179.90       280.23 o                         
  -1   1   1       4142.08       4082.96       123.85 o                         
  -3   2   1      22526.93      25411.31       312.55 o                         
   0   2   1      21117.75      22103.65       652.30 o                         
  -5   3   1        364.35        443.51        28.41 o                         
  -2   3   1      23332.65      28604.28       588.89 o                         
   1   3   1      19325.72      19017.82       562.10 o                         
  -7   4   1      15891.57      15963.48       353.66 o                         
  -4   4   1       1911.23       2218.64        75.91 o                         
  -1   4   1      22933.73      23301.69       976.98 o                         
   2   4   1       1686.05       1796.49        83.25 o                         
  -9   5   1       3994.63       4155.85       118.58 o                         
  -6   5   1      24577.53      28326.60      1026.87 o                         
  -3   5   1        458.90        586.85        32.30 o                         
   3   5   1       9122.57       9090.67       269.72 o                         
 -11   6   1       3098.29       3054.26       113.18 o                         
  -8   6   1        629.83        761.42       156.66 o                         
  -5   6   1        284.28        152.11        36.76 o                         
  -2   6   1       1859.31       2157.31       160.11 o                         
   4   6   1       3783.15       3640.65       140.96 o                         
 -13   7   1        184.58         86.81        95.79 o                         
 -10   7   1         15.25          4.87        40.01 o                         
  -7   7   1       3624.13       3205.69       207.78 o                         
  -4   7   1       8851.46       8791.86       171.65 o                         
   2   7   1       5547.69       5931.35       363.36 o                         
   5   7   1        407.96        485.60       108.11 o                         
 -15   8   1        389.75        394.72       145.02 o                         
 -12   8   1       1222.43       1199.56       101.79 o                         
  -6   8   1       2216.34       2362.34       102.87 o                         
  -3   8   1       7181.14       7329.65       401.19 o                         
   3   8   1       7216.58       7685.18       332.98 o                         
   6   8   1        132.14        216.99       111.14 o                         
 -17   9   1        629.64        603.56       188.53 o                         
 -14   9   1        754.40        685.66       135.08 o                         
 -11   9   1        283.44        256.40       350.36 o                         
  -8   9   1        430.02        349.23       144.62 o                         
  -5   9   1      11023.26      11165.78       198.42 o                         
   4   9   1        956.69        914.74       161.51 o                         
   7   9   1        392.73        422.60       130.42 o                         
 -16  10   1         42.74         64.06       150.01 o                         
 -13  10   1       2043.98       1657.85       290.01 o                         
 -10  10   1         76.34          0.00       127.03 o                         
  -7  10   1        316.77        310.50        60.08 o                         
  -4  10   1        878.31        776.81       131.76 o                         
   5  10   1         77.51         46.46       212.59 o                         
   8  10   1        819.92        761.56       252.40 o                         
 -18  11   1         53.70          0.00       461.01 o                         
 -15  11   1          9.11         13.63       170.76 o                         
  -9  11   1         87.66          0.00       111.96 o                         
  -6  11   1       3111.83       3183.00       113.26 o                         
   6  11   1        271.20        102.86       232.09 o                         
 -11  12   1       3280.14       3128.77       218.23 o                         
  -8  12   1         14.32        117.85        72.59 o                         
  -5  12   1       1091.95       1115.80       201.26 o                         
 -10  13   1       2048.85       2190.19       313.29 o                         
  -7  13   1       1240.97       1495.58       137.06 o                         
  -4  13   1        168.43          0.00       401.45 o                         
 -12  14   1        210.26        499.01       195.58 o                         
  -9  14   1       2061.77       2328.56       175.89 o                         
  -6  14   1        364.57        312.90       155.62 o                         
 -11  15   1         38.62         26.55       179.86 o                         
  -8  15   1        546.02        887.44       196.34 o                         
 -13  16   1        185.17        591.04       244.08 o                         
 -10  16   1         18.51         71.83       160.95 o                         
  -7  16   1        472.66        479.98       316.63 o                         
 -12  17   1        208.44         44.78       317.31 o                         
  -9  17   1        872.81        851.90       226.85 o                         
 -11  18   1        230.16        503.40       225.51 o                         
   0   1   2      78546.15      75554.98      1509.07 o                         
  -2   2   2      22253.79      21570.29       400.13 o                         
   1   2   2       2866.06       3271.78       131.01 o                         
  -4   3   2     121275.87     122640.86      1315.34 o                         
  -1   3   2       6485.98       6908.97       338.67 o                         
   2   3   2      35086.60      37874.56       912.13 o                         
  -6   4   2      15007.00      12936.20       188.35 o                         
  -3   4   2     108210.04     115078.09      1888.24 o                         
   0   4   2       1506.49       2112.05       136.35 o                         
   3   4   2      24069.68      24649.38      1081.31 o                         
  -8   5   2      12715.80      12623.51       391.74 o                         
  -5   5   2      90035.89      90899.16      1172.39 o                         
  -2   5   2      14643.80      15149.07       337.32 o                         
   4   5   2       7317.13       7456.40       242.54 o                         
 -10   6   2      13097.24      13128.93       275.65 o                         
  -7   6   2       5060.14       5286.54       173.70 o                         
  -4   6   2      51056.43      50856.03       793.31 o                         
   2   6   2      14644.16      12945.17       635.91 o                         
   5   6   2       1657.89       1812.09       131.86 o                         
 -12   7   2      12909.36      12406.69       357.34 o                         
  -9   7   2      11844.32      12691.88       290.43 o                         
  -6   7   2      22543.23      23508.97       394.00 o                         
  -3   7   2      12598.35      13034.95       601.44 o                         
   3   7   2       9665.24       9638.61       379.55 o                         
   6   7   2       2079.39       2198.66       141.16 o                         
 -14   8   2       8119.65       8068.74       340.84 o                         
 -11   8   2      13118.02      13839.02       366.84 o                         
  -8   8   2       1467.91       1441.63        65.78 o                         
  -5   8   2       8227.46       7848.88       169.61 o                         
   4   8   2       4525.46       4620.78       228.33 o                         
   7   8   2       3261.41       3079.99       275.94 o                         
 -16   9   2       2317.77       2221.08       269.27 o                         
 -13   9   2      11217.21      11623.86       528.96 o                         
 -10   9   2       3075.91       3210.96       415.85 o                         
  -7   9   2       1753.53       1877.67        66.33 o                         
  -4   9   2      10323.57      10523.51       392.08 o                         
   5   9   2        449.06        318.91       135.46 o                         
   8   9   2        687.88        865.73       228.15 o                         
 -18  10   2       1058.90       1356.56       207.64 o                         
 -15  10   2       2325.49       2372.27       193.32 o                         
 -12  10   2       7438.34       7356.68       406.23 o                         
  -9  10   2       2225.81       2034.80       239.96 o                         
  -6  10   2       7819.91       7685.02       214.32 o                         
   6  10   2       3308.27       3908.05       333.03 o                         
 -17  11   2        736.74        850.72       330.52 o                         
 -14  11   2       2688.09       2662.76       823.03 o                         
 -11  11   2       3607.72       3828.48       302.34 o                         
  -8  11   2      30603.90      31129.59       501.78 o                         
  -5  11   2       3384.23       3136.19       191.67 o                         
 -16  12   2        379.02        379.42       236.31 o                         
 -10  12   2       7003.14       7275.27       278.22 o                         
  -7  12   2      11802.37      11494.85       292.35 o                         
 -12  13   2       2759.90       3397.78       379.73 o                         
  -9  13   2      11471.09      11732.47       383.53 o                         
  -6  13   2       3694.86       3533.67       180.80 o                         
 -11  14   2       2182.76       2185.38       183.77 o                         
  -8  14   2       4076.87       3818.80       259.68 o                         
 -13  15   2       1244.61       1472.86       407.56 o                         
 -10  15   2       2600.99       2636.52       191.83 o                         
  -7  15   2       3329.08       3402.46       254.35 o                         
 -12  16   2       1049.33       1000.11       179.31 o                         
  -9  16   2       2194.79       2560.05       241.24 o                         
 -11  17   2        594.26        227.97       263.18 o                         
  -8  17   2       1046.34       1014.12       492.70 o                         
 -10  18   2        678.86        658.59       320.39 o                         
   1   1   3       4826.99       4939.17       157.88 o                         
  -1   2   3       1290.60       1317.90        63.47 o                         
   2   2   3       6024.79       6019.23       105.96 o                         
  -3   3   3      33570.90      31694.92       540.87 o                         
   0   3   3       6821.85       8251.62       670.44 o                         
   3   3   3        208.57        143.28        34.24 o                         
  -5   4   3      35849.37      34876.77       424.77 o                         
  -2   4   3      14343.11      14970.45       322.53 o                         
   1   4   3        901.81       1284.27       163.10 o                         
   4   4   3       3131.13       3068.55       106.49 o                         
  -7   5   3      14343.65      14654.38       202.07 o                         
  -4   5   3      12767.92      11538.07       167.93 o                         
  -1   5   3       2905.65       3334.25       170.64 o                         
   2   5   3        151.64        246.57       154.96 o                         
   5   5   3        396.71        282.95        83.02 o                         
  -9   6   3       1309.26       1630.84        67.41 o                         
  -6   6   3       6911.81       7043.97       124.65 o                         
  -3   6   3       2119.38       1891.34       109.61 o                         
   3   6   3        746.80        555.99       148.43 o                         
   6   6   3       3759.95       3735.44       166.63 o                         
 -11   7   3       4702.77       4811.38       247.53 o                         
  -8   7   3        155.52        194.84        48.30 o                         
  -5   7   3        217.39        174.86        26.16 o                         
  -2   7   3        676.97        614.28       151.64 o                         
   4   7   3          6.37         41.77       113.48 o                         
   7   7   3        589.76        427.14       135.72 o                         
 -13   8   3       3393.69       3335.21       204.08 o                         
 -10   8   3       1931.46       1875.85        85.17 o                         
  -7   8   3       1160.58       1241.88        77.93 o                         
  -4   8   3        824.69        959.91        85.52 o                         
   5   8   3       1090.11       1050.10       156.74 o                         
   8   8   3         50.71          0.00       196.05 o                         
 -15   9   3        366.80        360.39       161.21 o                         
 -12   9   3       4610.54       4819.43       236.84 o                         
  -9   9   3       2874.73       3137.43       202.76 o                         
  -6   9   3        940.00        831.57        52.19 o                         
   6   9   3        196.54        204.67       134.79 o                         
 -17  10   3         14.34          0.00       169.46 o                         
 -14  10   3       1604.76       1583.68       166.13 o                         
 -11  10   3       1130.48        880.31       109.28 o                         
  -8  10   3       2126.61       1959.01        90.62 o                         
  -5  10   3        171.45        155.69       126.50 o                         
   7  10   3        197.06        625.12       306.43 o                         
 -16  11   3        199.59         38.38       162.77 o                         
 -13  11   3        125.86        186.77       137.51 o                         
 -10  11   3       1403.00       1340.08       132.35 o                         
  -7  11   3       1570.84       1321.17       101.99 o                         
 -15  12   3        134.07          0.00       229.68 o                         
 -12  12   3         65.71        138.39       191.73 o                         
  -9  12   3       1539.47       1529.78       129.39 o                         
  -6  12   3       2915.11       2695.30       154.93 o                         
 -17  13   3        377.32        235.51       301.81 o                         
 -11  13   3        949.95        812.50       122.14 o                         
  -8  13   3       5947.81       5904.60       276.10 o                         
 -13  14   3         58.10        300.45       355.45 o                         
 -10  14   3       2473.79       2209.05       197.81 o                         
  -7  14   3        638.63        651.02       213.56 o                         
 -12  15   3          7.08         54.66       216.29 o                         
  -9  15   3        389.14         81.91       199.63 o                         
 -14  16   3        984.02       1214.99       283.20 o                         
 -11  16   3         40.26        338.65       286.09 o                         
  -8  16   3          7.99          0.00       573.39 o                         
 -13  17   3         88.89          0.00       394.92 o                         
 -10  17   3         17.67        159.67       262.58 o                         
  -1   1   4       2445.63       2982.59       201.68 o                         
  -3   2   4       9417.14       9301.46       259.93 o                         
   0   2   4       2105.62       2192.87        75.65 o                         
  -5   3   4      20211.71      20237.81       340.93 o                         
  -2   3   4       8826.93       9052.57       158.42 o                         
   1   3   4      35945.54      36056.11       868.18 o                         
  -7   4   4         21.39         59.10        58.23 o                         
  -4   4   4      28084.10      26132.50       502.77 o                         
  -1   4   4      27195.49      27566.44      1157.10 o                         
   2   4   4      17842.93      18679.64       433.41 o                         
  -9   5   4        829.49        975.16        67.39 o                         
  -6   5   4        317.19        322.79        33.55 o                         
  -3   5   4      15875.61      16792.62       371.32 o                         
   0   5   4      29802.93      28903.68       875.95 o                         
   3   5   4        392.60        524.00       149.44 o                         
 -11   6   4       1302.04       1482.12       126.36 o                         
  -8   6   4       3908.80       4333.58        93.09 o                         
  -5   6   4      19175.01      18762.14       275.66 o                         
  -2   6   4      11109.80      12186.62       392.91 o                         
   1   6   4       7282.40       7214.48       466.23 o                         
   4   6   4        533.69        541.51       133.83 o                         
 -13   7   4       3091.08       3555.75       261.06 o                         
 -10   7   4       7568.28       7600.13       144.36 o                         
  -7   7   4      17239.57      17638.16       325.88 o                         
  -4   7   4         97.08        103.15        58.19 o                         
  -1   7   4      10621.89      10978.68       428.93 o                         
   5   7   4       5389.09       6355.39       259.79 o                         
 -15   8   4        519.98        567.32       327.25 o                         
 -12   8   4       3947.66       4266.40       262.87 o                         
  -9   8   4      14236.45      15170.23       290.93 o                         
  -6   8   4       2585.95       2656.06       102.69 o                         
  -3   8   4        304.54        367.50       118.49 o                         
   6   8   4       1811.42       2513.15       227.06 o                         
 -17   9   4        101.52          0.00       213.37 o                         
 -14   9   4       1348.33       1535.10       177.00 o                         
 -11   9   4       3837.85       4245.22       143.68 o                         
  -8   9   4       8022.41       8172.05       210.20 o                         
  -5   9   4        189.93         70.65        85.30 o                         
 -16  10   4        639.57        451.55       201.95 o                         
 -13  10   4       1847.63       2127.13       202.25 o                         
 -10  10   4       3142.19       3244.04       136.35 o                         
  -7  10   4       5297.80       5110.19       251.15 o                         
 -15  11   4       1019.49       1524.94       482.97 o                         
 -12  11   4        340.52        339.61       150.75 o                         
  -9  11   4       7323.25       6499.10       357.66 o                         
  -6  11   4       2512.64       2709.45       507.90 o                         
 -17  12   4       1006.95       1640.05       344.62 o                         
 -14  12   4        501.79        248.74       206.79 o                         
 -11  12   4         75.03        151.20       116.57 o                         
  -8  12   4       7252.10       7299.21       317.70 o                         
 -16  13   4       1069.18       1577.99       377.94 o                         
 -13  13   4        242.16        273.72       169.26 o                         
 -10  13   4        862.98        925.75       181.25 o                         
  -7  13   4       1740.15       1629.45       495.88 o                         
 -12  14   4        736.37        828.39       324.12 o                         
  -9  14   4        669.96        588.84       236.41 o                         
 -14  15   4        407.56        800.99       474.24 o                         
 -11  15   4       1615.78       2097.34       310.80 o                         
  -8  15   4        298.47        344.73       554.09 o                         
 -13  16   4       1434.45       1850.75       415.28 o                         
 -10  16   4        672.56         60.50       516.81 o                         
 -12  17   4       1308.29       1164.33       391.33 o                         
   0   1   5        242.33        204.95        98.61 o                         
  -2   2   5       5322.79       5361.54       279.63 o                         
   1   2   5      21395.22      19259.96       854.63 o                         
  -4   3   5        264.19         98.05        50.19 o                         
  -1   3   5      22927.43      22041.55       545.48 o                         
   2   3   5       4877.09       4071.75       182.77 o                         
  -6   4   5       7283.70       6711.89       230.19 o                         
  -3   4   5       1016.93        839.97        56.58 o                         
   0   4   5      37968.84      35784.35      1077.78 o                         
   3   4   5        429.46        398.79        63.00 o                         
  -8   5   5       1249.31       1242.14        70.42 o                         
  -5   5   5        228.36        183.83        33.66 o                         
  -2   5   5      13343.73      12538.22       363.68 o                         
   1   5   5      11837.97      11387.01       293.88 o                         
   4   5   5       1189.75        921.21       118.79 o                         
 -10   6   5       1036.61        971.43        74.48 o                         
  -7   6   5      10562.56      10293.38       222.75 o                         
  -4   6   5        437.15        290.25       109.84 o                         
  -1   6   5       9112.71       7766.09       258.14 o                         
   2   6   5       2221.68       2236.30       213.99 o                         
   5   6   5       5735.88       5793.57       270.32 o                         
 -12   7   5       1188.93       1236.47       134.17 o                         
  -9   7   5       2857.09       2653.61       108.12 o                         
  -6   7   5       1828.52       1706.65        79.17 o                         
  -3   7   5       1711.29       1679.43       105.62 o                         
   0   7   5       3504.30       3204.91       151.95 o                         
   3   7   5       2198.12       1969.60       184.10 o                         
 -14   8   5        167.56         89.72       195.20 o                         
 -11   8   5       1647.58       1474.23       108.68 o                         
  -8   8   5      12433.71      12052.60       259.29 o                         
  -5   8   5       3271.54       3446.48       149.01 o                         
  -2   8   5       1256.29       1001.64        71.55 o                         
 -16   9   5         87.68          0.00       216.54 o                         
 -13   9   5         25.61        109.57       140.91 o                         
 -10   9   5       6242.21       6238.73       166.94 o                         
  -7   9   5       8501.13       7242.18       233.12 o                         
  -4   9   5       1604.28       1236.18       174.66 o                         
 -15  10   5        880.18        846.72       222.84 o                         
 -12  10   5        329.29        217.06        97.06 o                         
  -9  10   5       5803.91       5346.27       241.98 o                         
  -6  10   5       1998.78       1479.58       183.55 o                         
 -14  11   5        590.36        583.96       226.82 o                         
 -11  11   5       1091.78        744.01       116.44 o                         
  -8  11   5         48.21         41.02       116.20 o                         
 -16  12   5       1860.15       1774.32       388.83 o                         
 -13  12   5        269.01        109.68       165.48 o                         
 -10  12   5        460.26        307.04       118.61 o                         
  -7  12   5        950.57        827.48       414.76 o                         
 -15  13   5        835.83        997.98       343.23 o                         
 -12  13   5        239.82        389.75       190.91 o                         
  -9  13   5        203.13        676.64       444.61 o                         
 -14  14   5        269.24        286.52       233.04 o                         
 -11  14   5        826.83        886.10       195.92 o                         
  -8  14   5        697.66          0.00       466.58 o                         
 -13  15   5        793.84        365.48       351.38 o                         
 -10  15   5        560.92        422.37       474.46 o                         
 -12  16   5       1006.42       1572.93       368.15 o                         
   1   1   6       3727.67       3958.33       281.06 o                         
  -1   2   6       5116.38       5344.78       350.78 o                         
   2   2   6       5066.35       4973.66       239.65 o                         
  -3   3   6          3.08          0.00        49.54 o                         
   0   3   6       5931.98       5280.60       188.10 o                         
   3   3   6       3623.02       3679.26       194.71 o                         
  -5   4   6        734.81        688.92        74.16 o                         
  -2   4   6       1252.95       1279.23        90.17 o                         
   1   4   6       8389.12       7832.17       230.16 o                         
   4   4   6       5840.89       6213.67       199.15 o                         
  -7   5   6         29.27          0.00        74.41 o                         
  -4   5   6         86.41        130.33        39.44 o                         
  -1   5   6       8541.67       8033.45       447.91 o                         
   2   5   6       3726.16       3625.84       131.19 o                         
   5   5   6       1975.75       1879.38       195.44 o                         
  -9   6   6       6740.62       6250.51       198.54 o                         
  -6   6   6       1369.47       1409.19        64.95 o                         
  -3   6   6       2179.24       2340.45       164.37 o                         
   0   6   6       2068.22       1830.82       126.54 o                         
   3   6   6       1913.03       1965.67       143.28 o                         
   6   6   6        277.67        287.39       205.89 o                         
 -11   7   6         19.35        150.06        84.38 o                         
  -8   7   6       6092.33       6133.95       181.30 o                         
  -5   7   6       2859.22       3378.78       203.35 o                         
  -2   7   6       5205.14       5387.69       195.15 o                         
   1   7   6        164.03        181.71        73.44 o                         
   4   7   6       3583.13       3735.36       377.84 o                         
 -13   8   6          0.39        242.15       124.12 o                         
 -10   8   6       1304.01       1150.22        97.38 o                         
  -7   8   6       5427.78       5442.00       382.60 o                         
  -4   8   6       2593.89       2695.61       145.16 o                         
  -1   8   6         38.38         12.91        87.30 o                         
   2   8   6        982.15       1107.42       165.04 o                         
 -15   9   6        150.95        243.16       206.12 o                         
 -12   9   6         22.95         87.22       119.44 o                         
  -9   9   6       2060.41       1894.47       102.76 o                         
  -6   9   6       1764.78       2029.09       137.52 o                         
  -3   9   6       2022.40       2080.49       141.56 o                         
 -14  10   6        210.94        268.81       177.64 o                         
 -11  10   6        362.55        373.37       105.11 o                         
  -8  10   6       1249.48       1295.42       154.21 o                         
  -5  10   6       2414.47       2548.42       174.86 o                         
 -13  11   6        577.48        815.75       166.11 o                         
 -10  11   6        504.83        556.97       119.10 o                         
  -7  11   6        565.58        512.05       167.43 o                         
 -15  12   6        579.38        719.69       338.22 o                         
 -12  12   6        664.14        926.23       218.72 o                         
  -9  12   6        125.51        235.81       152.17 o                         
 -14  13   6        989.33       1359.51       356.39 o                         
 -11  13   6        238.42        207.07       192.58 o                         
 -13  14   6       1213.09       1692.42       260.87 o                         
 -10  14   6         39.97        188.12       434.35 o                         
   0   2   7      12290.45      11906.48       628.98 o                         
  -5   3   7        815.29        653.86       132.51 o                         
  -2   3   7       4007.87       3983.51       319.03 o                         
   1   3   7       3110.62       2630.02       193.02 o                         
  -7   4   7       9775.67       9257.26       318.09 o                         
  -4   4   7         66.05         34.36        60.08 o                         
  -1   4   7       4595.38       4252.50       188.68 o                         
   2   4   7       2507.63       2327.35       186.92 o                         
  -9   5   7       4614.48       4932.43       268.27 o                         
  -6   5   7       6910.74       6311.36       234.38 o                         
  -3   5   7       2100.06       2087.60       112.33 o                         
   0   5   7       2265.15       1907.89       151.03 o                         
   3   5   7       5925.60       5743.90       252.43 o                         
 -11   6   7       2279.91       2156.95       191.37 o                         
  -8   6   7       4398.15       3896.71       172.38 o                         
  -5   6   7        489.68        489.24        80.62 o                         
  -2   6   7       2293.79       2200.45       184.95 o                         
   1   6   7       2206.52       2051.86       116.64 o                         
   4   6   7       4901.14       5057.69       255.56 o                         
 -13   7   7        408.18        184.55       393.63 o                         
 -10   7   7        847.49        761.59        89.87 o                         
  -7   7   7       1397.50       1405.20       138.92 o                         
  -4   7   7       9684.81      10132.46       295.66 o                         
  -1   7   7        901.58        784.87       110.31 o                         
   2   7   7       1879.97       2059.93       558.58 o                         
   5   7   7        948.21       1021.35       417.31 o                         
 -12   8   7        206.80        211.82       108.19 o                         
  -9   8   7        942.08        897.28       136.04 o                         
  -6   8   7       4479.69       4084.11       259.50 o                         
  -3   8   7       6511.03       6346.37       231.62 o                         
   0   8   7        866.45        681.86       128.30 o                         
   3   8   7        563.41        358.49       350.61 o                         
 -14   9   7        410.97        499.03       356.12 o                         
 -11   9   7        645.33        645.34       169.00 o                         
  -8   9   7       1830.65       1681.08       110.29 o                         
  -5   9   7       8875.85       8926.01       285.89 o                         
  -2   9   7       1851.34       1846.29       145.67 o                         
   1   9   7        842.64       1076.46       268.52 o                         
 -13  10   7        187.53         47.20       192.69 o                         
 -10  10   7       1253.72       1059.21       116.86 o                         
  -7  10   7       1259.32       1087.04       153.23 o                         
  -4  10   7       3773.39       3391.31       181.99 o                         
  -1  10   7        190.90          0.00       277.65 o                         
 -15  11   7        909.36        500.84       327.53 o                         
 -12  11   7       2011.08       2212.90       241.30 o                         
  -9  11   7        195.94        221.32       116.19 o                         
  -6  11   7       1294.30       1226.37       199.19 o                         
  -3  11   7        858.14        827.61       188.42 o                         
 -14  12   7       1191.25        826.44       414.11 o                         
 -11  12   7       1896.44       1800.31       175.57 o                         
  -8  12   7         43.52          0.00       251.08 o                         
 -13  13   7       1331.90       1443.35       257.33 o                         
 -10  13   7        703.16        425.67       236.18 o                         
 -12  14   7        813.19        806.71       305.22 o                         
  -1   3   8        160.34          0.00       161.42 o                         
   2   3   8       1068.38       1345.84       180.47 o                         
  -6   4   8        351.82        158.12       131.95 o                         
  -3   4   8        902.91       1058.33       122.32 o                         
   0   4   8        604.37        762.84       198.41 o                         
   3   4   8       3421.61       2913.24       276.78 o                         
  -8   5   8       2397.05       2054.90       326.37 o                         
  -5   5   8       1345.38       1315.22       235.23 o                         
  -2   5   8        189.42        145.38       144.49 o                         
   1   5   8         40.36          0.00       106.43 o                         
   4   5   8       2255.28       2683.39       295.19 o                         
 -10   6   8        976.25       1116.44       191.85 o                         
  -7   6   8         95.39         70.30       123.73 o                         
  -4   6   8       1811.24       1991.88       165.31 o                         
  -1   6   8        713.49        952.32       156.40 o                         
   2   6   8        992.16       1204.27       196.69 o                         
   5   6   8         82.79          0.00       252.95 o                         
 -12   7   8         45.62        282.09       251.29 o                         
  -9   7   8        521.23        502.74       112.38 o                         
  -6   7   8       1891.55       1660.10       135.11 o                         
  -3   7   8       2613.87       2702.42       147.97 o                         
   0   7   8         42.98         66.85       199.50 o                         
   3   7   8        541.35        280.21       227.56 o                         
   6   7   8         48.62         54.77       288.81 o                         
 -14   8   8        315.11          0.00       484.49 o                         
 -11   8   8         36.67          0.00       146.46 o                         
  -8   8   8          4.26          4.93       109.22 o                         
  -5   8   8       1319.98       1591.87       145.49 o                         
  -2   8   8       1193.25       1069.83       133.16 o                         
   1   8   8        375.77        289.83       190.52 o                         
   4   8   8         23.09        495.67       273.68 o                         
 -13   9   8        705.09        601.71       320.71 o                         
 -10   9   8          0.02          0.00       159.10 o                         
  -7   9   8         64.60        128.54       138.57 o                         
  -4   9   8       1606.04       1800.28       186.56 o                         
  -1   9   8        388.22        703.61       190.68 o                         
   2   9   8        264.05        175.61       259.42 o                         
 -12  10   8        555.43        460.67       311.02 o                         
  -9  10   8          5.11         43.12       133.60 o                         
  -6  10   8        752.32        799.55       127.56 o                         
  -3  10   8        557.56        524.07       132.89 o                         
   0  10   8        945.13        874.32       418.36 o                         
 -11  11   8        380.30        472.47       201.79 o                         
  -8  11   8        346.66        230.56       234.89 o                         
  -5  11   8        317.33        304.19       134.43 o                         
  -2  11   8        555.94        857.60       385.24 o                         
 -13  12   8        454.17        847.09       274.70 o                         
 -10  12   8        489.35        623.66       226.93 o                         
  -7  12   8        155.66         15.76       203.47 o                         
  -4  12   8          6.07          0.00       309.98 o                         
 -12  13   8        696.73        922.14       258.00 o                         
  -9  13   8        278.35        437.60       191.00 o                         
   3   3   9       1469.88       1445.75       642.54 o                         
   1   4   9        476.67        505.34       371.85 o                         
   4   4   9       1281.76       1358.69       160.31 o                         
  -7   5   9       4097.08       3834.14       517.83 o                         
  -1   5   9        221.63          0.00       197.08 o                         
   2   5   9       1047.52       1141.00       159.09 o                         
   5   5   9        650.64        512.84       176.46 o                         
  -9   6   9        226.17        259.90       196.20 o                         
  -3   6   9       2190.76       2631.10       268.52 o                         
   0   6   9        773.31        814.60       146.25 o                         
   3   6   9       1131.81       1257.52       206.62 o                         
   6   6   9        555.73        457.15       354.69 o                         
 -11   7   9       1302.07       1582.77       324.06 o                         
  -8   7   9        147.67        287.42       334.91 o                         
  -5   7   9       1644.21       2035.57       488.77 o                         
  -2   7   9        353.04        463.21       145.23 o                         
   1   7   9       2590.17       2811.19       210.72 o                         
   4   7   9        152.76          0.00       285.24 o                         
 -13   8   9        957.74       1268.43       339.77 o                         
 -10   8   9        423.93          2.86       448.94 o                         
  -7   8   9        114.21          0.00       141.56 o                         
  -4   8   9       2492.13       2582.41       180.12 o                         
  -1   8   9       2853.29       2665.99       265.39 o                         
   2   8   9        660.43        947.24       271.92 o                         
   5   8   9         80.56          0.00       354.19 o                         
 -12   9   9        726.76        701.95       321.63 o                         
  -9   9   9        211.28        101.18       147.31 o                         
  -6   9   9        889.19        968.98       153.49 o                         
  -3   9   9       1265.15       1561.13       146.11 o                         
   0   9   9       1818.83       1799.24       296.15 o                         
   3   9   9        104.81        369.80       435.10 o                         
 -11  10   9        806.98        767.88       219.11 o                         
  -8  10   9        475.29        672.42       201.97 o                         
  -5  10   9        653.26        584.72       135.39 o                         
  -2  10   9        551.22        592.96       213.96 o                         
   1  10   9        910.53        993.42       333.43 o                         
 -10  11   9        586.22        731.97       239.55 o                         
  -7  11   9        716.86        692.33       161.87 o                         
  -4  11   9         93.38          1.80       191.18 o                         
  -1  11   9        535.16        721.98       380.75 o                         
  -9  12   9        907.52       1093.70       201.30 o                         
  -6  12   9        346.13        274.91       161.41 o                         
  -8  13   9       1068.54       2123.58       379.90 o                         
  -7   4  10         64.55        152.48       372.09 o                         
   2   4  10        466.88        269.75       176.33 o                         
  -9   5  10        114.14        169.19       232.21 o                         
   0   5  10        141.20          0.00       248.87 o                         
   3   5  10        124.29        190.11       175.49 o                         
 -11   6  10        105.22        766.98       331.36 o                         
  -8   6  10         75.96        537.56       430.19 o                         
  -2   6  10        760.34        754.38       345.74 o                         
   1   6  10        437.47        536.03       170.62 o                         
   4   6  10         14.21         52.55       320.65 o                         
 -10   7  10        263.97        155.91       321.81 o                         
  -4   7  10         15.70          0.00       219.90 o                         
  -1   7  10        865.58       1024.85       177.75 o                         
   2   7  10        368.64        267.95       169.43 o                         
   5   7  10         74.65         13.80       510.96 o                         
  -6   8  10        126.13        217.60       239.96 o                         
  -3   8  10        109.98         66.23       164.99 o                         
   0   8  10        540.88       1044.61       209.29 o                         
   3   8  10         75.54          0.00       248.93 o                         
 -11   9  10        316.81        473.11       332.12 o                         
  -8   9  10         65.87         88.04       327.39 o                         
  -5   9  10          0.12        167.11       191.95 o                         
  -2   9  10        241.78        249.18       201.94 o                         
   1   9  10        507.63        743.05       196.27 o                         
  -7  10  10        246.58        298.88       173.88 o                         
  -4  10  10         29.97         94.34       171.66 o                         
  -1  10  10        719.78        982.33       203.59 o                         
  -9  11  10        396.59        204.46       220.48 o                         
  -6  11  10        216.92          0.00       163.53 o                         
  -3  11  10        148.58        331.63       179.91 o                         
  -5  12  10         89.15        313.02       212.05 o                         
   4   5  11         33.10          0.00       488.96 o                         
 -10   6  11        134.02        245.46       363.21 o                         
  -1   6  11        261.43          0.00       401.15 o                         
   2   6  11        268.83          0.00       211.08 o                         
  -3   7  11         99.47          0.00       367.77 o                         
   0   7  11        986.39       1407.56       854.62 o                         
   3   7  11        177.84        137.97       359.06 o                         
  -2   8  11        250.21        327.70       211.46 o                         
   1   8  11        389.97        320.68       188.28 o                         
  -4   9  11         98.12          0.00       298.75 o                         
  -1   9  11        541.22        756.13       212.81 o                         
  -6  10  11        140.94        252.95       226.96 o                         
  -3  10  11        138.91        415.28       200.86 o                         
                                                                                
