# Supplementary material for: Attractive and repulsive forces in a crystal of [Rb(18-crown-6)][SbCl6] under high pressure
Source: Acta Crystallogr B Struct Sci Cryst Eng Mater. 2024 Mar 20;80(Pt 2):135–45. doi: 10.1107/S2052520624001586 (PMC10994168; doi:10.1107/S2052520624001586)
Supplement: Supplementary file 21 [file b-80-00135-rb0k0rsup21.hkl]

data_rb0k0r                                                                     
_shelx_title ' Rb0k0r in R-3'                                                   
_shelx_refln_list_code          4                                               
_shelx_F_calc_maximum      343.37                                               
_exptl_crystal_F_000      1002.00                                               
_reflns_d_resolution_high  0.7696                                               
                                                                                
loop_                                                                           
 _space_group_symop_operation_xyz                                               
 'x, y, z'                                                                      
 '-y, x-y, z'                                                                   
 '-x+y, -x, z'                                                                  
 'x+2/3, y+1/3, z+1/3'                                                          
 '-y+2/3, x-y+1/3, z+1/3'                                                       
 '-x+y+2/3, -x+1/3, z+1/3'                                                      
 'x+1/3, y+2/3, z+2/3'                                                          
 '-y+1/3, x-y+2/3, z+2/3'                                                       
 '-x+y+1/3, -x+2/3, z+2/3'                                                      
 '-x, -y, -z'                                                                   
 'y, -x+y, -z'                                                                  
 'x-y, x, -z'                                                                   
 '-x+2/3, -y+1/3, -z+1/3'                                                       
 'y+2/3, -x+y+1/3, -z+1/3'                                                      
 'x-y+2/3, x+1/3, -z+1/3'                                                       
 '-x+1/3, -y+2/3, -z+2/3'                                                       
 'y+1/3, -x+y+2/3, -z+2/3'                                                      
 'x-y+1/3, x+2/3, -z+2/3'                                                       
                                                                                
_cell_length_a    14.1078                                                       
_cell_length_b    14.1078                                                       
_cell_length_c    10.2256                                                       
_cell_angle_alpha  90.000                                                       
_cell_angle_beta   90.000                                                       
_cell_angle_gamma 120.000                                                       
                                                                                
_shelx_F_squared_multiplier     1.000                                           
                                                                                
loop_                                                                           
 _refln_index_h                                                                 
 _refln_index_k                                                                 
 _refln_index_l                                                                 
 _refln_F_squared_calc                                                          
 _refln_F_squared_meas                                                          
 _refln_F_squared_sigma                                                         
 _refln_observed_status                                                         
  -1   2   0      67240.81      77389.84      2772.32 o                         
   0   3   0      15234.83      16319.59       872.20 o                         
  -2   4   0      27504.05      32832.36       777.58 o                         
  -4   5   0      28703.54      32846.84       840.81 o                         
  -1   5   0      13750.31      15083.68       464.46 o                         
  -3   6   0      47147.61      50917.93      1142.97 o                         
   0   6   0      13525.04      14653.02       345.32 o                         
  -5   7   0      46531.62      47450.75      1075.03 o                         
  -2   7   0      15154.73      14250.18       379.21 o                         
  -7   8   0       8599.79       9385.48       535.80 o                         
  -4   8   0      83837.32      82536.94      1692.40 o                         
  -1   8   0      14949.55      15593.86       415.90 o                         
  -6   9   0      21627.87      20868.95       439.09 o                         
  -3   9   0      42504.67      42572.90       978.91 o                         
   0   9   0       3153.83       3211.89        80.41 o                         
  -8  10   0       8386.44       9088.58       220.69 o                         
  -5  10   0      21528.05      21074.01       414.04 o                         
  -2  10   0       9550.44       9693.28       204.88 o                         
 -10  11   0       5520.64       5580.50       128.48 o                         
  -7  11   0      13041.83      12275.49       292.21 o                         
  -4  11   0       8591.84       8440.90       213.54 o                         
  -1  11   0       9282.58       9424.77       230.49 o                         
  -9  12   0      10346.45      10288.33       277.85 o                         
  -6  12   0       2897.67       3032.58        82.49 o                         
  -3  12   0       2649.62       2736.44        75.58 o                         
   0  12   0      14403.31      14336.44       322.72 o                         
 -11  13   0       4250.18       4274.97       126.47 o                         
  -8  13   0       1818.03       1806.31       115.19 o                         
  -5  13   0       4052.67       3850.92        92.77 o                         
  -2  13   0       7323.43       7287.47       178.93 o                         
 -13  14   0       6490.38       6848.04       189.61 o                         
 -10  14   0       1118.53       1135.75        65.95 o                         
  -7  14   0       4525.74       4254.86       132.78 o                         
  -4  14   0       1436.21       1603.04        91.98 o                         
  -1  14   0       7042.10       7452.41       203.59 o                         
 -12  15   0       3068.88       3052.70       106.65 o                         
  -9  15   0       4220.67       3776.35       134.21 o                         
  -6  15   0       5046.84       4571.26       262.64 o                         
  -3  15   0       2953.65       3239.43       100.37 o                         
   0  15   0       1312.22       1282.79        73.47 o                         
 -14  16   0        691.75        685.97        60.48 o                         
 -11  16   0       2684.22       2820.71       113.38 o                         
  -8  16   0       6911.18       6893.93       391.04 o                         
  -5  16   0       2060.55       2129.72        77.21 o                         
  -2  16   0       1045.90       1071.34        69.27 o                         
 -13  17   0        994.52       1039.00        97.53 o                         
 -10  17   0       2778.15       2806.57       179.31 o                         
  -7  17   0       3149.99       3476.87       131.64 o                         
  -4  17   0        484.05        458.99        51.06 o                         
 -12  18   0        872.15        945.13       101.39 o                         
  -9  18   0       2056.81       2123.66       167.44 o                         
  -6  18   0        580.00        594.24        65.22 o                         
  -1   1   1       4249.63       4367.17       360.26 o                         
  -3   2   1      23071.60      26062.18       981.32 o                         
   0   2   1      21554.36      23232.29       531.59 o                         
  -5   3   1        256.87        286.44        11.65 o                         
  -2   3   1      24036.37      28787.20      1847.61 o                         
   1   3   1      18368.40      19331.63       330.75 o                         
  -7   4   1      16080.12      16250.33       362.79 o                         
  -4   4   1       1861.33       2248.04        69.91 o                         
  -1   4   1      22460.95      23516.64       543.94 o                         
   2   4   1       1740.34       2083.36        54.27 o                         
  -9   5   1       4099.11       3959.47       105.99 o                         
  -6   5   1      23815.14      26055.62       565.51 o                         
  -3   5   1        347.24        437.80        38.97 o                         
   0   5   1      13927.83      13552.40       290.60 o                         
   3   5   1       8919.95       8575.94       231.44 o                         
 -11   6   1       2868.72       2934.08        95.48 o                         
  -8   6   1        789.68        926.86        31.13 o                         
  -5   6   1        380.44        314.61        15.84 o                         
  -2   6   1       1649.89       2005.21       112.01 o                         
   1   6   1        662.05        758.37        28.81 o                         
   4   6   1       4049.63       3900.49       152.46 o                         
 -13   7   1        198.34        189.76        26.51 o                         
 -10   7   1         15.16         20.21        15.13 o                         
  -7   7   1       3248.58       3099.36        97.50 o                         
  -4   7   1       8830.73       8836.08       362.08 o                         
  -1   7   1       2554.91       2908.07        68.77 o                         
   2   7   1       5635.43       5432.74       157.42 o                         
   5   7   1        354.14        346.78        30.89 o                         
 -15   8   1        351.83        318.94        39.01 o                         
 -12   8   1       1179.49       1133.92        38.05 o                         
  -9   8   1       4940.17       4795.29       118.58 o                         
  -6   8   1       2185.33       2288.60        58.09 o                         
  -3   8   1       7661.85       7403.19       215.72 o                         
   0   8   1       3536.91       3402.28       124.60 o                         
   3   8   1       6169.25       6092.52       180.16 o                         
   6   8   1        143.45         71.26        42.76 o                         
 -17   9   1        583.14        530.28        59.27 o                         
 -14   9   1        678.30        739.11        43.46 o                         
 -11   9   1        250.40        297.20        29.31 o                         
  -8   9   1        398.58        310.58        26.31 o                         
  -5   9   1      10894.33      11268.93       232.82 o                         
  -2   9   1        730.40        619.98        35.53 o                         
   1   9   1       2552.78       2615.07        74.46 o                         
   4   9   1       1018.98       1180.78        69.46 o                         
   7   9   1        363.71        326.67        73.35 o                         
 -16  10   1         41.18        116.75        56.21 o                         
 -13  10   1       1959.61       1831.69        60.55 o                         
 -10  10   1         90.43        100.69        25.07 o                         
  -7  10   1        409.82        432.74        21.04 o                         
  -4  10   1        935.57        948.98        34.19 o                         
  -1  10   1        738.18        806.08        50.41 o                         
   2  10   1        153.67        148.03        33.25 o                         
   5  10   1         84.24         38.83        42.03 o                         
   8  10   1        784.43        657.25        77.44 o                         
 -18  11   1         61.69         14.63        93.25 o                         
 -15  11   1          3.00         53.25        36.33 o                         
 -12  11   1        962.14        973.86        49.76 o                         
  -9  11   1         89.98        140.96        27.59 o                         
  -6  11   1       2884.48       3034.93        74.28 o                         
  -3  11   1        569.07        472.05        33.81 o                         
   0  11   1       2122.19       2132.26        69.53 o                         
   3  11   1        405.28        465.64        50.62 o                         
   6  11   1        236.82        332.16        68.38 o                         
 -17  12   1         41.78         79.78        58.83 o                         
 -14  12   1        205.47        275.41        46.15 o                         
 -11  12   1       2980.70       2923.09        96.04 o                         
  -8  12   1         20.02         41.77        14.73 o                         
  -5  12   1        965.46        890.89        42.25 o                         
  -2  12   1        162.15        131.93        31.29 o                         
   1  12   1       1302.66       1238.19        62.79 o                         
   4  12   1         55.51         70.44        52.67 o                         
 -16  13   1         38.55         52.69        41.35 o                         
 -13  13   1        617.85        740.63        55.56 o                         
 -10  13   1       1853.41       1942.87        73.86 o                         
  -7  13   1       1178.33       1190.06        49.40 o                         
  -4  13   1        162.28        246.28        29.02 o                         
  -1  13   1        463.56        552.41        43.05 o                         
   2  13   1        209.65        260.91        55.55 o                         
 -15  14   1        131.83        134.69        49.42 o                         
 -12  14   1        266.28        299.04        45.30 o                         
  -9  14   1       1929.05       1829.54        47.09 o                         
  -6  14   1        322.59        423.16        33.68 o                         
  -3  14   1        332.66        286.89        43.30 o                         
   0  14   1        417.32        482.64        52.73 o                         
   3  14   1        204.88        256.87        63.46 o                         
 -14  15   1        275.05        210.90        49.62 o                         
 -11  15   1          4.80         32.45        39.05 o                         
  -8  15   1        561.85        592.72        38.17 o                         
  -5  15   1         13.37         88.57        38.70 o                         
  -2  15   1        180.41        208.39        49.05 o                         
   1  15   1         31.38          0.00        56.68 o                         
 -13  16   1        166.51        219.44        49.37 o                         
 -10  16   1         19.07         83.51        45.57 o                         
  -7  16   1        404.03        479.30        36.28 o                         
  -4  16   1        177.68        179.02        47.88 o                         
  -1  16   1          2.14         28.71        53.04 o                         
 -12  17   1        184.61        200.56        66.03 o                         
  -9  17   1        813.55        920.72        85.90 o                         
  -6  17   1        369.80        439.34        51.35 o                         
  -3  17   1        304.74        256.18        55.21 o                         
 -11  18   1        209.55        426.53        97.34 o                         
  -8  18   1        263.09        185.19        72.64 o                         
   0   1   2      80562.58      86933.16      2549.85 o                         
  -2   2   2      21449.82      21631.31       640.02 o                         
   1   2   2       2600.26       2650.67       115.04 o                         
  -4   3   2     117904.06     122905.11      2784.90 o                         
  -1   3   2       5859.66       5925.35       226.79 o                         
   2   3   2      33998.11      35812.18       642.43 o                         
  -6   4   2      15405.89      13958.02       295.24 o                         
  -3   4   2     104066.03     104936.66      2649.61 o                         
   0   4   2       1168.35       1428.85        41.77 o                         
   3   4   2      24095.04      24416.27       511.55 o                         
  -8   5   2      11908.56      11091.51       239.96 o                         
  -5   5   2      88909.62      91138.42      2065.60 o                         
  -2   5   2      14467.47      14864.64       389.54 o                         
   1   5   2       9919.99      10390.12       264.45 o                         
   4   5   2       7686.54       7428.55       193.73 o                         
 -10   6   2      12679.01      11555.87       252.19 o                         
  -7   6   2       4839.17       4824.59       121.57 o                         
  -4   6   2      50676.18      48864.37      1550.76 o                         
  -1   6   2       4372.50       4650.56       118.28 o                         
   2   6   2      14338.58      13676.36       271.74 o                         
   5   6   2       1784.18       1717.98        60.08 o                         
 -12   7   2      12030.75      10769.90       557.26 o                         
  -9   7   2      11183.25      11321.54       296.07 o                         
  -6   7   2      22092.28      22933.68       715.89 o                         
  -3   7   2      12459.83      11512.53       355.60 o                         
   0   7   2      29938.31      29862.65       754.69 o                         
   3   7   2       8835.52       8154.65       179.55 o                         
   6   7   2       1946.08       1931.40        75.23 o                         
 -14   8   2       7708.93       6716.81       226.80 o                         
 -11   8   2      12081.34      11457.46       229.18 o                         
  -8   8   2       1451.53       1480.78        42.83 o                         
  -5   8   2       8452.91       8460.41       315.08 o                         
  -2   8   2      20726.21      21225.23       646.22 o                         
   1   8   2      20529.70      19505.70       436.50 o                         
   4   8   2       4409.86       4326.84       146.41 o                         
   7   8   2       2947.00       2790.90       190.56 o                         
 -16   9   2       2243.42       2068.43        74.08 o                         
 -13   9   2      10741.58      10903.02       302.17 o                         
 -10   9   2       2829.77       2647.06        74.17 o                         
  -7   9   2       1665.10       1896.63        96.97 o                         
  -4   9   2      10227.43      10133.39       258.64 o                         
  -1   9   2      30808.06      30516.92       788.66 o                         
   2   9   2       8218.92       8326.42       236.40 o                         
   5   9   2        415.98        378.64        47.50 o                         
   8   9   2        769.93        566.72        71.04 o                         
 -18  10   2        946.58       1009.61       128.52 o                         
 -15  10   2       2293.04       2302.69       137.36 o                         
 -12  10   2       7304.06       7302.95       177.54 o                         
  -9  10   2       1894.40       1812.22        87.56 o                         
  -6  10   2       7294.98       7318.90       250.96 o                         
  -3  10   2      10561.65      10514.50       308.03 o                         
   0  10   2      10603.18      10597.52       221.45 o                         
   3  10   2        803.49        821.92        62.51 o                         
   6  10   2       3137.06       3032.49       161.51 o                         
 -17  11   2        633.22        755.38        89.68 o                         
 -14  11   2       2562.70       2635.19        83.26 o                         
 -11  11   2       3571.07       3683.22       112.92 o                         
  -8  11   2      28033.36      28149.28       560.17 o                         
  -5  11   2       3447.00       3314.97        86.00 o                         
  -2  11   2       7035.83       7074.39       240.87 o                         
   1  11   2       1904.99       1877.72        77.82 o                         
   4  11   2       3086.51       3214.30       238.47 o                         
 -16  12   2        402.60        461.15        79.00 o                         
 -13  12   2       3646.62       3604.69       116.46 o                         
 -10  12   2       7184.86       7437.60       224.14 o                         
  -7  12   2      10976.74      10899.30       281.62 o                         
  -4  12   2       1000.95       1084.05        36.94 o                         
  -1  12   2       4948.88       5019.54       130.53 o                         
   2  12   2       2636.43       2609.34       118.48 o                         
   5  12   2       3261.67       3494.21       155.78 o                         
 -15  13   2       1071.98       1050.29        57.41 o                         
 -12  13   2       2703.39       2946.18       101.04 o                         
  -9  13   2      11415.30      11489.60       221.70 o                         
  -6  13   2       3280.89       2997.62       116.39 o                         
  -3  13   2        122.48        129.77        38.03 o                         
   0  13   2       3009.23       3001.48       140.35 o                         
   3  13   2       3103.14       3248.89       197.91 o                         
 -14  14   2       1822.35       1831.79        81.34 o                         
 -11  14   2       1960.39       2046.14        80.09 o                         
  -8  14   2       3887.02       3895.67       111.60 o                         
  -5  14   2       1361.50       1330.73        46.42 o                         
  -2  14   2       3680.56       3611.88       130.71 o                         
   1  14   2       1023.49       1101.99        78.71 o                         
 -16  15   2       1710.74       1978.44       105.56 o                         
 -13  15   2       1222.55       1280.63        69.66 o                         
 -10  15   2       2504.92       2523.31        85.29 o                         
  -7  15   2       3267.01       3342.80        95.52 o                         
  -4  15   2       3589.91       3732.94       121.74 o                         
  -1  15   2       1092.95       1159.98        88.74 o                         
 -15  16   2        674.47        549.51        62.72 o                         
 -12  16   2        940.22        992.48        77.60 o                         
  -9  16   2       2134.03       2204.59        73.80 o                         
  -6  16   2       2971.97       3018.90       107.16 o                         
  -3  16   2       2658.27       2897.01       137.65 o                         
 -11  17   2        602.93        612.36        65.18 o                         
  -8  17   2       1025.88       1036.50        64.42 o                         
  -5  17   2       2256.07       2461.82       112.41 o                         
 -10  18   2        602.61        655.67       102.11 o                         
   0   0   3     102919.91      93460.21      4753.23 o                         
   1   1   3       5257.90       5965.68       281.81 o                         
  -1   2   3       1699.21       2043.25       108.45 o                         
   2   2   3       6881.46       7392.32       322.91 o                         
  -3   3   3      36267.52      33069.55       690.85 o                         
   0   3   3       6729.30       8291.78       220.62 o                         
   3   3   3        371.59        403.94        19.92 o                         
  -5   4   3      36882.75      36867.20       772.96 o                         
  -2   4   3      15005.60      16278.21       433.16 o                         
   1   4   3        883.78       1027.61        29.40 o                         
   4   4   3       2541.88       2153.69        65.14 o                         
  -7   5   3      15659.98      15753.16       415.15 o                         
  -4   5   3      14279.52      13144.39       373.31 o                         
  -1   5   3       2930.88       3525.21        91.05 o                         
   2   5   3        206.09        216.47        15.19 o                         
   5   5   3        400.64        406.74        20.66 o                         
  -9   6   3       1017.14       1057.46        31.83 o                         
  -6   6   3       7624.26       7784.60       208.63 o                         
  -3   6   3       2489.46       2622.76        94.19 o                         
   0   6   3       7204.12       7536.90       211.48 o                         
   3   6   3        959.02       1029.50        38.52 o                         
   6   6   3       3766.86       3269.44        80.19 o                         
 -11   7   3       4766.59       4263.37       109.85 o                         
  -8   7   3        154.17        153.01        25.81 o                         
  -5   7   3        348.02        358.41        25.17 o                         
  -2   7   3        917.34       1148.54        55.69 o                         
   1   7   3      15000.37      14379.18       326.51 o                         
   4   7   3         27.67         41.47        19.91 o                         
   7   7   3        783.67        761.60        48.18 o                         
 -13   8   3       3578.07       3396.81       175.94 o                         
 -10   8   3       1787.48       1601.39        50.53 o                         
  -7   8   3       1101.88       1048.14        41.52 o                         
  -4   8   3        508.15        416.44        31.54 o                         
  -1   8   3      10716.41      10547.70       268.71 o                         
   2   8   3       2268.15       2149.30        54.96 o                         
   5   8   3       1001.06        927.41        50.06 o                         
   8   8   3         23.64         25.51        51.90 o                         
 -15   9   3        404.98        350.63        43.90 o                         
 -12   9   3       4752.25       4379.02       139.01 o                         
  -9   9   3       2856.36       2695.53       136.52 o                         
  -6   9   3        971.93        936.12        40.22 o                         
  -3   9   3         66.97        120.68        24.17 o                         
   0   9   3      11616.04      10638.49       288.97 o                         
   3   9   3          4.05          3.96        32.15 o                         
   6   9   3        256.34        223.46        36.52 o                         
 -17  10   3          2.87         17.69        76.15 o                         
 -14  10   3       1653.05       1554.08       211.30 o                         
 -11  10   3       1301.58       1054.39        70.32 o                         
  -8  10   3       2357.47       2269.50        61.15 o                         
  -5  10   3        205.36        255.09        28.43 o                         
  -2  10   3       1966.49       1958.51        63.70 o                         
   1  10   3       2366.13       2249.26        77.11 o                         
   4  10   3       1843.69       1764.10       257.44 o                         
   7  10   3        185.28        214.15        81.89 o                         
 -16  11   3        200.85        236.76        67.93 o                         
 -13  11   3        182.17        231.30        40.47 o                         
 -10  11   3       1629.81       1321.20        64.73 o                         
  -7  11   3       1747.96       1642.03        54.51 o                         
  -4  11   3        109.12        129.16        29.01 o                         
  -1  11   3        508.76        478.00        40.59 o                         
   2  11   3        604.04        611.30       113.10 o                         
   5  11   3        496.92        528.39        59.91 o                         
 -15  12   3        155.84        163.56        89.75 o                         
 -12  12   3         24.77          0.00        50.13 o                         
  -9  12   3       1563.19       1627.28        50.06 o                         
  -6  12   3       2927.53       2953.24        96.87 o                         
  -3  12   3       1672.32       1467.15        47.22 o                         
   0  12   3         88.64        130.63        48.70 o                         
   3  12   3        745.11        952.06       150.75 o                         
 -17  13   3        327.96        402.60        83.27 o                         
 -14  13   3         16.79         60.87        40.41 o                         
 -11  13   3       1039.42       1124.88        72.25 o                         
  -8  13   3       5931.26       5957.07       161.23 o                         
  -5  13   3        413.58        356.60        22.74 o                         
  -2  13   3        214.10        265.25        53.46 o                         
   1  13   3         16.65         41.31        66.05 o                         
   4  13   3        836.54        974.19       174.35 o                         
 -16  14   3        274.10        279.86        79.35 o                         
 -13  14   3         43.31        196.34        56.01 o                         
 -10  14   3       2552.29       2570.00        76.22 o                         
  -7  14   3        840.40        793.35        34.55 o                         
  -4  14   3       2079.40       1979.20        94.06 o                         
  -1  14   3         16.50         16.03        57.35 o                         
   2  14   3        509.72        398.94       141.03 o                         
 -15  15   3        536.76        459.64        68.92 o                         
 -12  15   3         22.17         74.58        51.31 o                         
  -9  15   3        440.05        397.46        35.40 o                         
  -6  15   3         33.89         27.62        26.52 o                         
  -3  15   3        375.12        503.32        89.53 o                         
   0  15   3        173.46        288.01       127.57 o                         
 -14  16   3        810.77        933.88        98.46 o                         
 -11  16   3         46.06         51.83        43.20 o                         
  -8  16   3          0.13          0.00        31.29 o                         
  -5  16   3        669.97        788.88        78.01 o                         
  -2  16   3        595.51        613.18       105.19 o                         
 -13  17   3         91.10         72.92        58.75 o                         
 -10  17   3         19.57         15.62        54.88 o                         
  -7  17   3        162.36        181.58        51.52 o                         
  -4  17   3       1321.89       1429.75        87.26 o                         
  -1   1   4       1808.83       2453.07        88.52 o                         
  -3   2   4       8428.18       8517.22       266.43 o                         
   0   2   4       1495.26       1377.20        49.80 o                         
  -5   3   4      19730.02      19661.30       591.77 o                         
  -2   3   4       7809.52       7615.37       519.20 o                         
   1   3   4      33013.73      33458.42       861.62 o                         
  -7   4   4         47.10         63.42        19.29 o                         
  -4   4   4      28712.00      26501.40       687.13 o                         
  -1   4   4      25179.84      25220.42       651.20 o                         
   2   4   4      16772.29      16916.88       395.90 o                         
  -9   5   4        574.32        578.43        31.98 o                         
  -6   5   4        313.34        236.22        23.36 o                         
  -3   5   4      15418.07      16873.09       552.07 o                         
   0   5   4      27247.15      26203.36       511.74 o                         
   3   5   4        276.17        355.78        23.72 o                         
 -11   6   4       1180.63       1125.66        47.44 o                         
  -8   6   4       3034.25       3110.46        75.84 o                         
  -5   6   4      18165.94      17177.31       455.46 o                         
  -2   6   4      10165.24      10590.34       282.11 o                         
   1   6   4       6789.30       6337.41       135.49 o                         
   4   6   4        330.79        372.81        27.69 o                         
 -13   7   4       2904.19       2950.55        92.08 o                         
 -10   7   4       6987.45       6416.61       139.24 o                         
  -7   7   4      15412.26      15571.88       769.69 o                         
  -4   7   4         56.81        100.17        19.13 o                         
  -1   7   4      10068.82      10198.45       225.30 o                         
   2   7   4       2483.31       2430.23        72.69 o                         
   5   7   4       4872.82       4925.19       120.24 o                         
 -15   8   4        483.94        514.79        52.08 o                         
 -12   8   4       3736.71       3571.62        95.14 o                         
  -9   8   4      13481.86      12802.19       400.38 o                         
  -6   8   4       2181.94       2139.53        73.32 o                         
  -3   8   4        175.70        190.48        30.26 o                         
   0   8   4       5592.35       5718.21       158.79 o                         
   3   8   4      11351.52      11059.32       227.77 o                         
   6   8   4       1565.29       1574.60        63.67 o                         
 -17   9   4         84.05         24.62        53.78 o                         
 -14   9   4       1366.10       1257.72        58.47 o                         
 -11   9   4       3612.99       3281.11       125.52 o                         
  -8   9   4       7077.61       6553.58       184.87 o                         
  -5   9   4        342.16        306.96        24.47 o                         
  -2   9   4       4535.90       4622.08       138.80 o                         
   1   9   4       2834.04       2892.09        83.52 o                         
   4   9   4       4611.58       4338.02       156.29 o                         
   7   9   4        263.91        237.10        84.01 o                         
 -16  10   4        528.93        596.51        73.99 o                         
 -13  10   4       1679.24       1837.07        66.25 o                         
 -10  10   4       2811.50       2537.62        82.73 o                         
  -7  10   4       4693.63       4494.27       122.47 o                         
  -4  10   4       1520.44       1719.90       103.01 o                         
  -1  10   4       5548.33       5929.81       202.98 o                         
   2  10   4       1426.87       1619.12       122.74 o                         
   5  10   4       1444.77       1461.24        94.19 o                         
 -15  11   4        833.95        926.91        85.02 o                         
 -12  11   4        311.87        226.41        25.86 o                         
  -9  11   4       6939.89       7099.58       202.59 o                         
  -6  11   4       2261.36       2384.65        99.33 o                         
  -3  11   4       6577.92       6948.85       181.17 o                         
   0  11   4        313.80        236.99        27.85 o                         
   3  11   4       1063.08        993.10        76.22 o                         
   6  11   4        577.72        629.01       147.48 o                         
 -17  12   4        873.68       1124.47       145.35 o                         
 -14  12   4        351.09        387.60        90.32 o                         
 -11  12   4         80.43         95.72        31.26 o                         
  -8  12   4       7118.27       7099.08       207.89 o                         
  -5  12   4       6211.92       6769.76       217.00 o                         
  -2  12   4       1246.47       1266.13        76.26 o                         
   1  12   4         73.88         46.20        56.50 o                         
   4  12   4       1320.21       1398.45       204.38 o                         
 -16  13   4        962.64       1027.26        97.12 o                         
 -13  13   4        162.50        234.72       102.33 o                         
 -10  13   4        869.78        877.12        40.20 o                         
  -7  13   4       1607.60       2014.72        77.12 o                         
  -4  13   4       2033.19       1966.50        62.37 o                         
  -1  13   4        408.19        383.35        70.37 o                         
   2  13   4        680.76        743.11       146.03 o                         
 -15  14   4        750.50        781.41       110.70 o                         
 -12  14   4        544.71        620.02        86.09 o                         
  -9  14   4        659.33        762.76        51.11 o                         
  -6  14   4       3474.00       3783.43       138.85 o                         
  -3  14   4        987.06        977.04        77.82 o                         
   0  14   4        162.91        272.02        72.63 o                         
 -14  15   4        403.75        342.97        72.67 o                         
 -11  15   4       1204.33        956.72       203.15 o                         
  -8  15   4        280.77        303.19        32.26 o                         
  -5  15   4       2179.13       2406.92        92.79 o                         
  -2  15   4        931.72        827.09       138.33 o                         
 -13  16   4       1282.14       1334.29        95.74 o                         
 -10  16   4        575.01        510.14        45.79 o                         
  -7  16   4        241.84        272.81        62.99 o                         
  -4  16   4       1329.22       1528.24       104.74 o                         
 -12  17   4       1129.19       1240.21       114.42 o                         
  -9  17   4         36.03         28.27        56.20 o                         
  -6  17   4        336.85        235.67       100.15 o                         
   0   1   5        212.40        194.91        26.53 o                         
  -2   2   5       6279.96       6236.75       478.90 o                         
   1   2   5      23109.99      23975.78       557.29 o                         
  -4   3   5        618.61        597.02        29.75 o                         
  -1   3   5      24649.33      24685.22       737.60 o                         
   2   3   5       5826.07       5513.11       159.80 o                         
  -6   4   5       7890.89       8088.07       373.11 o                         
  -3   4   5       1695.82       1683.39        81.24 o                         
   0   4   5      40284.09      39527.84       909.36 o                         
   3   4   5        466.40        448.76        36.16 o                         
  -8   5   5       1485.74       1468.14        54.90 o                         
  -5   5   5        438.94        478.73        34.86 o                         
  -2   5   5      14785.78      14227.29       338.71 o                         
   1   5   5      13131.03      12565.48       253.87 o                         
   4   5   5       1125.26       1121.82        40.33 o                         
 -10   6   5       1193.45       1086.66        49.68 o                         
  -7   6   5      11363.68      11517.70       354.16 o                         
  -4   6   5        648.17        673.25        26.99 o                         
  -1   6   5      10530.73      10206.69       247.62 o                         
   2   6   5       2588.32       2630.35        66.93 o                         
   5   6   5       5742.31       5380.86       114.38 o                         
 -12   7   5       1493.01       1532.15        56.93 o                         
  -9   7   5       3161.05       2908.99        95.05 o                         
  -6   7   5       2102.07       2060.50        79.29 o                         
  -3   7   5       1841.15       1834.13        53.97 o                         
   0   7   5       4150.00       3994.11        93.08 o                         
   3   7   5       2539.65       2391.51        65.77 o                         
   6   7   5       2884.33       2668.26        82.91 o                         
 -14   8   5        239.39        178.66        30.42 o                         
 -11   8   5       2064.37       2060.35        81.01 o                         
  -8   8   5      12883.81      12365.33       352.26 o                         
  -5   8   5       3197.50       3097.71        93.49 o                         
  -2   8   5       1464.44       1349.90        56.70 o                         
   1   8   5       1529.05       1522.80        98.66 o                         
   4   8   5       3539.45       3666.79        97.64 o                         
   7   8   5        269.22        208.97        42.83 o                         
 -16   9   5        113.66         28.48        45.94 o                         
 -13   9   5         70.30         28.99        30.96 o                         
 -10   9   5       6703.60       6641.39       196.46 o                         
  -7   9   5       8930.91       8271.93       235.26 o                         
  -4   9   5       1695.54       1681.04       106.79 o                         
  -1   9   5        672.70        666.13        49.14 o                         
   2   9   5       1806.45       1812.54        50.88 o                         
   5   9   5       3292.95       3170.63       110.87 o                         
 -15  10   5        870.64        725.93        56.04 o                         
 -12  10   5        431.36        328.89        40.40 o                         
  -9  10   5       6651.51       6367.93       183.32 o                         
  -6  10   5       2301.47       2273.85        68.23 o                         
  -3  10   5       2215.61       2183.18        81.39 o                         
   0  10   5        454.00        414.80        32.88 o                         
   3  10   5       3307.88       3036.11        96.67 o                         
   6  10   5        147.65        158.45       126.23 o                         
 -14  11   5        610.43        401.37        62.23 o                         
 -11  11   5       1168.70       1082.30        75.41 o                         
  -8  11   5        160.20        151.28        29.57 o                         
  -5  11   5       3349.95       3331.45        99.09 o                         
  -2  11   5       1413.03       1542.07        66.50 o                         
   1  11   5       1182.25       1028.96        94.36 o                         
   4  11   5        804.70        721.10        90.40 o                         
 -16  12   5       1802.64       1792.84       122.99 o                         
 -13  12   5        273.61        204.51        36.11 o                         
 -10  12   5        508.58        475.06        40.26 o                         
  -7  12   5       1257.36       1317.99        56.10 o                         
  -4  12   5       6291.07       6836.17       227.27 o                         
  -1  12   5        340.29        345.89        47.50 o                         
   2  12   5        604.12        673.30        95.95 o                         
 -15  13   5        877.29        922.62        93.14 o                         
 -12  13   5        262.33        148.63        37.98 o                         
  -9  13   5        254.20        260.65        43.47 o                         
  -6  13   5       2364.44       2633.42        87.51 o                         
  -3  13   5       5986.42       6212.17       234.90 o                         
   0  13   5        190.90        170.01        66.59 o                         
 -14  14   5        311.90        257.58        96.41 o                         
 -11  14   5        911.11        937.44       125.31 o                         
  -8  14   5        796.71        808.71        53.47 o                         
  -5  14   5       2422.21       2306.40        81.83 o                         
  -2  14   5        178.55        228.61        71.57 o                         
   1  14   5        555.71        624.40       101.52 o                         
 -13  15   5        778.68        863.88       128.24 o                         
 -10  15   5        583.39        672.63        69.53 o                         
  -7  15   5        257.73        188.70        40.75 o                         
  -4  15   5        465.63        375.57       114.02 o                         
  -1  15   5        658.95        523.89       138.70 o                         
 -12  16   5       1072.74       1100.15       111.64 o                         
  -9  16   5        195.80        153.85        41.26 o                         
  -6  16   5        166.02         97.20       101.74 o                         
   0   0   6      25292.89      23238.06      1217.71 o                         
   1   1   6       3028.52       2865.19        94.24 o                         
  -1   2   6       4204.29       3850.90       117.90 o                         
   2   2   6       4430.16       3960.36       143.06 o                         
  -3   3   6         10.90         16.87        19.49 o                         
   0   3   6       5951.65       5613.25       146.22 o                         
   3   3   6       3081.25       2958.28       115.10 o                         
  -5   4   6        931.46        791.40        43.82 o                         
  -2   4   6       1050.02       1013.32        46.69 o                         
   1   4   6       8389.18       7986.19       200.42 o                         
   4   4   6       4902.99       4664.65       108.75 o                         
  -7   5   6        144.12        143.88        28.83 o                         
  -4   5   6         15.81         29.92        19.03 o                         
  -1   5   6       8433.54       8202.77       262.70 o                         
   2   5   6       3302.10       2830.22        76.55 o                         
   5   5   6       1698.80       1628.68        50.00 o                         
  -9   6   6       6000.92       5754.51       153.01 o                         
  -6   6   6       1034.17       1049.78        47.96 o                         
  -3   6   6       1735.41       1707.58        54.48 o                         
   0   6   6       1948.93       1779.16        56.87 o                         
   3   6   6       1461.02       1362.25        44.25 o                         
   6   6   6        238.24        250.11        31.35 o                         
 -11   7   6         11.74         17.96        32.10 o                         
  -8   7   6       5951.86       5541.85       205.58 o                         
  -5   7   6       2354.19       2164.15        85.38 o                         
  -2   7   6       4595.78       4592.79       124.41 o                         
   1   7   6        206.98        199.70        23.25 o                         
   4   7   6       3275.42       3182.15        82.23 o                         
   7   7   6        209.40        261.70        41.71 o                         
 -13   8   6          4.76         35.76        33.55 o                         
 -10   8   6       1369.95       1379.51        77.74 o                         
  -7   8   6       5210.70       4870.79       156.84 o                         
  -4   8   6       1935.83       1973.34        82.92 o                         
  -1   8   6         64.28         94.74        27.32 o                         
   2   8   6        770.34        767.56        42.02 o                         
   5   8   6       1366.74       1391.99        56.41 o                         
   8   8   6        461.76        403.99        84.57 o                         
 -15   9   6        103.34         86.03        52.94 o                         
 -12   9   6          3.53          3.82        40.48 o                         
  -9   9   6       2035.22       1993.22        92.21 o                         
  -6   9   6       1539.14       1537.35        54.82 o                         
  -3   9   6       1562.90       1698.22        98.07 o                         
   0   9   6        161.30        192.04        44.94 o                         
   3   9   6       2749.27       2793.41        93.27 o                         
   6   9   6        401.22        375.85        86.74 o                         
 -14  10   6        162.26        155.90        74.18 o                         
 -11  10   6        270.80        315.78        62.88 o                         
  -8  10   6       1120.83       1119.08        62.02 o                         
  -5  10   6       2026.09       2180.86        79.77 o                         
  -2  10   6        950.41        957.35        48.21 o                         
   1  10   6        136.42        174.34        47.27 o                         
   4  10   6        269.72        303.35        77.15 o                         
 -13  11   6        429.16        327.50        54.52 o                         
 -10  11   6        374.69        459.59       178.24 o                         
  -7  11   6        504.08        487.40        42.60 o                         
  -4  11   6       3626.67       3899.31       140.81 o                         
  -1  11   6        808.45        837.97        65.16 o                         
   2  11   6        451.16        547.08        88.09 o                         
 -15  12   6        488.62        601.10        85.86 o                         
 -12  12   6        496.63        577.36        95.07 o                         
  -9  12   6         99.89         75.19        30.48 o                         
  -6  12   6        569.83        655.49        46.15 o                         
  -3  12   6        817.19        895.59        56.40 o                         
   0  12   6        767.35        632.87       227.23 o                         
   3  12   6         48.30        110.86        84.87 o                         
 -14  13   6        812.77        894.07        93.76 o                         
 -11  13   6        153.23        248.55        90.63 o                         
  -8  13   6        121.70        101.97        39.18 o                         
  -5  13   6       1599.91       1872.54        82.24 o                         
  -2  13   6        483.04        367.74       149.32 o                         
   1  13   6        429.75        401.57        92.64 o                         
 -13  14   6       1060.59       1095.46        97.39 o                         
 -10  14   6         15.50        160.56       126.20 o                         
  -7  14   6        212.24        239.85        54.36 o                         
  -4  14   6        121.00        197.97        67.70 o                         
  -1  14   6        765.75        654.22       102.30 o                         
 -12  15   6        866.53        907.32        92.31 o                         
  -9  15   6        124.87        159.07       106.02 o                         
  -6  15   6        742.11        618.10       150.11 o                         
  -3  15   6        315.15        247.91        92.12 o                         
  -8  16   6        257.94        198.37        75.94 o                         
  -1   1   7      13251.75      13043.49       396.44 o                         
  -3   2   7       3525.96       3412.16        92.70 o                         
   0   2   7      13497.95      13084.82       354.14 o                         
  -5   3   7        899.26        910.81        38.37 o                         
  -2   3   7       4510.27       4633.77       125.64 o                         
   1   3   7       3912.07       3820.27       100.69 o                         
  -7   4   7      10023.42       9653.46       315.99 o                         
  -4   4   7         39.30         45.28        21.00 o                         
  -1   4   7       5472.51       5335.82       182.23 o                         
   2   4   7       2845.38       2843.85       106.24 o                         
  -9   5   7       5031.13       4981.99       127.53 o                         
  -6   5   7       6999.95       7006.68       212.19 o                         
  -3   5   7       2310.62       2328.57        74.69 o                         
   0   5   7       2987.66       2877.62        82.03 o                         
   3   5   7       6145.47       6185.16       186.06 o                         
 -11   6   7       2432.71       2482.54        72.61 o                         
  -8   6   7       5085.64       4655.69       133.60 o                         
  -5   6   7        546.77        501.42        68.13 o                         
  -2   6   7       2676.01       2793.76       134.30 o                         
   1   6   7       2486.25       2524.69        68.65 o                         
   4   6   7       5365.16       4901.82       116.53 o                         
 -13   7   7        433.62        436.74        38.58 o                         
 -10   7   7        986.02        968.54        48.46 o                         
  -7   7   7       1808.74       2060.30        75.09 o                         
  -4   7   7       9766.92      10631.11       284.59 o                         
  -1   7   7       1020.69        972.34        41.57 o                         
   2   7   7       2077.42       2083.03        81.50 o                         
   5   7   7       1106.59       1038.84        59.95 o                         
 -15   8   7        832.23        805.24        78.07 o                         
 -12   8   7        233.69        204.79        43.82 o                         
  -9   8   7       1137.49       1246.45        78.67 o                         
  -6   8   7       4917.46       5214.63       215.68 o                         
  -3   8   7       6818.55       7175.31       336.44 o                         
   0   8   7        804.35        785.40        36.40 o                         
   3   8   7        736.81        745.02        40.94 o                         
   6   8   7        637.77        629.93        68.54 o                         
 -14   9   7        379.84        231.10        51.57 o                         
 -11   9   7        733.05        700.59        76.47 o                         
  -8   9   7       2288.48       2345.84       119.32 o                         
  -5   9   7       9545.94       9636.50       333.44 o                         
  -2   9   7       2018.06       2017.65        74.32 o                         
   1   9   7        843.41        863.05        79.22 o                         
   4   9   7        633.40        592.94        53.71 o                         
 -13  10   7        207.95         77.90        84.49 o                         
 -10  10   7       1385.79       1411.86       117.45 o                         
  -7  10   7       1456.65       1426.32        91.99 o                         
  -4  10   7       4145.97       4342.80       136.85 o                         
  -1  10   7        250.50        174.63        43.44 o                         
   2  10   7       1545.46       1451.24       190.03 o                         
   5  10   7        279.92        283.27        83.39 o                         
 -15  11   7        958.13        944.96        96.72 o                         
 -12  11   7       1946.44       1839.88       100.92 o                         
  -9  11   7        235.23        257.43        69.99 o                         
  -6  11   7       1472.41       1554.09        60.53 o                         
  -3  11   7       1014.91       1006.44        72.14 o                         
   0  11   7       1866.37       2015.66       179.60 o                         
   3  11   7        586.39        607.08       136.01 o                         
 -14  12   7       1299.33       1479.56       135.88 o                         
 -11  12   7       1833.35       1624.01       133.03 o                         
  -8  12   7         43.29         19.50        48.19 o                         
  -5  12   7        825.49       1006.60        56.48 o                         
  -2  12   7       1730.32       1935.70       146.94 o                         
   1  12   7       1703.89       1641.31       180.07 o                         
 -13  13   7       1440.11       1758.77       147.58 o                         
 -10  13   7        673.84        644.85       107.89 o                         
  -7  13   7        664.03        805.23        64.78 o                         
  -4  13   7       1679.33       1744.20       106.80 o                         
  -1  13   7       1266.55       1567.83       182.18 o                         
 -12  14   7        920.12       1167.30       133.28 o                         
  -9  14   7        599.78        487.85       105.18 o                         
  -6  14   7        295.37        297.82        72.58 o                         
  -3  14   7        653.46        581.89       105.87 o                         
 -11  15   7        666.08        690.70       115.47 o                         
  -8  15   7       1072.04       1366.37       137.50 o                         
  -5  15   7        130.55         88.25       106.22 o                         
   0   1   8       6327.31       6043.02       162.05 o                         
  -2   2   8       1773.03       1619.01        68.40 o                         
   1   2   8        209.08        203.00        34.29 o                         
  -4   3   8       1355.20       1319.57        50.42 o                         
  -1   3   8        133.58         97.15        31.09 o                         
   2   3   8        915.98        885.53        50.44 o                         
  -6   4   8        257.11        220.46        21.24 o                         
  -3   4   8        615.51        576.94        39.58 o                         
   0   4   8        627.47        730.49        49.73 o                         
   3   4   8       3520.42       3527.64       123.48 o                         
  -8   5   8       2319.08       2319.37        94.96 o                         
  -5   5   8       1092.11        938.90        62.72 o                         
  -2   5   8        113.44        113.97        33.26 o                         
   1   5   8         14.89          0.00        31.28 o                         
   4   5   8       2354.96       2251.01        84.15 o                         
 -10   6   8        943.80        898.38        50.97 o                         
  -7   6   8         65.22         51.10        31.82 o                         
  -4   6   8       1602.48       1662.95        68.46 o                         
  -1   6   8        585.45        543.68        48.20 o                         
   2   6   8        881.29        806.49        81.43 o                         
   5   6   8         86.00         80.90        37.42 o                         
 -12   7   8         19.04          4.86        48.29 o                         
  -9   7   8        528.52        500.35        62.51 o                         
  -6   7   8       1824.41       1638.45        71.57 o                         
  -3   7   8       2626.30       2507.30       127.99 o                         
   0   7   8         12.16         32.66        46.75 o                         
   3   7   8        498.02        517.93        65.17 o                         
   6   7   8         31.46         19.14        50.83 o                         
 -14   8   8        246.62        150.57        65.35 o                         
 -11   8   8         10.08         29.20        45.77 o                         
  -8   8   8          3.50          0.00        61.09 o                         
  -5   8   8       1408.87       1538.03        88.33 o                         
  -2   8   8       1105.76       1116.73        64.41 o                         
   1   8   8        268.84        335.15        43.43 o                         
   4   8   8         29.62         12.11        41.60 o                         
 -13   9   8        571.49        592.40        73.34 o                         
 -10   9   8          2.54         52.44       105.36 o                         
  -7   9   8         56.29        120.67        64.51 o                         
  -4   9   8       1588.65       1786.42        95.10 o                         
  -1   9   8        253.49        215.20        46.77 o                         
   2   9   8        224.37        172.26        45.94 o                         
   5   9   8          1.98          0.00        62.96 o                         
 -12  10   8        454.00        505.39       223.54 o                         
  -9  10   8          0.43         84.24        67.24 o                         
  -6  10   8        708.66        785.35        88.66 o                         
  -3  10   8        552.97        462.98        53.64 o                         
   0  10   8        797.91        817.72        95.17 o                         
   3  10   8         14.25         92.04        84.89 o                         
 -11  11   8        348.67        370.52        92.85 o                         
  -8  11   8        253.92        222.67        65.09 o                         
  -5  11   8        333.38        380.24        53.39 o                         
  -2  11   8        498.33        519.41        73.13 o                         
   1  11   8        391.58        540.17       151.11 o                         
 -13  12   8        460.82        588.97       114.33 o                         
 -10  12   8        415.49        397.15        95.75 o                         
  -7  12   8         89.39        100.50        61.04 o                         
  -4  12   8          1.27          0.00        59.50 o                         
  -1  12   8        650.94        657.75       145.45 o                         
 -12  13   8        671.67        951.26       123.15 o                         
  -9  13   8        223.47        322.52       151.71 o                         
  -6  13   8         57.11         96.61        91.56 o                         
  -3  13   8         86.81        196.27       126.19 o                         
  -8  14   8        160.31        135.35        98.82 o                         
  -5  14   8          6.09          0.00        95.75 o                         
   0   0   9       2542.67       2707.76       148.52 o                         
   1   1   9       2692.09       2540.86        98.16 o                         
  -1   2   9       2337.47       2156.69        88.14 o                         
   2   2   9        835.87        883.22        42.33 o                         
  -3   3   9       3702.77       3693.60       111.74 o                         
   0   3   9        783.03        767.31        50.01 o                         
   3   3   9       1578.03       1469.96        64.58 o                         
  -5   4   9       4927.66       4724.51       158.28 o                         
  -2   4   9       2039.15       2030.11        83.72 o                         
   1   4   9        438.18        377.19        47.80 o                         
   4   4   9       1522.52       1703.93       155.85 o                         
  -7   5   9       4574.34       4513.31       152.35 o                         
  -4   5   9       3307.12       3074.93       155.23 o                         
  -1   5   9        201.28        173.34        47.54 o                         
   2   5   9       1132.69       1118.06        64.07 o                         
   5   5   9        767.23        924.71        80.31 o                         
  -9   6   9        281.51        395.94        62.60 o                         
  -6   6   9       1465.56       1521.87        92.58 o                         
  -3   6   9       2379.91       2278.00        82.36 o                         
   0   6   9        751.06        780.97        67.00 o                         
   3   6   9       1307.50       1260.16       133.39 o                         
   6   6   9        537.69        473.94        73.24 o                         
 -11   7   9       1240.67       1260.07        99.27 o                         
  -8   7   9        146.17        126.99        67.50 o                         
  -5   7   9       1815.37       1678.23        92.86 o                         
  -2   7   9        386.63        470.95        66.50 o                         
   1   7   9       2562.62       2568.51        95.02 o                         
   4   7   9        171.22        113.67        65.72 o                         
 -13   8   9        947.70       1174.18       143.50 o                         
 -10   8   9        365.53        558.02       117.33 o                         
  -7   8   9        130.07        127.94        57.28 o                         
  -4   8   9       2885.92       2750.67       121.85 o                         
  -1   8   9       2802.57       3112.53       110.34 o                         
   2   8   9        701.54        779.19       117.95 o                         
   5   8   9         72.68          8.51        66.31 o                         
 -12   9   9        767.38        873.98       114.33 o                         
  -9   9   9        181.50        143.51        66.62 o                         
  -6   9   9        981.11        928.16       148.81 o                         
  -3   9   9       1481.08       1474.17       201.08 o                         
   0   9   9       1847.67       2088.87       108.59 o                         
   3   9   9        103.34        119.29        85.46 o                         
 -11  10   9        825.30        991.00       117.94 o                         
  -8  10   9        457.80        368.02       124.80 o                         
  -5  10   9        769.81        640.15        86.65 o                         
  -2  10   9        630.91        699.05        86.89 o                         
   1  10   9        948.36        987.26       107.22 o                         
 -10  11   9        611.10        707.43       152.12 o                         
  -7  11   9        664.54        766.15       109.59 o                         
  -4  11   9         84.09         37.57        68.78 o                         
  -1  11   9        579.12        557.19        94.96 o                         
  -9  12   9        884.33       1211.16       128.39 o                         
  -6  12   9        349.61        330.29        98.94 o                         
  -3  12   9        308.53        298.72       135.30 o                         
  -8  13   9       1054.47       1083.09       128.46 o                         
  -5  13   9         84.82          0.00       132.86 o                         
  -1   1  10        121.35        177.94        48.09 o                         
  -3   2  10       1062.79       1236.14        98.26 o                         
   0   2  10        123.96        107.07        73.35 o                         
  -5   3  10       1381.92       1340.72        77.83 o                         
  -2   3  10        795.94        906.52        84.57 o                         
   1   3  10        104.21        149.93        54.11 o                         
  -7   4  10         90.49        107.57        60.23 o                         
  -4   4  10       2392.02       2583.44       208.60 o                         
  -1   4  10         25.01        137.17        71.86 o                         
   2   4  10        458.77        555.54        90.05 o                         
  -9   5  10        115.46        143.46        62.99 o                         
  -6   5  10        245.65        255.89        34.17 o                         
  -3   5  10        825.06        989.13       136.30 o                         
   0   5  10         82.47        140.52        64.75 o                         
   3   5  10        156.41        195.73        62.82 o                         
 -11   6  10         98.11        130.16        66.64 o                         
  -8   6  10         60.02         70.72        76.95 o                         
  -5   6  10       1481.63       1553.38       192.60 o                         
  -2   6  10        739.94        712.50        95.12 o                         
   1   6  10        400.51        429.28        86.66 o                         
   4   6  10         10.11          0.00        65.39 o                         
 -10   7  10        253.64        367.15        93.68 o                         
  -7   7  10        190.19        309.68        88.42 o                         
  -4   7  10         35.15         78.29        48.20 o                         
  -1   7  10        881.54        849.77        93.59 o                         
   2   7  10        379.18        547.09        99.25 o                         
   5   7  10         62.39         24.01        70.16 o                         
  -9   8  10        103.19        170.26        89.86 o                         
  -6   8  10        116.13        129.30        83.87 o                         
  -3   8  10        130.62        258.55        67.04 o                         
   0   8  10        586.70        969.41       103.33 o                         
   3   8  10         63.47         67.44        84.41 o                         
 -11   9  10        289.10        234.68        98.52 o                         
  -8   9  10         35.24        168.67        89.34 o                         
  -5   9  10          0.21         32.24        80.98 o                         
  -2   9  10        247.71        236.99        62.98 o                         
   1   9  10        532.02        630.20        99.46 o                         
 -10  10  10        170.14        255.50       103.61 o                         
  -7  10  10        230.09        431.19       114.50 o                         
  -4  10  10         25.66          6.92        80.96 o                         
  -1  10  10        724.94        925.86       105.13 o                         
  -9  11  10        383.44        463.76       150.55 o                         
  -6  11  10        200.12        232.94       134.59 o                         
  -3  11  10        141.77        253.89       140.24 o                         
  -5  12  10         72.93          0.00       135.07 o                         
   0   1  11         96.05        113.27        46.20 o                         
  -2   2  11        437.87        426.44       125.49 o                         
   1   2  11        488.75        505.51        61.80 o                         
  -4   3  11        898.44        912.88       117.44 o                         
  -1   3  11        676.01        704.14        72.02 o                         
   2   3  11        477.74        493.30        53.27 o                         
  -6   4  11        773.00        662.53        49.56 o                         
  -3   4  11       1115.20       1220.93        81.93 o                         
   0   4  11       1483.31       1497.19       152.16 o                         
   3   4  11         56.09          9.76        26.17 o                         
  -8   5  11         66.10          7.76        67.61 o                         
  -5   5  11        750.78        686.52        60.16 o                         
  -2   5  11        747.97        726.05        71.75 o                         
   1   5  11        708.89        704.24        64.73 o                         
   4   5  11         26.63         77.40        73.15 o                         
 -10   6  11        122.07        114.20        74.92 o                         
  -7   6  11        493.35        455.11       136.36 o                         
  -4   6  11        456.96        433.40        89.65 o                         
  -1   6  11        250.54        307.34        97.71 o                         
   2   6  11        278.16        271.55        92.08 o                         
  -9   7  11        183.20         63.86        93.17 o                         
  -6   7  11        112.49        175.65        91.97 o                         
  -3   7  11         90.65         52.89        57.57 o                         
   0   7  11       1057.08       1251.03       117.23 o                         
   3   7  11        163.81        177.39        89.62 o                         
  -8   8  11        412.44        579.76       110.30 o                         
  -5   8  11        158.95         81.73        47.24 o                         
  -2   8  11        256.03        243.46        78.40 o                         
   1   8  11        436.85        576.02       100.52 o                         
  -7   9  11        252.77        300.33       102.66 o                         
  -4   9  11         97.08         34.44        57.05 o                         
  -1   9  11        610.08        689.98       181.71 o                         
  -6  10  11        125.54        325.14       105.68 o                         
  -3  10  11        125.68        292.88        72.45 o                         
   0   0  12          0.68         35.95        97.69 o                         
   1   1  12        192.38        343.77        72.41 o                         
  -1   2  12        157.04        294.83       102.04 o                         
   2   2  12        460.82        582.09        61.62 o                         
  -3   3  12        209.04        392.19        65.46 o                         
   0   3  12        383.59        592.44        79.80 o                         
   3   3  12        145.38        145.87        76.41 o                         
  -5   4  12         68.80        186.70        60.92 o                         
  -2   4  12        244.67        407.61        67.47 o                         
   1   4  12        355.26        493.28        88.38 o                         
  -7   5  12          4.26         10.86        91.69 o                         
  -4   5  12        152.46        207.43        59.02 o                         
  -1   5  12        497.58        785.44       170.56 o                         
   2   5  12        168.30        230.03        94.49 o                         
  -6   6  12        163.32        211.36       110.96 o                         
  -3   6  12        100.45         93.68        58.88 o                         
   0   6  12        367.18        543.90        96.26 o                         
  -5   7  12         53.08        149.95        97.63 o                         
  -2   7  12        376.48        384.07        82.41 o                         
  -1   1  13        190.75        223.32        64.35 o                         
  -3   2  13         56.67        120.99        72.47 o                         
   0   2  13        175.20        152.11        61.53 o                         
  -2   3  13        112.47        113.50        69.38 o                         
                                                                                
